# Supplementary material for: The genetic legacy of continental scale admixture in Indian Austroasiatic speakers
Source: Sci Rep. 2019 Mar 7;9:3818. doi: 10.1038/s41598-019-40399-8 (PMC6405872; doi:10.1038/s41598-019-40399-8)
Supplement: Supplementary file 2 — Supplementary Table S1 [file 41598_2019_40399_MOESM2_ESM.xlsx]

## Sheet: Table S1
Supplementary Table S1. Information on the samples included in any analysis in this paper except qpAdm and qpGraph. Quality control and filtering. All the samples were filtered with plink v1.9. Only SNPs on autosomal chromosomes with a minor allele frequency > 1% and genotyping success > 97% were used. Only individuals with a genotyping success rate > 97% were used. 245848 variants and 1072 peopl…
Sample ID	Population	Country collected in	Continent	Language	Source	Chip	Present in X vs autosomes f3 analysis
HGDP00993	Bantus	South Africa	Africa	Niger-Congo	Li et al 2008	650K
HGDP00994	Bantus	South Africa	Africa	Niger-Congo	Li et al 2008	650K
HGDP01033	Bantus	South Africa	Africa	Niger-Congo	Li et al 2008	650K
HGDP01030	Bantus	South Africa	Africa	Niger-Congo	Li et al 2008	650K
HGDP01034	Bantus	South Africa	Africa	Niger-Congo	Li et al 2008	650K
HGDP01028	Bantus	South Africa	Africa	Niger-Congo	Li et al 2008	650K
HGDP01035	Bantus	South Africa	Africa	Niger-Congo	Li et al 2008	650K
HGDP01031	Bantus	South Africa	Africa	Niger-Congo	Li et al 2008	650K
HGDP01405	Bantus	Kenya	Africa	Niger-Congo	Li et al 2008	650K
HGDP01406	Bantus	Kenya	Africa	Niger-Congo	Li et al 2008	650K
HGDP01408	Bantus	Kenya	Africa	Niger-Congo	Li et al 2008	650K
HGDP01411	Bantus	Kenya	Africa	Niger-Congo	Li et al 2008	650K
HGDP01414	Bantus	Kenya	Africa	Niger-Congo	Li et al 2008	650K
HGDP01415	Bantus	Kenya	Africa	Niger-Congo	Li et al 2008	650K
HGDP01416	Bantus	Kenya	Africa	Niger-Congo	Li et al 2008	650K
HGDP01417	Bantus	Kenya	Africa	Niger-Congo	Li et al 2008	650K
HGDP01418	Bantus	Kenya	Africa	Niger-Congo	Li et al 2008	650K
HGDP01419	Bantus	Kenya	Africa	Niger-Congo	Li et al 2008	650K
HGDP00904	Mandenkas	Senegal	Africa	Niger-Congo	Li et al 2008	650K
HGDP00905	Mandenkas	Senegal	Africa	Niger-Congo	Li et al 2008	650K
HGDP00906	Mandenkas	Senegal	Africa	Niger-Congo	Li et al 2008	650K
HGDP00907	Mandenkas	Senegal	Africa	Niger-Congo	Li et al 2008	650K
HGDP00908	Mandenkas	Senegal	Africa	Niger-Congo	Li et al 2008	650K
HGDP00909	Mandenkas	Senegal	Africa	Niger-Congo	Li et al 2008	650K
HGDP00910	Mandenkas	Senegal	Africa	Niger-Congo	Li et al 2008	650K
HGDP00911	Mandenkas	Senegal	Africa	Niger-Congo	Li et al 2008	650K
HGDP00912	Mandenkas	Senegal	Africa	Niger-Congo	Li et al 2008	650K
HGDP00913	Mandenkas	Senegal	Africa	Niger-Congo	Li et al 2008	650K
HGDP00914	Mandenkas	Senegal	Africa	Niger-Congo	Li et al 2008	650K
HGDP00915	Mandenkas	Senegal	Africa	Niger-Congo	Li et al 2008	650K
HGDP00917	Mandenkas	Senegal	Africa	Niger-Congo	Li et al 2008	650K
HGDP00918	Mandenkas	Senegal	Africa	Niger-Congo	Li et al 2008	650K
HGDP01199	Mandenkas	Senegal	Africa	Niger-Congo	Li et al 2008	650K
HGDP01200	Mandenkas	Senegal	Africa	Niger-Congo	Li et al 2008	650K
HGDP01201	Mandenkas	Senegal	Africa	Niger-Congo	Li et al 2008	650K
HGDP01202	Mandenkas	Senegal	Africa	Niger-Congo	Li et al 2008	650K
HGDP01283	Mandenkas	Senegal	Africa	Niger-Congo	Li et al 2008	650K
HGDP01284	Mandenkas	Senegal	Africa	Niger-Congo	Li et al 2008	650K
HGDP00924	Yorubas	Nigeria	Africa	Niger-Congo	Li et al 2008	650K	+
HGDP00925	Yorubas	Nigeria	Africa	Niger-Congo	Li et al 2008	650K	+
HGDP00926	Yorubas	Nigeria	Africa	Niger-Congo	Li et al 2008	650K	+
HGDP00927	Yorubas	Nigeria	Africa	Niger-Congo	Li et al 2008	650K	+
HGDP00928	Yorubas	Nigeria	Africa	Niger-Congo	Li et al 2008	650K	+
HGDP00929	Yorubas	Nigeria	Africa	Niger-Congo	Li et al 2008	650K	+
HGDP00930	Yorubas	Nigeria	Africa	Niger-Congo	Li et al 2008	650K	+
HGDP00931	Yorubas	Nigeria	Africa	Niger-Congo	Li et al 2008	650K	+
HGDP00932	Yorubas	Nigeria	Africa	Niger-Congo	Li et al 2008	650K	+
HGDP00933	Yorubas	Nigeria	Africa	Niger-Congo	Li et al 2008	650K	+
HGDP00934	Yorubas	Nigeria	Africa	Niger-Congo	Li et al 2008	650K	+
HGDP00935	Yorubas	Nigeria	Africa	Niger-Congo	Li et al 2008	650K	+
HGDP00936	Yorubas	Nigeria	Africa	Niger-Congo	Li et al 2008	650K	+
HGDP00937	Yorubas	Nigeria	Africa	Niger-Congo	Li et al 2008	650K	+
HGDP00938	Yorubas	Nigeria	Africa	Niger-Congo	Li et al 2008	650K	+
HGDP00939	Yorubas	Nigeria	Africa	Niger-Congo	Li et al 2008	650K	+
HGDP00940	Yorubas	Nigeria	Africa	Niger-Congo	Li et al 2008	650K	+
HGDP00941	Yorubas	Nigeria	Africa	Niger-Congo	Li et al 2008	650K	+
HGDP00942	Yorubas	Nigeria	Africa	Niger-Congo	Li et al 2008	650K	+
HGDP00943	Yorubas	Nigeria	Africa	Niger-Congo	Li et al 2008	650K	+
HGDP01381	Adygei	Russia	Caucasus	Northwest Caucasian	Li et al 2008	650K
HGDP01382	Adygei	Russia	Caucasus	Northwest Caucasian	Li et al 2008	650K
HGDP01383	Adygei	Russia	Caucasus	Northwest Caucasian	Li et al 2008	650K
HGDP01384	Adygei	Russia	Caucasus	Northwest Caucasian	Li et al 2008	650K
HGDP01385	Adygei	Russia	Caucasus	Northwest Caucasian	Li et al 2008	650K
HGDP01386	Adygei	Russia	Caucasus	Northwest Caucasian	Li et al 2008	650K
HGDP01387	Adygei	Russia	Caucasus	Northwest Caucasian	Li et al 2008	650K
HGDP01388	Adygei	Russia	Caucasus	Northwest Caucasian	Li et al 2008	650K
HGDP01396	Adygei	Russia	Caucasus	Northwest Caucasian	Li et al 2008	650K
HGDP01397	Adygei	Russia	Caucasus	Northwest Caucasian	Li et al 2008	650K
HGDP01398	Adygei	Russia	Caucasus	Northwest Caucasian	Li et al 2008	650K
HGDP01399	Adygei	Russia	Caucasus	Northwest Caucasian	Li et al 2008	650K
HGDP01400	Adygei	Russia	Caucasus	Northwest Caucasian	Li et al 2008	650K
HGDP01401	Adygei	Russia	Caucasus	Northwest Caucasian	Li et al 2008	650K
HGDP01402	Adygei	Russia	Caucasus	Northwest Caucasian	Li et al 2008	650K
HGDP01403	Adygei	Russia	Caucasus	Northwest Caucasian	Li et al 2008	650K
HGDP01404	Adygei	Russia	Caucasus	Northwest Caucasian	Li et al 2008	650K
armenia3	Armenians	Armenia	Caucasus	Indoeuropean	Yunusbayev et al 2012	660K
armenia7	Armenians	Armenia	Caucasus	Indoeuropean	Yunusbayev et al 2012	660K
armenia36	Armenians	Armenia	Caucasus	Indoeuropean	Yunusbayev et al 2012	660K
armenia71	Armenians	Armenia	Caucasus	Indoeuropean	Yunusbayev et al 2012	660K
armenia73	Armenians	Armenia	Caucasus	Indoeuropean	Yunusbayev et al 2012	660K
armenia80	Armenians	Armenia	Caucasus	Indoeuropean	Yunusbayev et al 2012	660K
armenia86	Armenians	Armenia	Caucasus	Indoeuropean	Yunusbayev et al 2012	660K
armenia91	Armenians	Armenia	Caucasus	Indoeuropean	Yunusbayev et al 2012	660K
armenia102	Armenians	Armenia	Caucasus	Indoeuropean	Yunusbayev et al 2012	660K
armenia106	Armenians	Armenia	Caucasus	Indoeuropean	Yunusbayev et al 2012	660K
armenia139	Armenians	Armenia	Caucasus	Indoeuropean	Yunusbayev et al 2012	660K
armenia162	Armenians	Armenia	Caucasus	Indoeuropean	Yunusbayev et al 2012	660K
armenia176	Armenians	Armenia	Caucasus	Indoeuropean	Yunusbayev et al 2012	660K
armenia191	Armenians	Armenia	Caucasus	Indoeuropean	Yunusbayev et al 2012	660K
armenia279	Armenians	Armenia	Caucasus	Indoeuropean	Yunusbayev et al 2012	660K
armenia293	Armenians	Armenia	Caucasus	Indoeuropean	Yunusbayev et al 2012	660K
mg20	Georgians	Georgia	Caucasus	Kartvelian	Behar et al 2010	610K
mg22	Georgians	Georgia	Caucasus	Kartvelian	Behar et al 2010	610K
mg23	Georgians	Georgia	Caucasus	Kartvelian	Behar et al 2010	610K
mg27	Georgians	Georgia	Caucasus	Kartvelian	Behar et al 2010	610K
mg31	Georgians	Georgia	Caucasus	Kartvelian	Behar et al 2010	610K
mg34	Georgians	Georgia	Caucasus	Kartvelian	Behar et al 2010	610K
mg40	Georgians	Georgia	Caucasus	Kartvelian	Behar et al 2010	610K
mg43	Georgians	Georgia	Caucasus	Kartvelian	Behar et al 2010	610K
mg47	Georgians	Georgia	Caucasus	Kartvelian	Behar et al 2010	610K
mg49	Georgians	Georgia	Caucasus	Kartvelian	Behar et al 2010	610K
mg5	Georgians	Georgia	Caucasus	Kartvelian	Behar et al 2010	610K
mg51	Georgians	Georgia	Caucasus	Kartvelian	Behar et al 2010	610K
mg54	Georgians	Georgia	Caucasus	Kartvelian	Behar et al 2010	610K
mg61	Georgians	Georgia	Caucasus	Kartvelian	Behar et al 2010	610K
mg62	Georgians	Georgia	Caucasus	Kartvelian	Behar et al 2010	610K
mg64	Georgians	Georgia	Caucasus	Kartvelian	Behar et al 2010	610K
mg65	Georgians	Georgia	Caucasus	Kartvelian	Behar et al 2010	610K
mg68	Georgians	Georgia	Caucasus	Kartvelian	Behar et al 2010	610K
mg70	Georgians	Georgia	Caucasus	Kartvelian	Behar et al 2010	610K
mg72	Georgians	Georgia	Caucasus	Kartvelian	Behar et al 2010	610K
HGDP00711	Cambodians	Cambodia	East Asia	Austroasiatic/Mon-Khmer	Li et al 2008	650K
HGDP00712	Cambodians	Cambodia	East Asia	Austroasiatic/Mon-Khmer	Li et al 2008	650K
HGDP00713	Cambodians	Cambodia	East Asia	Austroasiatic/Mon-Khmer	Li et al 2008	650K
HGDP00714	Cambodians	Cambodia	East Asia	Austroasiatic/Mon-Khmer	Li et al 2008	650K
HGDP00715	Cambodians	Cambodia	East Asia	Austroasiatic/Mon-Khmer	Li et al 2008	650K
HGDP00716	Cambodians	Cambodia	East Asia	Austroasiatic/Mon-Khmer	Li et al 2008	650K
HGDP00717	Cambodians	Cambodia	East Asia	Austroasiatic/Mon-Khmer	Li et al 2008	650K
HGDP00719	Cambodians	Cambodia	East Asia	Austroasiatic/Mon-Khmer	Li et al 2008	650K
HGDP00720	Cambodians	Cambodia	East Asia	Austroasiatic/Mon-Khmer	Li et al 2008	650K
HGDP00721	Cambodians	Cambodia	East Asia	Austroasiatic/Mon-Khmer	Li et al 2008	650K
HGDP01307	Dai	China	East Asia	Daic	Li et al 2008	650K
HGDP01308	Dai	China	East Asia	Daic	Li et al 2008	650K
HGDP01309	Dai	China	East Asia	Daic	Li et al 2008	650K
HGDP01310	Dai	China	East Asia	Daic	Li et al 2008	650K
HGDP01311	Dai	China	East Asia	Daic	Li et al 2008	650K
HGDP01312	Dai	China	East Asia	Daic	Li et al 2008	650K
HGDP01313	Dai	China	East Asia	Daic	Li et al 2008	650K
HGDP01314	Dai	China	East Asia	Daic	Li et al 2008	650K
HGDP01315	Dai	China	East Asia	Daic	Li et al 2008	650K
HGDP01316	Dai	China	East Asia	Daic	Li et al 2008	650K
HGDP00774	Han	China	East Asia	Sino-Tibetan	Li et al 2008	650K
HGDP00775	Han	China	East Asia	Sino-Tibetan	Li et al 2008	650K
HGDP00776	Han	China	East Asia	Sino-Tibetan	Li et al 2008	650K
HGDP00777	Han	China	East Asia	Sino-Tibetan	Li et al 2008	650K
HGDP00778	Han	China	East Asia	Sino-Tibetan	Li et al 2008	650K
HGDP00779	Han	China	East Asia	Sino-Tibetan	Li et al 2008	650K
HGDP00780	Han	China	East Asia	Sino-Tibetan	Li et al 2008	650K
HGDP00781	Han	China	East Asia	Sino-Tibetan	Li et al 2008	650K
HGDP00782	Han	China	East Asia	Sino-Tibetan	Li et al 2008	650K
HGDP00783	Han	China	East Asia	Sino-Tibetan	Li et al 2008	650K
HGDP00784	Han	China	East Asia	Sino-Tibetan	Li et al 2008	650K
HGDP00785	Han	China	East Asia	Sino-Tibetan	Li et al 2008	650K
HGDP00786	Han	China	East Asia	Sino-Tibetan	Li et al 2008	650K
HGDP00811	Han	China	East Asia	Sino-Tibetan	Li et al 2008	650K
HGDP00812	Han	China	East Asia	Sino-Tibetan	Li et al 2008	650K
HGDP00813	Han	China	East Asia	Sino-Tibetan	Li et al 2008	650K
HGDP00814	Han	China	East Asia	Sino-Tibetan	Li et al 2008	650K
HGDP00815	Han	China	East Asia	Sino-Tibetan	Li et al 2008	650K
HGDP00817	Han	China	East Asia	Sino-Tibetan	Li et al 2008	650K
HGDP00818	Han	China	East Asia	Sino-Tibetan	Li et al 2008	650K
HGDP00747	Japanese	Japan	East Asia	Japonic	Li et al 2008	650K
HGDP00748	Japanese	Japan	East Asia	Japonic	Li et al 2008	650K
HGDP00749	Japanese	Japan	East Asia	Japonic	Li et al 2008	650K
HGDP00750	Japanese	Japan	East Asia	Japonic	Li et al 2008	650K
HGDP00751	Japanese	Japan	East Asia	Japonic	Li et al 2008	650K
HGDP00752	Japanese	Japan	East Asia	Japonic	Li et al 2008	650K
HGDP00753	Japanese	Japan	East Asia	Japonic	Li et al 2008	650K
HGDP00755	Japanese	Japan	East Asia	Japonic	Li et al 2008	650K
HGDP00756	Japanese	Japan	East Asia	Japonic	Li et al 2008	650K
HGDP00757	Japanese	Japan	East Asia	Japonic	Li et al 2008	650K
HGDP00758	Japanese	Japan	East Asia	Japonic	Li et al 2008	650K
HGDP00759	Japanese	Japan	East Asia	Japonic	Li et al 2008	650K
HGDP00760	Japanese	Japan	East Asia	Japonic	Li et al 2008	650K
HGDP00761	Japanese	Japan	East Asia	Japonic	Li et al 2008	650K
HGDP00763	Japanese	Japan	East Asia	Japonic	Li et al 2008	650K
HGDP00764	Japanese	Japan	East Asia	Japonic	Li et al 2008	650K
HGDP00765	Japanese	Japan	East Asia	Japonic	Li et al 2008	650K
HGDP00766	Japanese	Japan	East Asia	Japonic	Li et al 2008	650K
HGDP00767	Japanese	Japan	East Asia	Japonic	Li et al 2008	650K
HGDP00768	Japanese	Japan	East Asia	Japonic	Li et al 2008	650K
HGDP01317	Lahu	China	East Asia	Sino-Tibetan	Li et al 2008	650K
HGDP01318	Lahu	China	East Asia	Sino-Tibetan	Li et al 2008	650K
HGDP01319	Lahu	China	East Asia	Sino-Tibetan	Li et al 2008	650K
HGDP01320	Lahu	China	East Asia	Sino-Tibetan	Li et al 2008	650K
HGDP01321	Lahu	China	East Asia	Sino-Tibetan	Li et al 2008	650K
HGDP01322	Lahu	China	East Asia	Sino-Tibetan	Li et al 2008	650K
HGDP01323	Lahu	China	East Asia	Sino-Tibetan	Li et al 2008	650K
HGDP01326	Lahu	China	East Asia	Sino-Tibetan	Li et al 2008	650K
HGDP01189	Miaozu	China	East Asia	Hmong-Mien	Li et al 2008	650K
HGDP01190	Miaozu	China	East Asia	Hmong-Mien	Li et al 2008	650K
HGDP01191	Miaozu	China	East Asia	Hmong-Mien	Li et al 2008	650K
HGDP01192	Miaozu	China	East Asia	Hmong-Mien	Li et al 2008	650K
HGDP01193	Miaozu	China	East Asia	Hmong-Mien	Li et al 2008	650K
HGDP01194	Miaozu	China	East Asia	Hmong-Mien	Li et al 2008	650K
HGDP01195	Miaozu	China	East Asia	Hmong-Mien	Li et al 2008	650K
HGDP01196	Miaozu	China	East Asia	Hmong-Mien	Li et al 2008	650K
HGDP01197	Miaozu	China	East Asia	Hmong-Mien	Li et al 2008	650K
HGDP01198	Miaozu	China	East Asia	Hmong-Mien	Li et al 2008	650K
HGDP01223	Mongola	China	East Asia	Mongolic	Li et al 2008	650K
HGDP01224	Mongola	China	East Asia	Mongolic	Li et al 2008	650K
HGDP01225	Mongola	China	East Asia	Mongolic	Li et al 2008	650K
HGDP01226	Mongola	China	East Asia	Mongolic	Li et al 2008	650K
HGDP01227	Mongola	China	East Asia	Mongolic	Li et al 2008	650K
HGDP01228	Mongola	China	East Asia	Mongolic	Li et al 2008	650K
HGDP01229	Mongola	China	East Asia	Mongolic	Li et al 2008	650K
HGDP01230	Mongola	China	East Asia	Mongolic	Li et al 2008	650K
HGDP01231	Mongola	China	East Asia	Mongolic	Li et al 2008	650K
HGDP01232	Mongola	China	East Asia	Mongolic	Li et al 2008	650K
HGDP01337	Naxi	China	East Asia	Sino-Tibetan	Li et al 2008	650K
HGDP01338	Naxi	China	East Asia	Sino-Tibetan	Li et al 2008	650K
HGDP01340	Naxi	China	East Asia	Sino-Tibetan	Li et al 2008	650K
HGDP01341	Naxi	China	East Asia	Sino-Tibetan	Li et al 2008	650K
HGDP01342	Naxi	China	East Asia	Sino-Tibetan	Li et al 2008	650K
HGDP01345	Naxi	China	East Asia	Sino-Tibetan	Li et al 2008	650K
HGDP01346	Naxi	China	East Asia	Sino-Tibetan	Li et al 2008	650K
HGDP01327	She	China	East Asia	Hmong-Mien	Li et al 2008	650K
HGDP01328	She	China	East Asia	Hmong-Mien	Li et al 2008	650K
HGDP01329	She	China	East Asia	Hmong-Mien	Li et al 2008	650K
HGDP01330	She	China	East Asia	Hmong-Mien	Li et al 2008	650K
HGDP01331	She	China	East Asia	Hmong-Mien	Li et al 2008	650K
HGDP01332	She	China	East Asia	Hmong-Mien	Li et al 2008	650K
HGDP01333	She	China	East Asia	Hmong-Mien	Li et al 2008	650K
HGDP01334	She	China	East Asia	Hmong-Mien	Li et al 2008	650K
HGDP01335	She	China	East Asia	Hmong-Mien	Li et al 2008	650K
HGDP01336	She	China	East Asia	Hmong-Mien	Li et al 2008	650K
HGDP01347	Tu	China	East Asia	Mongolic	Li et al 2008	650K
HGDP01348	Tu	China	East Asia	Mongolic	Li et al 2008	650K
HGDP01349	Tu	China	East Asia	Mongolic	Li et al 2008	650K
HGDP01350	Tu	China	East Asia	Mongolic	Li et al 2008	650K
HGDP01351	Tu	China	East Asia	Mongolic	Li et al 2008	650K
HGDP01352	Tu	China	East Asia	Mongolic	Li et al 2008	650K
HGDP01353	Tu	China	East Asia	Mongolic	Li et al 2008	650K
HGDP01354	Tu	China	East Asia	Mongolic	Li et al 2008	650K
HGDP01355	Tu	China	East Asia	Mongolic	Li et al 2008	650K
HGDP01356	Tu	China	East Asia	Mongolic	Li et al 2008	650K
HGDP01095	Tujia	China	East Asia	Sino-Tibetan	Li et al 2008	650K
HGDP01096	Tujia	China	East Asia	Sino-Tibetan	Li et al 2008	650K
HGDP01097	Tujia	China	East Asia	Sino-Tibetan	Li et al 2008	650K
HGDP01098	Tujia	China	East Asia	Sino-Tibetan	Li et al 2008	650K
HGDP01099	Tujia	China	East Asia	Sino-Tibetan	Li et al 2008	650K
HGDP01100	Tujia	China	East Asia	Sino-Tibetan	Li et al 2008	650K
HGDP01101	Tujia	China	East Asia	Sino-Tibetan	Li et al 2008	650K
HGDP01102	Tujia	China	East Asia	Sino-Tibetan	Li et al 2008	650K
HGDP01103	Tujia	China	East Asia	Sino-Tibetan	Li et al 2008	650K
HGDP01104	Tujia	China	East Asia	Sino-Tibetan	Li et al 2008	650K
HGDP01179	Yizu	China	East Asia	Sino-Tibetan	Li et al 2008	650K
HGDP01180	Yizu	China	East Asia	Sino-Tibetan	Li et al 2008	650K
HGDP01181	Yizu	China	East Asia	Sino-Tibetan	Li et al 2008	650K
HGDP01182	Yizu	China	East Asia	Sino-Tibetan	Li et al 2008	650K
HGDP01183	Yizu	China	East Asia	Sino-Tibetan	Li et al 2008	650K
HGDP01184	Yizu	China	East Asia	Sino-Tibetan	Li et al 2008	650K
HGDP01185	Yizu	China	East Asia	Sino-Tibetan	Li et al 2008	650K
HGDP01186	Yizu	China	East Asia	Sino-Tibetan	Li et al 2008	650K
HGDP01187	Yizu	China	East Asia	Sino-Tibetan	Li et al 2008	650K
HGDP01188	Yizu	China	East Asia	Sino-Tibetan	Li et al 2008	650K
HGDP00511	French	France	Europe	Indoeuropean/Italic	Li et al 2008	650K
HGDP00512	French	France	Europe	Indoeuropean/Italic	Li et al 2008	650K
HGDP00513	French	France	Europe	Indoeuropean/Italic	Li et al 2008	650K
HGDP00514	French	France	Europe	Indoeuropean/Italic	Li et al 2008	650K
HGDP00515	French	France	Europe	Indoeuropean/Italic	Li et al 2008	650K
HGDP00516	French	France	Europe	Indoeuropean/Italic	Li et al 2008	650K
HGDP00517	French	France	Europe	Indoeuropean/Italic	Li et al 2008	650K
HGDP00518	French	France	Europe	Indoeuropean/Italic	Li et al 2008	650K
HGDP00519	French	France	Europe	Indoeuropean/Italic	Li et al 2008	650K
HGDP00520	French	France	Europe	Indoeuropean/Italic	Li et al 2008	650K
HGDP00521	French	France	Europe	Indoeuropean/Italic	Li et al 2008	650K
HGDP00522	French	France	Europe	Indoeuropean/Italic	Li et al 2008	650K
HGDP00523	French	France	Europe	Indoeuropean/Italic	Li et al 2008	650K
HGDP00524	French	France	Europe	Indoeuropean/Italic	Li et al 2008	650K
HGDP00525	French	France	Europe	Indoeuropean/Italic	Li et al 2008	650K
HGDP00526	French	France	Europe	Indoeuropean/Italic	Li et al 2008	650K
HGDP00527	French	France	Europe	Indoeuropean/Italic	Li et al 2008	650K
HGDP00528	French	France	Europe	Indoeuropean/Italic	Li et al 2008	650K
HGDP00529	French	France	Europe	Indoeuropean/Italic	Li et al 2008	650K
HGDP00530	French	France	Europe	Indoeuropean/Italic	Li et al 2008	650K
HGDP01147	North_Italians	Italy	Europe	Indoeuropean/Italic	Li et al 2008	650K
HGDP01151	North_Italians	Italy	Europe	Indoeuropean/Italic	Li et al 2008	650K
HGDP01152	North_Italians	Italy	Europe	Indoeuropean/Italic	Li et al 2008	650K
HGDP01153	North_Italians	Italy	Europe	Indoeuropean/Italic	Li et al 2008	650K
HGDP01155	North_Italians	Italy	Europe	Indoeuropean/Italic	Li et al 2008	650K
HGDP01156	North_Italians	Italy	Europe	Indoeuropean/Italic	Li et al 2008	650K
HGDP01157	North_Italians	Italy	Europe	Indoeuropean/Italic	Li et al 2008	650K
HGDP01171	North_Italians	Italy	Europe	Indoeuropean/Italic	Li et al 2008	650K
HGDP01172	North_Italians	Italy	Europe	Indoeuropean/Italic	Li et al 2008	650K
HGDP01173	North_Italians	Italy	Europe	Indoeuropean/Italic	Li et al 2008	650K
HGDP01174	North_Italians	Italy	Europe	Indoeuropean/Italic	Li et al 2008	650K
HGDP01177	North_Italians	Italy	Europe	Indoeuropean/Italic	Li et al 2008	650K
Russia_Smol349	Russians	Russia	Europe	Indoeuropean/Slavic	Yunusbayev et al 2015	660K
Russia_Smol303	Russians	Russia	Europe	Indoeuropean/Slavic	Yunusbayev et al 2015	660K
Russia_Smol304	Russians	Russia	Europe	Indoeuropean/Slavic	Yunusbayev et al 2015	660K
Russia_Smol339	Russians	Russia	Europe	Indoeuropean/Slavic	Yunusbayev et al 2015	660K
Russia_Smol345	Russians	Russia	Europe	Indoeuropean/Slavic	Yunusbayev et al 2015	660K
Russia_Smol350	Russians	Russia	Europe	Indoeuropean/Slavic	Yunusbayev et al 2015	660K
Russia_Smol312	Russians	Russia	Europe	Indoeuropean/Slavic	Yunusbayev et al 2015	660K
Russia_Tver418	Russians	Russia	Europe	Indoeuropean/Slavic	Yunusbayev et al 2015	660K
Russia_Tver472	Russians	Russia	Europe	Indoeuropean/Slavic	Yunusbayev et al 2015	660K
Russia_Tver442	Russians	Russia	Europe	Indoeuropean/Slavic	Yunusbayev et al 2015	660K
Russia_Tver415	Russians	Russia	Europe	Indoeuropean/Slavic	Yunusbayev et al 2015	660K
Russia_Kostr120	Russians	Russia	Europe	Indoeuropean/Slavic	Yunusbayev et al 2015	660K
Russia_Kostr151	Russians	Russia	Europe	Indoeuropean/Slavic	Yunusbayev et al 2015	660K
Russia_Kostr138	Russians	Russia	Europe	Indoeuropean/Slavic	Yunusbayev et al 2015	660K
Russia_Kostr170	Russians	Russia	Europe	Indoeuropean/Slavic	Yunusbayev et al 2015	660K
Russia_Kostr128	Russians	Russia	Europe	Indoeuropean/Slavic	Yunusbayev et al 2015	660K
Russia_Kostr149	Russians	Russia	Europe	Indoeuropean/Slavic	Yunusbayev et al 2015	660K
HGDP00607	Bedouins	Israel	Near East	Afro-Asiatic	Li et al 2008	650K
HGDP00608	Bedouins	Israel	Near East	Afro-Asiatic	Li et al 2008	650K
HGDP00609	Bedouins	Israel	Near East	Afro-Asiatic	Li et al 2008	650K
HGDP00610	Bedouins	Israel	Near East	Afro-Asiatic	Li et al 2008	650K
HGDP00611	Bedouins	Israel	Near East	Afro-Asiatic	Li et al 2008	650K
HGDP00612	Bedouins	Israel	Near East	Afro-Asiatic	Li et al 2008	650K
HGDP00613	Bedouins	Israel	Near East	Afro-Asiatic	Li et al 2008	650K
HGDP00614	Bedouins	Israel	Near East	Afro-Asiatic	Li et al 2008	650K
HGDP00615	Bedouins	Israel	Near East	Afro-Asiatic	Li et al 2008	650K
HGDP00616	Bedouins	Israel	Near East	Afro-Asiatic	Li et al 2008	650K
HGDP00618	Bedouins	Israel	Near East	Afro-Asiatic	Li et al 2008	650K
HGDP00619	Bedouins	Israel	Near East	Afro-Asiatic	Li et al 2008	650K
HGDP00620	Bedouins	Israel	Near East	Afro-Asiatic	Li et al 2008	650K
HGDP00622	Bedouins	Israel	Near East	Afro-Asiatic	Li et al 2008	650K
HGDP00623	Bedouins	Israel	Near East	Afro-Asiatic	Li et al 2008	650K
HGDP00624	Bedouins	Israel	Near East	Afro-Asiatic	Li et al 2008	650K
HGDP00625	Bedouins	Israel	Near East	Afro-Asiatic	Li et al 2008	650K
HGDP00626	Bedouins	Israel	Near East	Afro-Asiatic	Li et al 2008	650K
HGDP00627	Bedouins	Israel	Near East	Afro-Asiatic	Li et al 2008	650K
HGDP00628	Bedouins	Israel	Near East	Afro-Asiatic	Li et al 2008	650K
HGDP00675	Palestinians	Israel	Near East	Afro-Asiatic	Li et al 2008	650K
HGDP00676	Palestinians	Israel	Near East	Afro-Asiatic	Li et al 2008	650K
HGDP00677	Palestinians	Israel	Near East	Afro-Asiatic	Li et al 2008	650K
HGDP00678	Palestinians	Israel	Near East	Afro-Asiatic	Li et al 2008	650K
HGDP00679	Palestinians	Israel	Near East	Afro-Asiatic	Li et al 2008	650K
HGDP00680	Palestinians	Israel	Near East	Afro-Asiatic	Li et al 2008	650K
HGDP00682	Palestinians	Israel	Near East	Afro-Asiatic	Li et al 2008	650K
HGDP00683	Palestinians	Israel	Near East	Afro-Asiatic	Li et al 2008	650K
HGDP00684	Palestinians	Israel	Near East	Afro-Asiatic	Li et al 2008	650K
HGDP00685	Palestinians	Israel	Near East	Afro-Asiatic	Li et al 2008	650K
HGDP00686	Palestinians	Israel	Near East	Afro-Asiatic	Li et al 2008	650K
HGDP00687	Palestinians	Israel	Near East	Afro-Asiatic	Li et al 2008	650K
HGDP00688	Palestinians	Israel	Near East	Afro-Asiatic	Li et al 2008	650K
HGDP00689	Palestinians	Israel	Near East	Afro-Asiatic	Li et al 2008	650K
HGDP00690	Palestinians	Israel	Near East	Afro-Asiatic	Li et al 2008	650K
HGDP00691	Palestinians	Israel	Near East	Afro-Asiatic	Li et al 2008	650K
HGDP00692	Palestinians	Israel	Near East	Afro-Asiatic	Li et al 2008	650K
HGDP00693	Palestinians	Israel	Near East	Afro-Asiatic	Li et al 2008	650K
HGDP00696	Palestinians	Israel	Near East	Afro-Asiatic	Li et al 2008	650K
HGDP00697	Palestinians	Israel	Near East	Afro-Asiatic	Li et al 2008	650K
HGDP00655	Melanesians	Papua New Guinea	Oceania		Li et al 2008	650K
HGDP00656	Melanesians	Papua New Guinea	Oceania		Li et al 2008	650K
HGDP00661	Melanesians	Papua New Guinea	Oceania		Li et al 2008	650K
HGDP00662	Melanesians	Papua New Guinea	Oceania		Li et al 2008	650K
HGDP00663	Melanesians	Papua New Guinea	Oceania		Li et al 2008	650K
HGDP00664	Melanesians	Papua New Guinea	Oceania		Li et al 2008	650K
HGDP00787	Melanesians	Papua New Guinea	Oceania		Li et al 2008	650K
HGDP00788	Melanesians	Papua New Guinea	Oceania		Li et al 2008	650K
HGDP00979	Melanesians	Papua New Guinea	Oceania		Li et al 2008	650K
HGDP01027	Melanesians	Papua New Guinea	Oceania		Li et al 2008	650K
HGDP00540	Papuans	Papua New Guinea	Oceania		Li et al 2008	650K
HGDP00541	Papuans	Papua New Guinea	Oceania		Li et al 2008	650K
HGDP00542	Papuans	Papua New Guinea	Oceania		Li et al 2008	650K
HGDP00543	Papuans	Papua New Guinea	Oceania		Li et al 2008	650K
HGDP00544	Papuans	Papua New Guinea	Oceania		Li et al 2008	650K
HGDP00545	Papuans	Papua New Guinea	Oceania		Li et al 2008	650K
HGDP00546	Papuans	Papua New Guinea	Oceania		Li et al 2008	650K
HGDP00547	Papuans	Papua New Guinea	Oceania		Li et al 2008	650K
HGDP00548	Papuans	Papua New Guinea	Oceania		Li et al 2008	650K
HGDP00549	Papuans	Papua New Guinea	Oceania		Li et al 2008	650K
HGDP00550	Papuans	Papua New Guinea	Oceania		Li et al 2008	650K
HGDP00551	Papuans	Papua New Guinea	Oceania		Li et al 2008	650K
HGDP00552	Papuans	Papua New Guinea	Oceania		Li et al 2008	650K
HGDP00553	Papuans	Papua New Guinea	Oceania		Li et al 2008	650K
HGDP00554	Papuans	Papua New Guinea	Oceania		Li et al 2008	650K
HGDP00555	Papuans	Papua New Guinea	Oceania		Li et al 2008	650K
HGDP00556	Papuans	Papua New Guinea	Oceania		Li et al 2008	650K
226	Asur (North Munda)	India	South Asia	Austroasiatic/Munda/North	Chaubey et al 2010	650K	+
ASUR350	Asur (North Munda)	India	South Asia	Austroasiatic/Munda/North	Chaubey et al 2010	610K	+
HGDP00052	Balochi	Pakistan	South Asia	Indoeuropean/Indo-Iranian/Iranian/Western	Li et al 2008	650K
HGDP00054	Balochi	Pakistan	South Asia	Indoeuropean/Indo-Iranian/Iranian/Western	Li et al 2008	650K
HGDP00056	Balochi	Pakistan	South Asia	Indoeuropean/Indo-Iranian/Iranian/Western	Li et al 2008	650K
HGDP00057	Balochi	Pakistan	South Asia	Indoeuropean/Indo-Iranian/Iranian/Western	Li et al 2008	650K
HGDP00058	Balochi	Pakistan	South Asia	Indoeuropean/Indo-Iranian/Iranian/Western	Li et al 2008	650K
HGDP00060	Balochi	Pakistan	South Asia	Indoeuropean/Indo-Iranian/Iranian/Western	Li et al 2008	650K
HGDP00062	Balochi	Pakistan	South Asia	Indoeuropean/Indo-Iranian/Iranian/Western	Li et al 2008	650K
HGDP00064	Balochi	Pakistan	South Asia	Indoeuropean/Indo-Iranian/Iranian/Western	Li et al 2008	650K
HGDP00066	Balochi	Pakistan	South Asia	Indoeuropean/Indo-Iranian/Iranian/Western	Li et al 2008	650K
HGDP00068	Balochi	Pakistan	South Asia	Indoeuropean/Indo-Iranian/Iranian/Western	Li et al 2008	650K
HGDP00070	Balochi	Pakistan	South Asia	Indoeuropean/Indo-Iranian/Iranian/Western	Li et al 2008	650K
HGDP00072	Balochi	Pakistan	South Asia	Indoeuropean/Indo-Iranian/Iranian/Western	Li et al 2008	650K
HGDP00074	Balochi	Pakistan	South Asia	Indoeuropean/Indo-Iranian/Iranian/Western	Li et al 2008	650K
HGDP00076	Balochi	Pakistan	South Asia	Indoeuropean/Indo-Iranian/Iranian/Western	Li et al 2008	650K
HGDP00078	Balochi	Pakistan	South Asia	Indoeuropean/Indo-Iranian/Iranian/Western	Li et al 2008	650K
HGDP00080	Balochi	Pakistan	South Asia	Indoeuropean/Indo-Iranian/Iranian/Western	Li et al 2008	650K
HGDP00082	Balochi	Pakistan	South Asia	Indoeuropean/Indo-Iranian/Iranian/Western	Li et al 2008	650K
HGDP00086	Balochi	Pakistan	South Asia	Indoeuropean/Indo-Iranian/Iranian/Western	Li et al 2008	650K
HGDP00088	Balochi	Pakistan	South Asia	Indoeuropean/Indo-Iranian/Iranian/Western	Li et al 2008	650K
HGDP00090	Balochi	Pakistan	South Asia	Indoeuropean/Indo-Iranian/Iranian/Western	Li et al 2008	650K
BIR_13	Birhor (North Munda)	India	South Asia	Austroasiatic/Munda/North	Basu et al 2016	1M
BIR_14	Birhor (North Munda)	India	South Asia	Austroasiatic/Munda/North	Basu et al 2016	1M
BIR_15	Birhor (North Munda)	India	South Asia	Austroasiatic/Munda/North	Basu et al 2016	1M
BIR_16	Birhor (North Munda)	India	South Asia	Austroasiatic/Munda/North	Basu et al 2016	1M
BIR_18	Birhor (North Munda)	India	South Asia	Austroasiatic/Munda/North	Basu et al 2016	1M
BIR_19	Birhor (North Munda)	India	South Asia	Austroasiatic/Munda/North	Basu et al 2016	1M
BIR_21	Birhor (North Munda)	India	South Asia	Austroasiatic/Munda/North	Basu et al 2016	1M
BIR_23	Birhor (North Munda)	India	South Asia	Austroasiatic/Munda/North	Basu et al 2016	1M
BIR_24	Birhor (North Munda)	India	South Asia	Austroasiatic/Munda/North	Basu et al 2016	1M
BIR_25	Birhor (North Munda)	India	South Asia	Austroasiatic/Munda/North	Basu et al 2016	1M
BIR_27	Birhor (North Munda)	India	South Asia	Austroasiatic/Munda/North	Basu et al 2016	1M
BIR_28	Birhor (North Munda)	India	South Asia	Austroasiatic/Munda/North	Basu et al 2016	1M
BIR_30	Birhor (North Munda)	India	South Asia	Austroasiatic/Munda/North	Basu et al 2016	1M
BIR_31	Birhor (North Munda)	India	South Asia	Austroasiatic/Munda/North	Basu et al 2016	1M
BIR_33	Birhor (North Munda)	India	South Asia	Austroasiatic/Munda/North	Basu et al 2016	1M
BIR_34	Birhor (North Munda)	India	South Asia	Austroasiatic/Munda/North	Basu et al 2016	1M
ORI34	Bonda (South Munda)	India	South Asia	Austroasiatic/Munda/South	Chaubey et al 2010	650K	+
ORI35	Bonda (South Munda)	India	South Asia	Austroasiatic/Munda/South	Chaubey et al 2010	610K	+
ORI36	Bonda (South Munda)	India	South Asia	Austroasiatic/Munda/South	Chaubey et al 2010	610K	+
ORI37	Bonda (South Munda)	India	South Asia	Austroasiatic/Munda/South	Chaubey et al 2010	610K	+
HGDP00001	Brahui	Pakistan	South Asia	Dravidian/North	Li et al 2008	650K
HGDP00003	Brahui	Pakistan	South Asia	Dravidian/North	Li et al 2008	650K
HGDP00005	Brahui	Pakistan	South Asia	Dravidian/North	Li et al 2008	650K
HGDP00007	Brahui	Pakistan	South Asia	Dravidian/North	Li et al 2008	650K
HGDP00009	Brahui	Pakistan	South Asia	Dravidian/North	Li et al 2008	650K
HGDP00011	Brahui	Pakistan	South Asia	Dravidian/North	Li et al 2008	650K
HGDP00013	Brahui	Pakistan	South Asia	Dravidian/North	Li et al 2008	650K
HGDP00015	Brahui	Pakistan	South Asia	Dravidian/North	Li et al 2008	650K
HGDP00017	Brahui	Pakistan	South Asia	Dravidian/North	Li et al 2008	650K
HGDP00019	Brahui	Pakistan	South Asia	Dravidian/North	Li et al 2008	650K
HGDP00021	Brahui	Pakistan	South Asia	Dravidian/North	Li et al 2008	650K
HGDP00023	Brahui	Pakistan	South Asia	Dravidian/North	Li et al 2008	650K
HGDP00025	Brahui	Pakistan	South Asia	Dravidian/North	Li et al 2008	650K
HGDP00027	Brahui	Pakistan	South Asia	Dravidian/North	Li et al 2008	650K
HGDP00029	Brahui	Pakistan	South Asia	Dravidian/North	Li et al 2008	650K
HGDP00031	Brahui	Pakistan	South Asia	Dravidian/North	Li et al 2008	650K
HGDP00033	Brahui	Pakistan	South Asia	Dravidian/North	Li et al 2008	650K
HGDP00035	Brahui	Pakistan	South Asia	Dravidian/North	Li et al 2008	650K
HGDP00037	Brahui	Pakistan	South Asia	Dravidian/North	Li et al 2008	650K
HGDP00039	Brahui	Pakistan	South Asia	Dravidian/North	Li et al 2008	650K
A253	Chamar	India	South Asia	Indoeuropean/Indo-Iranian/Indo-Aryan	Metspalu et al 2011	650K	+
A259	Chamar	India	South Asia	Indoeuropean/Indo-Iranian/Indo-Aryan	Metspalu et al 2011	650K	+
A260	Chamar	India	South Asia	Indoeuropean/Indo-Iranian/Indo-Aryan	Metspalu et al 2011	650K	+
A261	Chamar	India	South Asia	Indoeuropean/Indo-Iranian/Indo-Aryan	Metspalu et al 2011	650K	+
A266	Chamar	India	South Asia	Indoeuropean/Indo-Iranian/Indo-Aryan	Metspalu et al 2011	650K	+
A268	Chamar	India	South Asia	Indoeuropean/Indo-Iranian/Indo-Aryan	Metspalu et al 2011	650K	+
evo_40	Chamar	India	South Asia	Indoeuropean/Indo-Iranian/Indo-Aryan	Metspalu et al 2011	650K	+
evo_41	Chamar	India	South Asia	Indoeuropean/Indo-Iranian/Indo-Aryan	Metspalu et al 2011	650K	+
evo_42	Chamar	India	South Asia	Indoeuropean/Indo-Iranian/Indo-Aryan	Metspalu et al 2011	650K	+
evo_43	Chamar	India	South Asia	Indoeuropean/Indo-Iranian/Indo-Aryan	Metspalu et al 2011	650K	+
CHEND85	Chenchus	India	South Asia	Dravidian	Metspalu et al 2011	610K	+
CHEND90	Chenchus	India	South Asia	Dravidian	Metspalu et al 2011	610K	+
CHEND95	Chenchus	India	South Asia	Dravidian	Metspalu et al 2011	610K	+
CHEND96	Chenchus	India	South Asia	Dravidian	Metspalu et al 2011	610K	+
DH001	Dharkars	India	South Asia	Indoeuropean/Indo-Iranian/Indo-Aryan	Metspalu et al 2011	650K	+
HA029	Dharkars	India	South Asia	Indoeuropean/Indo-Iranian/Indo-Aryan	Metspalu et al 2011	650K	+
HA037	Dharkars	India	South Asia	Indoeuropean/Indo-Iranian/Indo-Aryan	Metspalu et al 2011	650K	+
HA038	Dharkars	India	South Asia	Indoeuropean/Indo-Iranian/Indo-Aryan	Metspalu et al 2011	650K	+
HA040	Dharkars	India	South Asia	Indoeuropean/Indo-Iranian/Indo-Aryan	Metspalu et al 2011	650K	+
HA041	Dharkars	India	South Asia	Indoeuropean/Indo-Iranian/Indo-Aryan	Metspalu et al 2011	650K	+
HA042	Dharkars	India	South Asia	Indoeuropean/Indo-Iranian/Indo-Aryan	Metspalu et al 2011	650K	+
HA045	Dharkars	India	South Asia	Indoeuropean/Indo-Iranian/Indo-Aryan	Metspalu et al 2011	650K	+
HA048	Dharkars	India	South Asia	Indoeuropean/Indo-Iranian/Indo-Aryan	Metspalu et al 2011	650K	+
ORI88	Gadaba (South Munda)	India	South Asia	Austroasiatic/Munda/South	Chaubey et al 2010	650K	+
GA1	Garo	India	South Asia	Sino-Tibetan	Chaubey et al 2010	650K
GA13	Garo	India	South Asia	Sino-Tibetan	Chaubey et al 2010	650K
GA23	Garo	India	South Asia	Sino-Tibetan	Chaubey et al 2010	610K
GA24	Garo	India	South Asia	Sino-Tibetan	Chaubey et al 2010	610K
GD_01_02	Gond	India	South Asia	Dravidian	Basu et al 2016	1M
GD_01_03	Gond	India	South Asia	Dravidian	Basu et al 2016	1M
GD_01_04	Gond	India	South Asia	Dravidian	Basu et al 2016	1M
GD_01_05	Gond	India	South Asia	Dravidian	Basu et al 2016	1M
GD_01_06	Gond	India	South Asia	Dravidian	Basu et al 2016	1M
GD_01_07	Gond	India	South Asia	Dravidian	Basu et al 2016	1M
GD_01_08	Gond	India	South Asia	Dravidian	Basu et al 2016	1M
GD_01_09	Gond	India	South Asia	Dravidian	Basu et al 2016	1M
GD_01_27	Gond	India	South Asia	Dravidian	Basu et al 2016	1M
GD_01_29	Gond	India	South Asia	Dravidian	Basu et al 2016	1M
GD_01_30	Gond	India	South Asia	Dravidian	Basu et al 2016	1M
GD_01_31	Gond	India	South Asia	Dravidian	Basu et al 2016	1M
GD_01_13	Gond	India	South Asia	Dravidian	Basu et al 2016	1M
GD_01_14	Gond	India	South Asia	Dravidian	Basu et al 2016	1M
GD_01_15	Gond	India	South Asia	Dravidian	Basu et al 2016	1M
GD_01_18	Gond	India	South Asia	Dravidian	Basu et al 2016	1M
GD_01_20	Gond	India	South Asia	Dravidian	Basu et al 2016	1M
GD_01_23	Gond	India	South Asia	Dravidian	Basu et al 2016	1M
GD_01_24	Gond	India	South Asia	Dravidian	Basu et al 2016	1M
GD_01_26	Gond	India	South Asia	Dravidian	Basu et al 2016	1M
HLKP241	Halakipikki	India	South Asia	Dravidian	Metspalu et al 2011	610K	+
HLKP243	Halakipikki	India	South Asia	Dravidian	Metspalu et al 2011	610K	+
HLKP252	Halakipikki	India	South Asia	Dravidian	Metspalu et al 2011	610K	+
EastIndian_H02	Hmar	India	South Asia	Sino-Tibetan	Unpublished data	660K
EastIndian_H12	Hmar	India	South Asia	Sino-Tibetan	Unpublished data	660K
EastIndian_a04	Hmar	India	South Asia	Sino-Tibetan	Unpublished data	660K
EastIndian_a06	Hmar	India	South Asia	Sino-Tibetan	Unpublished data	660K
480	Ho (North Munda)	India	South Asia	Austroasiatic/Munda/North	Chaubey et al 2010	650K	+
HO_01_01	Ho (North Munda)	India	South Asia	Austroasiatic/Munda/North	Basu et al 2016	1M
HO_01_06	Ho (North Munda)	India	South Asia	Austroasiatic/Munda/North	Basu et al 2016	1M
HO_01_34	Ho (North Munda)	India	South Asia	Austroasiatic/Munda/North	Basu et al 2016	1M
HO_01_36	Ho (North Munda)	India	South Asia	Austroasiatic/Munda/North	Basu et al 2016	1M
HO_01_38	Ho (North Munda)	India	South Asia	Austroasiatic/Munda/North	Basu et al 2016	1M
HO_01_44	Ho (North Munda)	India	South Asia	Austroasiatic/Munda/North	Basu et al 2016	1M
HO_01_45	Ho (North Munda)	India	South Asia	Austroasiatic/Munda/North	Basu et al 2016	1M
HO_01_08	Ho (North Munda)	India	South Asia	Austroasiatic/Munda/North	Basu et al 2016	1M
HO_01_54	Ho (North Munda)	India	South Asia	Austroasiatic/Munda/North	Basu et al 2016	1M
HO_01_17	Ho (North Munda)	India	South Asia	Austroasiatic/Munda/North	Basu et al 2016	1M
HO_01_18	Ho (North Munda)	India	South Asia	Austroasiatic/Munda/North	Basu et al 2016	1M
HO_01_21	Ho (North Munda)	India	South Asia	Austroasiatic/Munda/North	Basu et al 2016	1M
HO_01_55	Ho (North Munda)	India	South Asia	Austroasiatic/Munda/North	Basu et al 2016	1M
HO_01_35	Ho (North Munda)	India	South Asia	Austroasiatic/Munda/North	Basu et al 2016	1M
HO_01_39	Ho (North Munda)	India	South Asia	Austroasiatic/Munda/North	Basu et al 2016	1M
HO_01_42	Ho (North Munda)	India	South Asia	Austroasiatic/Munda/North	Basu et al 2016	1M
HO_01_47	Ho (North Munda)	India	South Asia	Austroasiatic/Munda/North	Basu et al 2016	1M
HO_01_48	Ho (North Munda)	India	South Asia	Austroasiatic/Munda/North	Basu et al 2016	1M
HO434	Ho (North Munda)	India	South Asia	Austroasiatic/Munda/North	Chaubey et al 2010	610K	+
HO438	Ho (North Munda)	India	South Asia	Austroasiatic/Munda/North	Chaubey et al 2010	610K	+
HO446	Ho (North Munda)	India	South Asia	Austroasiatic/Munda/North	Chaubey et al 2010	610K	+
HO470	Ho (North Munda)	India	South Asia	Austroasiatic/Munda/North	Chaubey et al 2010	610K	+
IR-1-1	Iyer	India	South Asia	Dravidian	Basu et al 2016	1M
IR-1-2	Iyer	India	South Asia	Dravidian	Basu et al 2016	1M
IR-1-5	Iyer	India	South Asia	Dravidian	Basu et al 2016	1M
IR-1-7	Iyer	India	South Asia	Dravidian	Basu et al 2016	1M
IR-1-8	Iyer	India	South Asia	Dravidian	Basu et al 2016	1M
IR-1-9	Iyer	India	South Asia	Dravidian	Basu et al 2016	1M
IR-1-10	Iyer	India	South Asia	Dravidian	Basu et al 2016	1M
IR-1-11	Iyer	India	South Asia	Dravidian	Basu et al 2016	1M
IR-1-12	Iyer	India	South Asia	Dravidian	Basu et al 2016	1M
IR-1-13	Iyer	India	South Asia	Dravidian	Basu et al 2016	1M
IR-1-14	Iyer	India	South Asia	Dravidian	Basu et al 2016	1M
IR-1-15	Iyer	India	South Asia	Dravidian	Basu et al 2016	1M
IR-1-17	Iyer	India	South Asia	Dravidian	Basu et al 2016	1M
IR-1-19	Iyer	India	South Asia	Dravidian	Basu et al 2016	1M
IR-1-20	Iyer	India	South Asia	Dravidian	Basu et al 2016	1M
IR-1-21	Iyer	India	South Asia	Dravidian	Basu et al 2016	1M
IR-1-4	Iyer	India	South Asia	Dravidian	Basu et al 2016	1M
IR-1-6	Iyer	India	South Asia	Dravidian	Basu et al 2016	1M
IR-1-18	Iyer	India	South Asia	Dravidian	Basu et al 2016	1M
IR-1-22	Iyer	India	South Asia	Dravidian	Basu et al 2016	1M
JW-2	Jarawa	India	South Asia	Andamanese	Basu et al 2016	1M
JW-3	Jarawa	India	South Asia	Andamanese	Basu et al 2016	1M
JW-5	Jarawa	India	South Asia	Andamanese	Basu et al 2016	1M
JW-7	Jarawa	India	South Asia	Andamanese	Basu et al 2016	1M
JW-9	Jarawa	India	South Asia	Andamanese	Basu et al 2016	1M
JW-10	Jarawa	India	South Asia	Andamanese	Basu et al 2016	1M
JW-11	Jarawa	India	South Asia	Andamanese	Basu et al 2016	1M
JW-14	Jarawa	India	South Asia	Andamanese	Basu et al 2016	1M
JW-18	Jarawa	India	South Asia	Andamanese	Basu et al 2016	1M
JW-23	Jarawa	India	South Asia	Andamanese	Basu et al 2016	1M
JW-24	Jarawa	India	South Asia	Andamanese	Basu et al 2016	1M
JW-26	Jarawa	India	South Asia	Andamanese	Basu et al 2016	1M
JW-27	Jarawa	India	South Asia	Andamanese	Basu et al 2016	1M
JW-32	Jarawa	India	South Asia	Andamanese	Basu et al 2016	1M
JW-39	Jarawa	India	South Asia	Andamanese	Basu et al 2016	1M
JW-53	Jarawa	India	South Asia	Andamanese	Basu et al 2016	1M
JW-54	Jarawa	India	South Asia	Andamanese	Basu et al 2016	1M
JW-60	Jarawa	India	South Asia	Andamanese	Basu et al 2016	1M
JW-61	Jarawa	India	South Asia	Andamanese	Basu et al 2016	1M
A41	Juang (South Munda)	India	South Asia	Austroasiatic/Munda/South	Chaubey et al 2010	650K	+
JUANA48	Juang (South Munda)	India	South Asia	Austroasiatic/Munda/South	Chaubey et al 2010	610K	+
KH1	Kharia (South Munda)	India	South Asia	Austroasiatic/Munda/South	Chaubey et al 2010	610K	+
KH15	Kharia (South Munda)	India	South Asia	Austroasiatic/Munda/South	Chaubey et al 2010	650K	+
KHL4	Khasi	India	South Asia	Austroasiatic/Mon-Khmer	Chaubey et al 2010	610K
KHP3	Khasi	India	South Asia	Austroasiatic/Mon-Khmer	Chaubey et al 2010	610K
KHP4	Khasi	India	South Asia	Austroasiatic/Mon-Khmer	Chaubey et al 2010	610K
K-71	Khatri	India	South Asia	Indoeuropean/Indo-Iranian/Indo-Aryan	Basu et al 2016	1M
K-69	Khatri	India	South Asia	Indoeuropean/Indo-Iranian/Indo-Aryan	Basu et al 2016	1M
K-72	Khatri	India	South Asia	Indoeuropean/Indo-Iranian/Indo-Aryan	Basu et al 2016	1M
K-78	Khatri	India	South Asia	Indoeuropean/Indo-Iranian/Indo-Aryan	Basu et al 2016	1M
K-84	Khatri	India	South Asia	Indoeuropean/Indo-Iranian/Indo-Aryan	Basu et al 2016	1M
K-86	Khatri	India	South Asia	Indoeuropean/Indo-Iranian/Indo-Aryan	Basu et al 2016	1M
K-107	Khatri	India	South Asia	Indoeuropean/Indo-Iranian/Indo-Aryan	Basu et al 2016	1M
K-126	Khatri	India	South Asia	Indoeuropean/Indo-Iranian/Indo-Aryan	Basu et al 2016	1M
K-123	Khatri	India	South Asia	Indoeuropean/Indo-Iranian/Indo-Aryan	Basu et al 2016	1M
K-34	Khatri	India	South Asia	Indoeuropean/Indo-Iranian/Indo-Aryan	Basu et al 2016	1M
K-36	Khatri	India	South Asia	Indoeuropean/Indo-Iranian/Indo-Aryan	Basu et al 2016	1M
K-42	Khatri	India	South Asia	Indoeuropean/Indo-Iranian/Indo-Aryan	Basu et al 2016	1M
K-45	Khatri	India	South Asia	Indoeuropean/Indo-Iranian/Indo-Aryan	Basu et al 2016	1M
K-48	Khatri	India	South Asia	Indoeuropean/Indo-Iranian/Indo-Aryan	Basu et al 2016	1M
K-50	Khatri	India	South Asia	Indoeuropean/Indo-Iranian/Indo-Aryan	Basu et al 2016	1M
K-56	Khatri	India	South Asia	Indoeuropean/Indo-Iranian/Indo-Aryan	Basu et al 2016	1M
K-57	Khatri	India	South Asia	Indoeuropean/Indo-Iranian/Indo-Aryan	Basu et al 2016	1M
K-3	Khatri	India	South Asia	Indoeuropean/Indo-Iranian/Indo-Aryan	Basu et al 2016	1M
K-10	Khatri	India	South Asia	Indoeuropean/Indo-Iranian/Indo-Aryan	Basu et al 2016	1M
288	Kol	India	South Asia	Indoeuropean/Indo-Iranian/Indo-Aryan	Metspalu et al 2011	650K	+
290	Kol	India	South Asia	Indoeuropean/Indo-Iranian/Indo-Aryan	Metspalu et al 2011	650K	+
298	Kol	India	South Asia	Indoeuropean/Indo-Iranian/Indo-Aryan	Metspalu et al 2011	650K	+
306	Kol	India	South Asia	Indoeuropean/Indo-Iranian/Indo-Aryan	Metspalu et al 2011	650K	+
314	Kol	India	South Asia	Indoeuropean/Indo-Iranian/Indo-Aryan	Metspalu et al 2011	650K	+
319	Kol	India	South Asia	Indoeuropean/Indo-Iranian/Indo-Aryan	Metspalu et al 2011	650K	+
323	Kol	India	South Asia	Indoeuropean/Indo-Iranian/Indo-Aryan	Metspalu et al 2011	650K	+
332	Kol	India	South Asia	Indoeuropean/Indo-Iranian/Indo-Aryan	Metspalu et al 2011	650K	+
296e	Kol	India	South Asia	Indoeuropean/Indo-Iranian/Indo-Aryan	Metspalu et al 2011	650K	+
308e	Kol	India	South Asia	Indoeuropean/Indo-Iranian/Indo-Aryan	Metspalu et al 2011	650K	+
309e	Kol	India	South Asia	Indoeuropean/Indo-Iranian/Indo-Aryan	Metspalu et al 2011	650K	+
310e	Kol	India	South Asia	Indoeuropean/Indo-Iranian/Indo-Aryan	Metspalu et al 2011	650K	+
321e	Kol	India	South Asia	Indoeuropean/Indo-Iranian/Indo-Aryan	Metspalu et al 2011	650K	+
328e	Kol	India	South Asia	Indoeuropean/Indo-Iranian/Indo-Aryan	Metspalu et al 2011	650K	+
330e	Kol	India	South Asia	Indoeuropean/Indo-Iranian/Indo-Aryan	Metspalu et al 2011	650K	+
335e	Kol	India	South Asia	Indoeuropean/Indo-Iranian/Indo-Aryan	Metspalu et al 2011	650K	+
EastIndian_K03	Kom	India	South Asia	Sino-Tibetan	Unpublished data	660K
EastIndian_K06	Kom	India	South Asia	Sino-Tibetan	Unpublished data	660K
KO-01	Korwa (North Munda)	India	South Asia	Austroasiatic/Munda/North	Basu et al 2016	1M
KO-03	Korwa (North Munda)	India	South Asia	Austroasiatic/Munda/North	Basu et al 2016	1M
KO-31	Korwa (North Munda)	India	South Asia	Austroasiatic/Munda/North	Basu et al 2016	1M
KO-33	Korwa (North Munda)	India	South Asia	Austroasiatic/Munda/North	Basu et al 2016	1M
KO-07	Korwa (North Munda)	India	South Asia	Austroasiatic/Munda/North	Basu et al 2016	1M
KO-08	Korwa (North Munda)	India	South Asia	Austroasiatic/Munda/North	Basu et al 2016	1M
KO-11	Korwa (North Munda)	India	South Asia	Austroasiatic/Munda/North	Basu et al 2016	1M
KO-12	Korwa (North Munda)	India	South Asia	Austroasiatic/Munda/North	Basu et al 2016	1M
KO-13	Korwa (North Munda)	India	South Asia	Austroasiatic/Munda/North	Basu et al 2016	1M
KO-14	Korwa (North Munda)	India	South Asia	Austroasiatic/Munda/North	Basu et al 2016	1M
KO-18	Korwa (North Munda)	India	South Asia	Austroasiatic/Munda/North	Basu et al 2016	1M
KO-20	Korwa (North Munda)	India	South Asia	Austroasiatic/Munda/North	Basu et al 2016	1M
KO-21	Korwa (North Munda)	India	South Asia	Austroasiatic/Munda/North	Basu et al 2016	1M
KO-24	Korwa (North Munda)	India	South Asia	Austroasiatic/Munda/North	Basu et al 2016	1M
KO-25	Korwa (North Munda)	India	South Asia	Austroasiatic/Munda/North	Basu et al 2016	1M
KO-26	Korwa (North Munda)	India	South Asia	Austroasiatic/Munda/North	Basu et al 2016	1M
KO-27	Korwa (North Munda)	India	South Asia	Austroasiatic/Munda/North	Basu et al 2016	1M
KO-29	Korwa (North Munda)	India	South Asia	Austroasiatic/Munda/North	Basu et al 2016	1M
EastIndia_C01	Kuki	India	South Asia	Sino-Tibetan	Unpublished data	660K	+
EastIndian_C04	Kuki	India	South Asia	Sino-Tibetan	Unpublished data	660K	+
EastIndian_1	Kuki	India	South Asia	Sino-Tibetan	Unpublished data	660K	+
EastIndian_LT12	Kuki	India	South Asia	Sino-Tibetan	Unpublished data	660K	+
EastIndian_L01	Kuki	India	South Asia	Sino-Tibetan	Unpublished data	660K	+
EastIndian_L33	Kuki	India	South Asia	Sino-Tibetan	Unpublished data	660K	+
KUR1	Kurumba	India	South Asia	Dravidian	Metspalu et al 2011	610K	+
KUR2	Kurumba	India	South Asia	Dravidian	Metspalu et al 2011	610K	+
KUR3	Kurumba	India	South Asia	Dravidian	Metspalu et al 2011	610K	+
KUR4	Kurumba	India	South Asia	Dravidian	Metspalu et al 2011	610K	+
Mawasi1	Mawasi (North Munda)	India	South Asia	Austroasiatic/Munda/North	Metspalu et al 2011	650K	+
EastIndian_Hu01	Mizo	India	South Asia	Sino-Tibetan	Unpublished data	660K
EastIndian_EI04	Mizo	India	South Asia	Sino-Tibetan	Unpublished data	660K
EastIndian_EI08	Mizo	India	South Asia	Sino-Tibetan	Unpublished data	660K
EastIndian_Miz70	Mizo	India	South Asia	Sino-Tibetan	Unpublished data	660K
EastIndian_Miz71	Mizo	India	South Asia	Sino-Tibetan	Unpublished data	660K
NAG129	Naga	India	South Asia	Sino-Tibetan	Metspalu et al 2011	610K
NAG131	Naga	India	South Asia	Sino-Tibetan	Metspalu et al 2011	610K
NAG133	Naga	India	South Asia	Sino-Tibetan	Metspalu et al 2011	610K
NAG134	Naga	India	South Asia	Sino-Tibetan	Metspalu et al 2011	610K
EastIndiaNaga146	Naga	India	South Asia	Sino-Tibetan	Unpublished data	660K
NIH1	Nihali	India	South Asia	Linguistic isolate	Metspalu et al 2011	610K
NIH2	Nihali	India	South Asia	Linguistic isolate	Metspalu et al 2011	610K
KNTK385	North_Kannadi	India	South Asia	Dravidian	Behar et al 2010	610K	+
KNTK388	North_Kannadi	India	South Asia	Dravidian	Behar et al 2010	610K	+
KNTK390	North_Kannadi	India	South Asia	Dravidian	Behar et al 2010	610K	+
KNTK392	North_Kannadi	India	South Asia	Dravidian	Behar et al 2010	610K	+
KNTK394	North_Kannadi	India	South Asia	Dravidian	Behar et al 2010	610K	+
KNTK397	North_Kannadi	India	South Asia	Dravidian	Behar et al 2010	610K	+
KNTK400	North_Kannadi	India	South Asia	Dravidian	Behar et al 2010	610K	+
KNTK408	North_Kannadi	India	South Asia	Dravidian	Behar et al 2010	610K	+
EastIndiaNyshiD148	Nyishi	India	South Asia	Sino-Tibetan	Unpublished data	660K
EastIndiaNyshiD401	Nyishi	India	South Asia	Sino-Tibetan	Unpublished data	660K
EastIndiaNyshiD397	Nyishi	India	South Asia	Sino-Tibetan	Unpublished data	660K
EastIndiaNyshiD399	Nyishi	India	South Asia	Sino-Tibetan	Unpublished data	660K
ONG-14	Onge	India	South Asia	Andamanese	Basu et al 2016	1M
ONG-19	Onge	India	South Asia	Andamanese	Basu et al 2016	1M
ONG-20	Onge	India	South Asia	Andamanese	Basu et al 2016	1M
ONG-10	Onge	India	South Asia	Andamanese	Basu et al 2016	1M
ONG-11	Onge	India	South Asia	Andamanese	Basu et al 2016	1M
ONG-01	Onge	India	South Asia	Andamanese	Basu et al 2016	1M
ONG-09	Onge	India	South Asia	Andamanese	Basu et al 2016	1M
ONG-12	Onge	India	South Asia	Andamanese	Basu et al 2016	1M
ONG-13	Onge	India	South Asia	Andamanese	Basu et al 2016	1M
ONG-16	Onge	India	South Asia	Andamanese	Basu et al 2016	1M
ONG-17	Onge	India	South Asia	Andamanese	Basu et al 2016	1M
ONG-22	Onge	India	South Asia	Andamanese	Basu et al 2016	1M
ONG-27	Onge	India	South Asia	Andamanese	Basu et al 2016	1M
ONG-21	Onge	India	South Asia	Andamanese	Basu et al 2016	1M
ONG-24	Onge	India	South Asia	Andamanese	Basu et al 2016	1M
ONG-08	Onge	India	South Asia	Andamanese	Basu et al 2016	1M
ONG-02	Onge	India	South Asia	Andamanese	Basu et al 2016	1M
D36	Paniya	India	South Asia	Dravidian	Behar et al 2010	650K	+
PNYD1	Paniya	India	South Asia	Dravidian	Behar et al 2010	610K	+
PNYD3	Paniya	India	South Asia	Dravidian	Behar et al 2010	610K	+
PNYD9	Paniya	India	South Asia	Dravidian	Behar et al 2010	610K	+
PY-1	Paniya	India	South Asia	Dravidian	Basu et al 2016	1M
PY-2	Paniya	India	South Asia	Dravidian	Basu et al 2016	1M
PY-3	Paniya	India	South Asia	Dravidian	Basu et al 2016	1M
PY-5	Paniya	India	South Asia	Dravidian	Basu et al 2016	1M
PY-6	Paniya	India	South Asia	Dravidian	Basu et al 2016	1M
PY-7	Paniya	India	South Asia	Dravidian	Basu et al 2016	1M
PY-9	Paniya	India	South Asia	Dravidian	Basu et al 2016	1M
PY-11	Paniya	India	South Asia	Dravidian	Basu et al 2016	1M
PY-12	Paniya	India	South Asia	Dravidian	Basu et al 2016	1M
PY-14	Paniya	India	South Asia	Dravidian	Basu et al 2016	1M
PY-15	Paniya	India	South Asia	Dravidian	Basu et al 2016	1M
PY-17	Paniya	India	South Asia	Dravidian	Basu et al 2016	1M
PY-18	Paniya	India	South Asia	Dravidian	Basu et al 2016	1M
PY-19	Paniya	India	South Asia	Dravidian	Basu et al 2016	1M
PY-20	Paniya	India	South Asia	Dravidian	Basu et al 2016	1M
PY-21	Paniya	India	South Asia	Dravidian	Basu et al 2016	1M
PY-22	Paniya	India	South Asia	Dravidian	Basu et al 2016	1M
PY-23	Paniya	India	South Asia	Dravidian	Basu et al 2016	1M
HGDP00216	Pathan	Pakistan	South Asia	Indoeuropean/Indo-Iranian/Iranian/Eastern	Li et al 2008	650K
HGDP00218	Pathan	Pakistan	South Asia	Indoeuropean/Indo-Iranian/Iranian/Eastern	Li et al 2008	650K
HGDP00222	Pathan	Pakistan	South Asia	Indoeuropean/Indo-Iranian/Iranian/Eastern	Li et al 2008	650K
HGDP00224	Pathan	Pakistan	South Asia	Indoeuropean/Indo-Iranian/Iranian/Eastern	Li et al 2008	650K
HGDP00226	Pathan	Pakistan	South Asia	Indoeuropean/Indo-Iranian/Iranian/Eastern	Li et al 2008	650K
HGDP00228	Pathan	Pakistan	South Asia	Indoeuropean/Indo-Iranian/Iranian/Eastern	Li et al 2008	650K
HGDP00230	Pathan	Pakistan	South Asia	Indoeuropean/Indo-Iranian/Iranian/Eastern	Li et al 2008	650K
HGDP00232	Pathan	Pakistan	South Asia	Indoeuropean/Indo-Iranian/Iranian/Eastern	Li et al 2008	650K
HGDP00234	Pathan	Pakistan	South Asia	Indoeuropean/Indo-Iranian/Iranian/Eastern	Li et al 2008	650K
HGDP00237	Pathan	Pakistan	South Asia	Indoeuropean/Indo-Iranian/Iranian/Eastern	Li et al 2008	650K
HGDP00239	Pathan	Pakistan	South Asia	Indoeuropean/Indo-Iranian/Iranian/Eastern	Li et al 2008	650K
HGDP00241	Pathan	Pakistan	South Asia	Indoeuropean/Indo-Iranian/Iranian/Eastern	Li et al 2008	650K
HGDP00243	Pathan	Pakistan	South Asia	Indoeuropean/Indo-Iranian/Iranian/Eastern	Li et al 2008	650K
HGDP00244	Pathan	Pakistan	South Asia	Indoeuropean/Indo-Iranian/Iranian/Eastern	Li et al 2008	650K
HGDP00251	Pathan	Pakistan	South Asia	Indoeuropean/Indo-Iranian/Iranian/Eastern	Li et al 2008	650K
HGDP00254	Pathan	Pakistan	South Asia	Indoeuropean/Indo-Iranian/Iranian/Eastern	Li et al 2008	650K
HGDP00258	Pathan	Pakistan	South Asia	Indoeuropean/Indo-Iranian/Iranian/Eastern	Li et al 2008	650K
HGDP00259	Pathan	Pakistan	South Asia	Indoeuropean/Indo-Iranian/Iranian/Eastern	Li et al 2008	650K
HGDP00262	Pathan	Pakistan	South Asia	Indoeuropean/Indo-Iranian/Iranian/Eastern	Li et al 2008	650K
HGDP00264	Pathan	Pakistan	South Asia	Indoeuropean/Indo-Iranian/Iranian/Eastern	Li et al 2008	650K
PK6415	Piramalai_Kallars	India	South Asia	Dravidian	Metspalu et al 2011	610K	+
PK6422	Piramalai_Kallars	India	South Asia	Dravidian	Metspalu et al 2011	610K	+
PK6442	Piramalai_Kallars	India	South Asia	Dravidian	Metspalu et al 2011	610K	+
PK6458	Piramalai_Kallars	India	South Asia	Dravidian	Metspalu et al 2011	610K	+
PK6459	Piramalai_Kallars	India	South Asia	Dravidian	Metspalu et al 2011	610K	+
PK6468	Piramalai_Kallars	India	South Asia	Dravidian	Metspalu et al 2011	610K	+
PK6490	Piramalai_Kallars	India	South Asia	Dravidian	Metspalu et al 2011	610K	+
PK6491	Piramalai_Kallars	India	South Asia	Dravidian	Metspalu et al 2011	610K	+
PULD151	Pulliyar	India	South Asia	Dravidian	Metspalu et al 2011	610K	+
PULD160	Pulliyar	India	South Asia	Dravidian	Metspalu et al 2011	610K	+
PULD162	Pulliyar	India	South Asia	Dravidian	Metspalu et al 2011	610K	+
PULD171	Pulliyar	India	South Asia	Dravidian	Metspalu et al 2011	610K	+
PULD172	Pulliyar	India	South Asia	Dravidian	Metspalu et al 2011	610K	+
SAKD60	Sakilli	India	South Asia	Dravidian	Behar et al 2010	610K	+
SAKD64	Sakilli	India	South Asia	Dravidian	Behar et al 2010	610K	+
SAKD72	Sakilli	India	South Asia	Dravidian	Behar et al 2010	610K	+
SAKD75	Sakilli	India	South Asia	Dravidian	Behar et al 2010	610K	+
S_1	Santhal (North Munda)	Bangladesh	South Asia	Austroasiatic/Munda/North	Unpublished data	730k	+
S_4	Santhal (North Munda)	Bangladesh	South Asia	Austroasiatic/Munda/North	Unpublished data	730k	+
SMR_25	Santhal (North Munda)	Bangladesh	South Asia	Austroasiatic/Munda/North	Unpublished data	730k	+
SHZ_36	Santhal (North Munda)	Bangladesh	South Asia	Austroasiatic/Munda/North	Unpublished data	730k	+
SS_26	Santhal (North Munda)	Bangladesh	South Asia	Austroasiatic/Munda/North	Unpublished data	730k	+
SH_6	Santhal (North Munda)	Bangladesh	South Asia	Austroasiatic/Munda/North	Unpublished data	730k	+
ST_37	Santhal (North Munda)	Bangladesh	South Asia	Austroasiatic/Munda/North	Unpublished data	730k	+
SS_27	Santhal (North Munda)	Bangladesh	South Asia	Austroasiatic/Munda/North	Unpublished data	730k	+
SHZ_23	Santhal (North Munda)	Bangladesh	South Asia	Austroasiatic/Munda/North	Unpublished data	730k	+
SM_1	Santhal (North Munda)	Bangladesh	South Asia	Austroasiatic/Munda/North	Unpublished data	730k	+
G22	Santhal (North Munda)	India	South Asia	Austroasiatic/Munda/North	Chaubey et al 2010	650K	+
SA-1-1	Santhal (North Munda)	India	South Asia	Austroasiatic/Munda/North	Basu et al 2016	1M
SA-1-2	Santhal (North Munda)	India	South Asia	Austroasiatic/Munda/North	Basu et al 2016	1M
SA-1-3	Santhal (North Munda)	India	South Asia	Austroasiatic/Munda/North	Basu et al 2016	1M
SA-1-4	Santhal (North Munda)	India	South Asia	Austroasiatic/Munda/North	Basu et al 2016	1M
SA-1-5	Santhal (North Munda)	India	South Asia	Austroasiatic/Munda/North	Basu et al 2016	1M
SA-1-6	Santhal (North Munda)	India	South Asia	Austroasiatic/Munda/North	Basu et al 2016	1M
SA-1-7	Santhal (North Munda)	India	South Asia	Austroasiatic/Munda/North	Basu et al 2016	1M
SA-1-8	Santhal (North Munda)	India	South Asia	Austroasiatic/Munda/North	Basu et al 2016	1M
SA-1-9	Santhal (North Munda)	India	South Asia	Austroasiatic/Munda/North	Basu et al 2016	1M
SA-1-10	Santhal (North Munda)	India	South Asia	Austroasiatic/Munda/North	Basu et al 2016	1M
SA-1-11	Santhal (North Munda)	India	South Asia	Austroasiatic/Munda/North	Basu et al 2016	1M
SA-1-12	Santhal (North Munda)	India	South Asia	Austroasiatic/Munda/North	Basu et al 2016	1M
SA-1-13	Santhal (North Munda)	India	South Asia	Austroasiatic/Munda/North	Basu et al 2016	1M
SA-1-14	Santhal (North Munda)	India	South Asia	Austroasiatic/Munda/North	Basu et al 2016	1M
SA-1-15	Santhal (North Munda)	India	South Asia	Austroasiatic/Munda/North	Basu et al 2016	1M
SA-1-16	Santhal (North Munda)	India	South Asia	Austroasiatic/Munda/North	Basu et al 2016	1M
SA-1-17	Santhal (North Munda)	India	South Asia	Austroasiatic/Munda/North	Basu et al 2016	1M
SA-1-18	Santhal (North Munda)	India	South Asia	Austroasiatic/Munda/North	Basu et al 2016	1M
SA-1-19	Santhal (North Munda)	India	South Asia	Austroasiatic/Munda/North	Basu et al 2016	1M
SA-1-20	Santhal (North Munda)	India	South Asia	Austroasiatic/Munda/North	Basu et al 2016	1M
ORI93	Savara (South Munda)	India	South Asia	Austroasiatic/Munda/South	Chaubey et al 2010	650K	+
SAVOR105	Savara (South Munda)	India	South Asia	Austroasiatic/Munda/South	Chaubey et al 2010	610K	+
HGDP00163	Sindhi	Pakistan	South Asia	Indoeuropean/Indo-Iranian/Indo-Aryan	Li et al 2008	650K
HGDP00165	Sindhi	Pakistan	South Asia	Indoeuropean/Indo-Iranian/Indo-Aryan	Li et al 2008	650K
HGDP00167	Sindhi	Pakistan	South Asia	Indoeuropean/Indo-Iranian/Indo-Aryan	Li et al 2008	650K
HGDP00169	Sindhi	Pakistan	South Asia	Indoeuropean/Indo-Iranian/Indo-Aryan	Li et al 2008	650K
HGDP00171	Sindhi	Pakistan	South Asia	Indoeuropean/Indo-Iranian/Indo-Aryan	Li et al 2008	650K
HGDP00173	Sindhi	Pakistan	South Asia	Indoeuropean/Indo-Iranian/Indo-Aryan	Li et al 2008	650K
HGDP00175	Sindhi	Pakistan	South Asia	Indoeuropean/Indo-Iranian/Indo-Aryan	Li et al 2008	650K
HGDP00177	Sindhi	Pakistan	South Asia	Indoeuropean/Indo-Iranian/Indo-Aryan	Li et al 2008	650K
HGDP00179	Sindhi	Pakistan	South Asia	Indoeuropean/Indo-Iranian/Indo-Aryan	Li et al 2008	650K
HGDP00181	Sindhi	Pakistan	South Asia	Indoeuropean/Indo-Iranian/Indo-Aryan	Li et al 2008	650K
HGDP00183	Sindhi	Pakistan	South Asia	Indoeuropean/Indo-Iranian/Indo-Aryan	Li et al 2008	650K
HGDP00185	Sindhi	Pakistan	South Asia	Indoeuropean/Indo-Iranian/Indo-Aryan	Li et al 2008	650K
HGDP00187	Sindhi	Pakistan	South Asia	Indoeuropean/Indo-Iranian/Indo-Aryan	Li et al 2008	650K
HGDP00189	Sindhi	Pakistan	South Asia	Indoeuropean/Indo-Iranian/Indo-Aryan	Li et al 2008	650K
HGDP00191	Sindhi	Pakistan	South Asia	Indoeuropean/Indo-Iranian/Indo-Aryan	Li et al 2008	650K
HGDP00192	Sindhi	Pakistan	South Asia	Indoeuropean/Indo-Iranian/Indo-Aryan	Li et al 2008	650K
HGDP00195	Sindhi	Pakistan	South Asia	Indoeuropean/Indo-Iranian/Indo-Aryan	Li et al 2008	650K
HGDP00197	Sindhi	Pakistan	South Asia	Indoeuropean/Indo-Iranian/Indo-Aryan	Li et al 2008	650K
HGDP00199	Sindhi	Pakistan	South Asia	Indoeuropean/Indo-Iranian/Indo-Aryan	Li et al 2008	650K
HGDP00201	Sindhi	Pakistan	South Asia	Indoeuropean/Indo-Iranian/Indo-Aryan	Li et al 2008	650K
TRI-25	Tripuri	India	South Asia	Sino-Tibetan	Basu et al 2016	1M
TRI-27	Tripuri	India	South Asia	Sino-Tibetan	Basu et al 2016	1M
TRI-28	Tripuri	India	South Asia	Sino-Tibetan	Basu et al 2016	1M
TRI-29	Tripuri	India	South Asia	Sino-Tibetan	Basu et al 2016	1M
TRI-26	Tripuri	India	South Asia	Sino-Tibetan	Basu et al 2016	1M
TRI-04	Tripuri	India	South Asia	Sino-Tibetan	Basu et al 2016	1M
TRI-05	Tripuri	India	South Asia	Sino-Tibetan	Basu et al 2016	1M
TRI-06	Tripuri	India	South Asia	Sino-Tibetan	Basu et al 2016	1M
TRI-07	Tripuri	India	South Asia	Sino-Tibetan	Basu et al 2016	1M
TRI-09	Tripuri	India	South Asia	Sino-Tibetan	Basu et al 2016	1M
TRI-10	Tripuri	India	South Asia	Sino-Tibetan	Basu et al 2016	1M
TRI-11	Tripuri	India	South Asia	Sino-Tibetan	Basu et al 2016	1M
TRI-13	Tripuri	India	South Asia	Sino-Tibetan	Basu et al 2016	1M
TRI-15	Tripuri	India	South Asia	Sino-Tibetan	Basu et al 2016	1M
TRI-16	Tripuri	India	South Asia	Sino-Tibetan	Basu et al 2016	1M
TRI-18	Tripuri	India	South Asia	Sino-Tibetan	Basu et al 2016	1M
TRI-19	Tripuri	India	South Asia	Sino-Tibetan	Basu et al 2016	1M
TRI-20	Tripuri	India	South Asia	Sino-Tibetan	Basu et al 2016	1M
TRI-22	Tripuri	India	South Asia	Sino-Tibetan	Basu et al 2016	1M
VELZ260	Velmas	India	South Asia	Dravidian	Metspalu et al 2011	610K	+
VELZ264	Velmas	India	South Asia	Dravidian	Metspalu et al 2011	610K	+
VELZ265	Velmas	India	South Asia	Dravidian	Metspalu et al 2011	610K	+
VELZ267	Velmas	India	South Asia	Dravidian	Metspalu et al 2011	610K	+
VELZ271	Velmas	India	South Asia	Dravidian	Metspalu et al 2011	610K	+
VELZ272	Velmas	India	South Asia	Dravidian	Metspalu et al 2011	610K	+
VELZ274	Velmas	India	South Asia	Dravidian	Metspalu et al 2011	610K	+
VELZ275	Velmas	India	South Asia	Dravidian	Metspalu et al 2011	610K	+
VELZ277	Velmas	India	South Asia	Dravidian	Metspalu et al 2011	610K	+
VELZ281	Velmas	India	South Asia	Dravidian	Metspalu et al 2011	610K	+
a11	Aeta	Philippines	Southeast Asia	Austronesian	Rasmussen et al 2011	610K
a9	Aeta	Philippines	Southeast Asia	Austronesian	Rasmussen et al 2011	610K
AETA111	Aeta	Philippines	Southeast Asia	Austronesian	Rasmussen et al 2011	610K
AETA40	Aeta	Philippines	Southeast Asia	Austronesian	Rasmussen et al 2011	610K
AETA82	Aeta	Philippines	Southeast Asia	Austronesian	Rasmussen et al 2011	610K
b10	Aeta	Philippines	Southeast Asia	Austronesian	Rasmussen et al 2011	610K
c9	Aeta	Philippines	Southeast Asia	Austronesian	Rasmussen et al 2011	610K
d8	Aeta	Philippines	Southeast Asia	Austronesian	Rasmussen et al 2011	610K
e10	Aeta	Philippines	Southeast Asia	Austronesian	Rasmussen et al 2011	610K
e11	Aeta	Philippines	Southeast Asia	Austronesian	Rasmussen et al 2011	610K
e8	Aeta	Philippines	Southeast Asia	Austronesian	Rasmussen et al 2011	610K
g10	Aeta	Philippines	Southeast Asia	Austronesian	Rasmussen et al 2011	610K
g11	Aeta	Philippines	Southeast Asia	Austronesian	Rasmussen et al 2011	610K
h10	Aeta	Philippines	Southeast Asia	Austronesian	Rasmussen et al 2011	610K
h8	Aeta	Philippines	Southeast Asia	Austronesian	Rasmussen et al 2011	610K
b4	Batak	Philippines	Southeast Asia	Austronesian	Migliano et al 2013	610K
b6	Batak	Philippines	Southeast Asia	Austronesian	Migliano et al 2013	610K
c1	Batak	Philippines	Southeast Asia	Austronesian	Migliano et al 2013	610K
c6	Batak	Philippines	Southeast Asia	Austronesian	Migliano et al 2013	610K
d1	Batak	Philippines	Southeast Asia	Austronesian	Migliano et al 2013	610K
d2	Batak	Philippines	Southeast Asia	Austronesian	Migliano et al 2013	610K
d3	Batak	Philippines	Southeast Asia	Austronesian	Migliano et al 2013	610K
d4	Batak	Philippines	Southeast Asia	Austronesian	Migliano et al 2013	610K
e1	Batak	Philippines	Southeast Asia	Austronesian	Migliano et al 2013	610K
e7	Batak	Philippines	Southeast Asia	Austronesian	Migliano et al 2013	610K
f7	Batak	Philippines	Southeast Asia	Austronesian	Migliano et al 2013	610K
g1	Batak	Philippines	Southeast Asia	Austronesian	Migliano et al 2013	610K
g3	Batak	Philippines	Southeast Asia	Austronesian	Migliano et al 2013	610K
g6	Batak	Philippines	Southeast Asia	Austronesian	Migliano et al 2013	610K
h7	Batak	Philippines	Southeast Asia	Austronesian	Migliano et al 2013	610K
BTQ007	Bateq	Malaysia	Southeast Asia	Austroasiatic/Mon-Khmer/Aslian	Aghakhanian et al 2015	2.5M
BTQ015	Bateq	Malaysia	Southeast Asia	Austroasiatic/Mon-Khmer/Aslian	Aghakhanian et al 2015	2.5M
BTQ040	Bateq	Malaysia	Southeast Asia	Austroasiatic/Mon-Khmer/Aslian	Aghakhanian et al 2015	2.5M
BTQ044	Bateq	Malaysia	Southeast Asia	Austroasiatic/Mon-Khmer/Aslian	Aghakhanian et al 2015	2.5M
BTQ045	Bateq	Malaysia	Southeast Asia	Austroasiatic/Mon-Khmer/Aslian	Aghakhanian et al 2015	2.5M
BTQ051	Bateq	Malaysia	Southeast Asia	Austroasiatic/Mon-Khmer/Aslian	Aghakhanian et al 2015	2.5M
BTQ006	Bateq	Malaysia	Southeast Asia	Austroasiatic/Mon-Khmer/Aslian	Aghakhanian et al 2015	2.5M
BTQ011	Bateq	Malaysia	Southeast Asia	Austroasiatic/Mon-Khmer/Aslian	Aghakhanian et al 2015	2.5M
BTQ022	Bateq	Malaysia	Southeast Asia	Austroasiatic/Mon-Khmer/Aslian	Aghakhanian et al 2015	2.5M
BTQ023	Bateq	Malaysia	Southeast Asia	Austroasiatic/Mon-Khmer/Aslian	Aghakhanian et al 2015	2.5M
BTQ025	Bateq	Malaysia	Southeast Asia	Austroasiatic/Mon-Khmer/Aslian	Aghakhanian et al 2015	2.5M
BTQ032	Bateq	Malaysia	Southeast Asia	Austroasiatic/Mon-Khmer/Aslian	Aghakhanian et al 2015	2.5M
bumaBR50	Burmese	Myanmar	Southeast Asia	Sino-Tibetan/Tibeto-Burman/Lolo-Burmese/Burmish	Chaubey et al 2010	660K	+
bumaBR55	Burmese	Myanmar	Southeast Asia	Sino-Tibetan/Tibeto-Burman/Lolo-Burmese/Burmish	Chaubey et al 2010	660K	+
bumaBR64	Burmese	Myanmar	Southeast Asia	Sino-Tibetan/Tibeto-Burman/Lolo-Burmese/Burmish	Chaubey et al 2010	660K	+
bumaBR69	Burmese	Myanmar	Southeast Asia	Sino-Tibetan/Tibeto-Burman/Lolo-Burmese/Burmish	Chaubey et al 2010	660K	+
bumaBR78	Burmese	Myanmar	Southeast Asia	Sino-Tibetan/Tibeto-Burman/Lolo-Burmese/Burmish	Chaubey et al 2010	660K	+
bumaBR81	Burmese	Myanmar	Southeast Asia	Sino-Tibetan/Tibeto-Burman/Lolo-Burmese/Burmish	Chaubey et al 2010	660K	+
bumaBR83	Burmese	Myanmar	Southeast Asia	Sino-Tibetan/Tibeto-Burman/Lolo-Burmese/Burmish	Chaubey et al 2010	660K	+
bumaBR84	Burmese	Myanmar	Southeast Asia	Sino-Tibetan/Tibeto-Burman/Lolo-Burmese/Burmish	Chaubey et al 2010	660K	+
bumaBR91	Burmese	Myanmar	Southeast Asia	Sino-Tibetan/Tibeto-Burman/Lolo-Burmese/Burmish	Chaubey et al 2010	660K	+
bumaBR54	Burmese	Myanmar	Southeast Asia	Sino-Tibetan/Tibeto-Burman/Lolo-Burmese/Burmish	Chaubey et al 2010	660K	+
bumaBR56	Burmese	Myanmar	Southeast Asia	Sino-Tibetan/Tibeto-Burman/Lolo-Burmese/Burmish	Chaubey et al 2010	660K	+
bumaBR62	Burmese	Myanmar	Southeast Asia	Sino-Tibetan/Tibeto-Burman/Lolo-Burmese/Burmish	Chaubey et al 2010	660K	+
bumaBR68	Burmese	Myanmar	Southeast Asia	Sino-Tibetan/Tibeto-Burman/Lolo-Burmese/Burmish	Chaubey et al 2010	660K	+
bumaBR98	Burmese	Myanmar	Southeast Asia	Sino-Tibetan/Tibeto-Burman/Lolo-Burmese/Burmish	Chaubey et al 2010	660K	+
bumaBR110	Burmese	Myanmar	Southeast Asia	Sino-Tibetan/Tibeto-Burman/Lolo-Burmese/Burmish	Chaubey et al 2010	660K	+
Burm1	Burmese	Myanmar	Southeast Asia	Sino-Tibetan/Tibeto-Burman/Lolo-Burmese/Burmish	Mörseburg et al 2016	730K	+
Burm10	Burmese	Myanmar	Southeast Asia	Sino-Tibetan/Tibeto-Burman/Lolo-Burmese/Burmish	Mörseburg et al 2016	730K	+
Burm11	Burmese	Myanmar	Southeast Asia	Sino-Tibetan/Tibeto-Burman/Lolo-Burmese/Burmish	Mörseburg et al 2016	730K	+
Burm12	Burmese	Myanmar	Southeast Asia	Sino-Tibetan/Tibeto-Burman/Lolo-Burmese/Burmish	Mörseburg et al 2016	730K	+
Burm13	Burmese	Myanmar	Southeast Asia	Sino-Tibetan/Tibeto-Burman/Lolo-Burmese/Burmish	Mörseburg et al 2016	730K	+
Burm14	Burmese	Myanmar	Southeast Asia	Sino-Tibetan/Tibeto-Burman/Lolo-Burmese/Burmish	Mörseburg et al 2016	730K	+
Burm15	Burmese	Myanmar	Southeast Asia	Sino-Tibetan/Tibeto-Burman/Lolo-Burmese/Burmish	Mörseburg et al 2016	730K	+
Burm16	Burmese	Myanmar	Southeast Asia	Sino-Tibetan/Tibeto-Burman/Lolo-Burmese/Burmish	Mörseburg et al 2016	730K	+
Burm17	Burmese	Myanmar	Southeast Asia	Sino-Tibetan/Tibeto-Burman/Lolo-Burmese/Burmish	Mörseburg et al 2016	730K	+
Burm18	Burmese	Myanmar	Southeast Asia	Sino-Tibetan/Tibeto-Burman/Lolo-Burmese/Burmish	Mörseburg et al 2016	730K	+
Burm19	Burmese	Myanmar	Southeast Asia	Sino-Tibetan/Tibeto-Burman/Lolo-Burmese/Burmish	Mörseburg et al 2016	730K	+
Burm2	Burmese	Myanmar	Southeast Asia	Sino-Tibetan/Tibeto-Burman/Lolo-Burmese/Burmish	Mörseburg et al 2016	730K	+
Burm20	Burmese	Myanmar	Southeast Asia	Sino-Tibetan/Tibeto-Burman/Lolo-Burmese/Burmish	Mörseburg et al 2016	730K	+
Burm3	Burmese	Myanmar	Southeast Asia	Sino-Tibetan/Tibeto-Burman/Lolo-Burmese/Burmish	Mörseburg et al 2016	730K	+
Burm4	Burmese	Myanmar	Southeast Asia	Sino-Tibetan/Tibeto-Burman/Lolo-Burmese/Burmish	Mörseburg et al 2016	730K	+
Burm5	Burmese	Myanmar	Southeast Asia	Sino-Tibetan/Tibeto-Burman/Lolo-Burmese/Burmish	Mörseburg et al 2016	730K	+
Burm6	Burmese	Myanmar	Southeast Asia	Sino-Tibetan/Tibeto-Burman/Lolo-Burmese/Burmish	Mörseburg et al 2016	730K	+
Burm7	Burmese	Myanmar	Southeast Asia	Sino-Tibetan/Tibeto-Burman/Lolo-Burmese/Burmish	Mörseburg et al 2016	730K	+
Burm8	Burmese	Myanmar	Southeast Asia	Sino-Tibetan/Tibeto-Burman/Lolo-Burmese/Burmish	Mörseburg et al 2016	730K	+
Burm9	Burmese	Myanmar	Southeast Asia	Sino-Tibetan/Tibeto-Burman/Lolo-Burmese/Burmish	Mörseburg et al 2016	730K	+
CW016	CheWong	Malaysia	Southeast Asia	Austroasiatic/Mon-Khmer/Aslian	Aghakhanian et al 2015	2.5M
CW017	CheWong	Malaysia	Southeast Asia	Austroasiatic/Mon-Khmer/Aslian	Aghakhanian et al 2015	2.5M
CW018	CheWong	Malaysia	Southeast Asia	Austroasiatic/Mon-Khmer/Aslian	Aghakhanian et al 2015	2.5M
CW021	CheWong	Malaysia	Southeast Asia	Austroasiatic/Mon-Khmer/Aslian	Aghakhanian et al 2015	2.5M
CW022	CheWong	Malaysia	Southeast Asia	Austroasiatic/Mon-Khmer/Aslian	Aghakhanian et al 2015	2.5M
CW028	CheWong	Malaysia	Southeast Asia	Austroasiatic/Mon-Khmer/Aslian	Aghakhanian et al 2015	2.5M
CW004	CheWong	Malaysia	Southeast Asia	Austroasiatic/Mon-Khmer/Aslian	Aghakhanian et al 2015	2.5M
CW006	CheWong	Malaysia	Southeast Asia	Austroasiatic/Mon-Khmer/Aslian	Aghakhanian et al 2015	2.5M
CW009	CheWong	Malaysia	Southeast Asia	Austroasiatic/Mon-Khmer/Aslian	Aghakhanian et al 2015	2.5M
CW010	CheWong	Malaysia	Southeast Asia	Austroasiatic/Mon-Khmer/Aslian	Aghakhanian et al 2015	2.5M
CW011	CheWong	Malaysia	Southeast Asia	Austroasiatic/Mon-Khmer/Aslian	Aghakhanian et al 2015	2.5M
JKN004	Jakun	Malaysia	Southeast Asia	Austronesian	Aghakhanian et al 2015	2.5M
JKN006	Jakun	Malaysia	Southeast Asia	Austronesian	Aghakhanian et al 2015	2.5M
JKN007	Jakun	Malaysia	Southeast Asia	Austronesian	Aghakhanian et al 2015	2.5M
JKN008	Jakun	Malaysia	Southeast Asia	Austronesian	Aghakhanian et al 2015	2.5M
JKN012	Jakun	Malaysia	Southeast Asia	Austronesian	Aghakhanian et al 2015	2.5M
JKN013	Jakun	Malaysia	Southeast Asia	Austronesian	Aghakhanian et al 2015	2.5M
JKN014	Jakun	Malaysia	Southeast Asia	Austronesian	Aghakhanian et al 2015	2.5M
JKN022	Jakun	Malaysia	Southeast Asia	Austronesian	Aghakhanian et al 2015	2.5M
JKN023	Jakun	Malaysia	Southeast Asia	Austronesian	Aghakhanian et al 2015	2.5M
JKN030	Jakun	Malaysia	Southeast Asia	Austronesian	Aghakhanian et al 2015	2.5M
JKN040	Jakun	Malaysia	Southeast Asia	Austronesian	Aghakhanian et al 2015	2.5M
J10	Jehai	Malaysia	Southeast Asia	Austroasiatic/Mon-Khmer/Aslian	Aghakhanian et al 2015	2.5M
J12	Jehai	Malaysia	Southeast Asia	Austroasiatic/Mon-Khmer/Aslian	Aghakhanian et al 2015	2.5M
J13	Jehai	Malaysia	Southeast Asia	Austroasiatic/Mon-Khmer/Aslian	Aghakhanian et al 2015	2.5M
J14	Jehai	Malaysia	Southeast Asia	Austroasiatic/Mon-Khmer/Aslian	Aghakhanian et al 2015	2.5M
J15	Jehai	Malaysia	Southeast Asia	Austroasiatic/Mon-Khmer/Aslian	Aghakhanian et al 2015	2.5M
J16	Jehai	Malaysia	Southeast Asia	Austroasiatic/Mon-Khmer/Aslian	Aghakhanian et al 2015	2.5M
J17	Jehai	Malaysia	Southeast Asia	Austroasiatic/Mon-Khmer/Aslian	Aghakhanian et al 2015	2.5M
J26	Jehai	Malaysia	Southeast Asia	Austroasiatic/Mon-Khmer/Aslian	Aghakhanian et al 2015	2.5M
J27	Jehai	Malaysia	Southeast Asia	Austroasiatic/Mon-Khmer/Aslian	Aghakhanian et al 2015	2.5M
J20	Jehai	Malaysia	Southeast Asia	Austroasiatic/Mon-Khmer/Aslian	Aghakhanian et al 2015	2.5M
J21	Jehai	Malaysia	Southeast Asia	Austroasiatic/Mon-Khmer/Aslian	Aghakhanian et al 2015	2.5M
J22	Jehai	Malaysia	Southeast Asia	Austroasiatic/Mon-Khmer/Aslian	Aghakhanian et al 2015	2.5M
J24	Jehai	Malaysia	Southeast Asia	Austroasiatic/Mon-Khmer/Aslian	Aghakhanian et al 2015	2.5M
J25	Jehai	Malaysia	Southeast Asia	Austroasiatic/Mon-Khmer/Aslian	Aghakhanian et al 2015	2.5M
J1	Jehai	Malaysia	Southeast Asia	Austroasiatic/Mon-Khmer/Aslian	Aghakhanian et al 2015	2.5M
J2	Jehai	Malaysia	Southeast Asia	Austroasiatic/Mon-Khmer/Aslian	Aghakhanian et al 2015	2.5M
J3	Jehai	Malaysia	Southeast Asia	Austroasiatic/Mon-Khmer/Aslian	Aghakhanian et al 2015	2.5M
J4	Jehai	Malaysia	Southeast Asia	Austroasiatic/Mon-Khmer/Aslian	Aghakhanian et al 2015	2.5M
J6	Jehai	Malaysia	Southeast Asia	Austroasiatic/Mon-Khmer/Aslian	Aghakhanian et al 2015	2.5M
J7	Jehai	Malaysia	Southeast Asia	Austroasiatic/Mon-Khmer/Aslian	Aghakhanian et al 2015	2.5M
J8	Jehai	Malaysia	Southeast Asia	Austroasiatic/Mon-Khmer/Aslian	Aghakhanian et al 2015	2.5M
J9	Jehai	Malaysia	Southeast Asia	Austroasiatic/Mon-Khmer/Aslian	Aghakhanian et al 2015	2.5M
lebbo1	Kayah_Lebbo	Indonesia	Southeast Asia	Austronesian	Pierron et al 2014	730K
lebbo10	Kayah_Lebbo	Indonesia	Southeast Asia	Austronesian	Pierron et al 2014	730K
lebbo11	Kayah_Lebbo	Indonesia	Southeast Asia	Austronesian	Pierron et al 2014	730K
lebbo12	Kayah_Lebbo	Indonesia	Southeast Asia	Austronesian	Pierron et al 2014	730K
lebbo13	Kayah_Lebbo	Indonesia	Southeast Asia	Austronesian	Pierron et al 2014	730K
lebbo14	Kayah_Lebbo	Indonesia	Southeast Asia	Austronesian	Pierron et al 2014	730K
lebbo15	Kayah_Lebbo	Indonesia	Southeast Asia	Austronesian	Pierron et al 2014	730K
lebbo16	Kayah_Lebbo	Indonesia	Southeast Asia	Austronesian	Pierron et al 2014	730K
lebbo17	Kayah_Lebbo	Indonesia	Southeast Asia	Austronesian	Pierron et al 2014	730K
lebbo18	Kayah_Lebbo	Indonesia	Southeast Asia	Austronesian	Pierron et al 2014	730K
lebbo19	Kayah_Lebbo	Indonesia	Southeast Asia	Austronesian	Pierron et al 2014	730K
lebbo3	Kayah_Lebbo	Indonesia	Southeast Asia	Austronesian	Pierron et al 2014	730K
lebbo6	Kayah_Lebbo	Indonesia	Southeast Asia	Austronesian	Pierron et al 2014	730K
lebbo7	Kayah_Lebbo	Indonesia	Southeast Asia	Austronesian	Pierron et al 2014	730K
lebbo8	Kayah_Lebbo	Indonesia	Southeast Asia	Austronesian	Pierron et al 2014	730K
lebbo9	Kayah_Lebbo	Indonesia	Southeast Asia	Austronesian	Pierron et al 2014	730K
K7	Kintaq	Malaysia	Southeast Asia	Austroasiatic/Mon-Khmer/Aslian	Aghakhanian et al 2015	2.5M
K8	Kintaq	Malaysia	Southeast Asia	Austroasiatic/Mon-Khmer/Aslian	Aghakhanian et al 2015	2.5M
K9	Kintaq	Malaysia	Southeast Asia	Austroasiatic/Mon-Khmer/Aslian	Aghakhanian et al 2015	2.5M
K10	Kintaq	Malaysia	Southeast Asia	Austroasiatic/Mon-Khmer/Aslian	Aghakhanian et al 2015	2.5M
K12	Kintaq	Malaysia	Southeast Asia	Austroasiatic/Mon-Khmer/Aslian	Aghakhanian et al 2015	2.5M
K13	Kintaq	Malaysia	Southeast Asia	Austroasiatic/Mon-Khmer/Aslian	Aghakhanian et al 2015	2.5M
K14	Kintaq	Malaysia	Southeast Asia	Austroasiatic/Mon-Khmer/Aslian	Aghakhanian et al 2015	2.5M
K16	Kintaq	Malaysia	Southeast Asia	Austroasiatic/Mon-Khmer/Aslian	Aghakhanian et al 2015	2.5M
K17	Kintaq	Malaysia	Southeast Asia	Austroasiatic/Mon-Khmer/Aslian	Aghakhanian et al 2015	2.5M
K18	Kintaq	Malaysia	Southeast Asia	Austroasiatic/Mon-Khmer/Aslian	Aghakhanian et al 2015	2.5M
K6R	Kintaq	Malaysia	Southeast Asia	Austroasiatic/Mon-Khmer/Aslian	Aghakhanian et al 2015	2.5M
K1	Kintaq	Malaysia	Southeast Asia	Austroasiatic/Mon-Khmer/Aslian	Aghakhanian et al 2015	2.5M
K2	Kintaq	Malaysia	Southeast Asia	Austroasiatic/Mon-Khmer/Aslian	Aghakhanian et al 2015	2.5M
K3	Kintaq	Malaysia	Southeast Asia	Austroasiatic/Mon-Khmer/Aslian	Aghakhanian et al 2015	2.5M
K5	Kintaq	Malaysia	Southeast Asia	Austroasiatic/Mon-Khmer/Aslian	Aghakhanian et al 2015	2.5M
Laos25	Lao	Laos	Southeast Asia	Daic	Unpublished data	710K	+
Laos24	Lao	Laos	Southeast Asia	Daic	Unpublished data	710K	+
Laos23	Lao	Laos	Southeast Asia	Daic	Unpublished data	710K	+
Laos22	Lao	Laos	Southeast Asia	Daic	Unpublished data	710K	+
Laos21	Lao	Laos	Southeast Asia	Daic	Unpublished data	710K	+
Laos20	Lao	Laos	Southeast Asia	Daic	Unpublished data	710K	+
Laos28	Lao	Laos	Southeast Asia	Daic	Unpublished data	710K	+
Laos29	Lao	Laos	Southeast Asia	Daic	Unpublished data	710K	+
Laos8	Lao	Laos	Southeast Asia	Daic	Unpublished data	710K	+
Laos9	Lao	Laos	Southeast Asia	Daic	Unpublished data	710K	+
Laos6	Lao	Laos	Southeast Asia	Daic	Unpublished data	710K	+
Laos7	Lao	Laos	Southeast Asia	Daic	Unpublished data	710K	+
Laos1	Lao	Laos	Southeast Asia	Daic	Unpublished data	710K	+
Laos3	Lao	Laos	Southeast Asia	Daic	Unpublished data	710K	+
Laos26a	Lao	Laos	Southeast Asia	Daic	Unpublished data	710K	+
Laos17	Lao	Laos	Southeast Asia	Daic	Unpublished data	710K	+
Laos15	Lao	Laos	Southeast Asia	Daic	Unpublished data	710K	+
Laos12	Lao	Laos	Southeast Asia	Daic	Unpublished data	710K	+
Laos13	Lao	Laos	Southeast Asia	Daic	Unpublished data	710K	+
Laos10	Lao	Laos	Southeast Asia	Daic	Unpublished data	710K	+
Laos11	Lao	Laos	Southeast Asia	Daic	Unpublished data	710K	+
Laos30	Lao	Laos	Southeast Asia	Daic	Unpublished data	710K	+
Laos31	Lao	Laos	Southeast Asia	Daic	Unpublished data	710K	+
Laos32	Lao	Laos	Southeast Asia	Daic	Unpublished data	710K	+
M16	MahMeri	Malaysia	Southeast Asia	Austroasiatic/Mon-Khmer/Aslian	Aghakhanian et al 2015	2.5M
M17	MahMeri	Malaysia	Southeast Asia	Austroasiatic/Mon-Khmer/Aslian	Aghakhanian et al 2015	2.5M
M18	MahMeri	Malaysia	Southeast Asia	Austroasiatic/Mon-Khmer/Aslian	Aghakhanian et al 2015	2.5M
M19	MahMeri	Malaysia	Southeast Asia	Austroasiatic/Mon-Khmer/Aslian	Aghakhanian et al 2015	2.5M
M20	MahMeri	Malaysia	Southeast Asia	Austroasiatic/Mon-Khmer/Aslian	Aghakhanian et al 2015	2.5M
M21	MahMeri	Malaysia	Southeast Asia	Austroasiatic/Mon-Khmer/Aslian	Aghakhanian et al 2015	2.5M
M22	MahMeri	Malaysia	Southeast Asia	Austroasiatic/Mon-Khmer/Aslian	Aghakhanian et al 2015	2.5M
M23	MahMeri	Malaysia	Southeast Asia	Austroasiatic/Mon-Khmer/Aslian	Aghakhanian et al 2015	2.5M
M1	MahMeri	Malaysia	Southeast Asia	Austroasiatic/Mon-Khmer/Aslian	Aghakhanian et al 2015	2.5M
M2	MahMeri	Malaysia	Southeast Asia	Austroasiatic/Mon-Khmer/Aslian	Aghakhanian et al 2015	2.5M
M3	MahMeri	Malaysia	Southeast Asia	Austroasiatic/Mon-Khmer/Aslian	Aghakhanian et al 2015	2.5M
M8	MahMeri	Malaysia	Southeast Asia	Austroasiatic/Mon-Khmer/Aslian	Aghakhanian et al 2015	2.5M
M9	MahMeri	Malaysia	Southeast Asia	Austroasiatic/Mon-Khmer/Aslian	Aghakhanian et al 2015	2.5M
M10	MahMeri	Malaysia	Southeast Asia	Austroasiatic/Mon-Khmer/Aslian	Aghakhanian et al 2015	2.5M
M11	MahMeri	Malaysia	Southeast Asia	Austroasiatic/Mon-Khmer/Aslian	Aghakhanian et al 2015	2.5M
M12	MahMeri	Malaysia	Southeast Asia	Austroasiatic/Mon-Khmer/Aslian	Aghakhanian et al 2015	2.5M
M13	MahMeri	Malaysia	Southeast Asia	Austroasiatic/Mon-Khmer/Aslian	Aghakhanian et al 2015	2.5M
M15	MahMeri	Malaysia	Southeast Asia	Austroasiatic/Mon-Khmer/Aslian	Aghakhanian et al 2015	2.5M
M24	MahMeri	Malaysia	Southeast Asia	Austroasiatic/Mon-Khmer/Aslian	Aghakhanian et al 2015	2.5M
M25	MahMeri	Malaysia	Southeast Asia	Austroasiatic/Mon-Khmer/Aslian	Aghakhanian et al 2015	2.5M
M4	MahMeri	Malaysia	Southeast Asia	Austroasiatic/Mon-Khmer/Aslian	Aghakhanian et al 2015	2.5M
M5	MahMeri	Malaysia	Southeast Asia	Austroasiatic/Mon-Khmer/Aslian	Aghakhanian et al 2015	2.5M
M6	MahMeri	Malaysia	Southeast Asia	Austroasiatic/Mon-Khmer/Aslian	Aghakhanian et al 2015	2.5M
M7	MahMeri	Malaysia	Southeast Asia	Austroasiatic/Mon-Khmer/Aslian	Aghakhanian et al 2015	2.5M
MDQ004	Mendriq	Malaysia	Southeast Asia	Austroasiatic/Mon-Khmer/Aslian	Aghakhanian et al 2015	2.5M
MDQ008	Mendriq	Malaysia	Southeast Asia	Austroasiatic/Mon-Khmer/Aslian	Aghakhanian et al 2015	2.5M
MDQ002	Mendriq	Malaysia	Southeast Asia	Austroasiatic/Mon-Khmer/Aslian	Aghakhanian et al 2015	2.5M
MDQ003	Mendriq	Malaysia	Southeast Asia	Austroasiatic/Mon-Khmer/Aslian	Aghakhanian et al 2015	2.5M
MDQ012	Mendriq	Malaysia	Southeast Asia	Austroasiatic/Mon-Khmer/Aslian	Aghakhanian et al 2015	2.5M
MDQ013	Mendriq	Malaysia	Southeast Asia	Austroasiatic/Mon-Khmer/Aslian	Aghakhanian et al 2015	2.5M
MDQ017	Mendriq	Malaysia	Southeast Asia	Austroasiatic/Mon-Khmer/Aslian	Aghakhanian et al 2015	2.5M
MDQ018	Mendriq	Malaysia	Southeast Asia	Austroasiatic/Mon-Khmer/Aslian	Aghakhanian et al 2015	2.5M
MDQ022	Mendriq	Malaysia	Southeast Asia	Austroasiatic/Mon-Khmer/Aslian	Aghakhanian et al 2015	2.5M
MDQ027	Mendriq	Malaysia	Southeast Asia	Austroasiatic/Mon-Khmer/Aslian	Aghakhanian et al 2015	2.5M
MDQ028	Mendriq	Malaysia	Southeast Asia	Austroasiatic/Mon-Khmer/Aslian	Aghakhanian et al 2015	2.5M
MDQ030	Mendriq	Malaysia	Southeast Asia	Austroasiatic/Mon-Khmer/Aslian	Aghakhanian et al 2015	2.5M
MDQ032	Mendriq	Malaysia	Southeast Asia	Austroasiatic/Mon-Khmer/Aslian	Aghakhanian et al 2015	2.5M
Murut1	Murut	Brunei	Southeast Asia	Austronesian	Mörseburg et al 2016	730K
Murut12	Murut	Brunei	Southeast Asia	Austronesian	Mörseburg et al 2016	730K
Murut14	Murut	Brunei	Southeast Asia	Austronesian	Mörseburg et al 2016	730K
Murut15	Murut	Brunei	Southeast Asia	Austronesian	Mörseburg et al 2016	730K
Murut16	Murut	Brunei	Southeast Asia	Austronesian	Mörseburg et al 2016	730K
Murut18	Murut	Brunei	Southeast Asia	Austronesian	Mörseburg et al 2016	730K
Murut19	Murut	Brunei	Southeast Asia	Austronesian	Mörseburg et al 2016	730K
Murut20	Murut	Brunei	Southeast Asia	Austronesian	Mörseburg et al 2016	730K
Murut21	Murut	Brunei	Southeast Asia	Austronesian	Mörseburg et al 2016	730K
Murut22	Murut	Brunei	Southeast Asia	Austronesian	Mörseburg et al 2016	730K
Murut23	Murut	Brunei	Southeast Asia	Austronesian	Mörseburg et al 2016	730K
Murut3	Murut	Brunei	Southeast Asia	Austronesian	Mörseburg et al 2016	730K
Murut4	Murut	Brunei	Southeast Asia	Austronesian	Mörseburg et al 2016	730K
Murut5	Murut	Brunei	Southeast Asia	Austronesian	Mörseburg et al 2016	730K
Murut6	Murut	Brunei	Southeast Asia	Austronesian	Mörseburg et al 2016	730K
Murut8	Murut	Brunei	Southeast Asia	Austronesian	Mörseburg et al 2016	730K
Murut9	Murut	Brunei	Southeast Asia	Austronesian	Mörseburg et al 2016	730K
S26	Seletar	Malaysia	Southeast Asia	Austronesian	Aghakhanian et al 2015	2.5M
S1	Seletar	Malaysia	Southeast Asia	Austronesian	Aghakhanian et al 2015	2.5M
S2	Seletar	Malaysia	Southeast Asia	Austronesian	Aghakhanian et al 2015	2.5M
S3	Seletar	Malaysia	Southeast Asia	Austronesian	Aghakhanian et al 2015	2.5M
S14	Seletar	Malaysia	Southeast Asia	Austronesian	Aghakhanian et al 2015	2.5M
S16	Seletar	Malaysia	Southeast Asia	Austronesian	Aghakhanian et al 2015	2.5M
S17	Seletar	Malaysia	Southeast Asia	Austronesian	Aghakhanian et al 2015	2.5M
S19	Seletar	Malaysia	Southeast Asia	Austronesian	Aghakhanian et al 2015	2.5M
S20	Seletar	Malaysia	Southeast Asia	Austronesian	Aghakhanian et al 2015	2.5M
S21	Seletar	Malaysia	Southeast Asia	Austronesian	Aghakhanian et al 2015	2.5M
S22	Seletar	Malaysia	Southeast Asia	Austronesian	Aghakhanian et al 2015	2.5M
S23	Seletar	Malaysia	Southeast Asia	Austronesian	Aghakhanian et al 2015	2.5M
S24	Seletar	Malaysia	Southeast Asia	Austronesian	Aghakhanian et al 2015	2.5M
S25	Seletar	Malaysia	Southeast Asia	Austronesian	Aghakhanian et al 2015	2.5M
S4	Seletar	Malaysia	Southeast Asia	Austronesian	Aghakhanian et al 2015	2.5M
S5	Seletar	Malaysia	Southeast Asia	Austronesian	Aghakhanian et al 2015	2.5M
S6	Seletar	Malaysia	Southeast Asia	Austronesian	Aghakhanian et al 2015	2.5M
S8	Seletar	Malaysia	Southeast Asia	Austronesian	Aghakhanian et al 2015	2.5M
S9	Seletar	Malaysia	Southeast Asia	Austronesian	Aghakhanian et al 2015	2.5M
S10	Seletar	Malaysia	Southeast Asia	Austronesian	Aghakhanian et al 2015	2.5M
S11	Seletar	Malaysia	Southeast Asia	Austronesian	Aghakhanian et al 2015	2.5M
S12	Seletar	Malaysia	Southeast Asia	Austronesian	Aghakhanian et al 2015	2.5M
S13	Seletar	Malaysia	Southeast Asia	Austronesian	Aghakhanian et al 2015	2.5M
T5	Temuan	Malaysia	Southeast Asia	Austronesian	Aghakhanian et al 2015	2.5M
T6	Temuan	Malaysia	Southeast Asia	Austronesian	Aghakhanian et al 2015	2.5M
T7	Temuan	Malaysia	Southeast Asia	Austronesian	Aghakhanian et al 2015	2.5M
T8	Temuan	Malaysia	Southeast Asia	Austronesian	Aghakhanian et al 2015	2.5M
T9	Temuan	Malaysia	Southeast Asia	Austronesian	Aghakhanian et al 2015	2.5M
T10	Temuan	Malaysia	Southeast Asia	Austronesian	Aghakhanian et al 2015	2.5M
T11	Temuan	Malaysia	Southeast Asia	Austronesian	Aghakhanian et al 2015	2.5M
T14	Temuan	Malaysia	Southeast Asia	Austronesian	Aghakhanian et al 2015	2.5M
T15	Temuan	Malaysia	Southeast Asia	Austronesian	Aghakhanian et al 2015	2.5M
T16	Temuan	Malaysia	Southeast Asia	Austronesian	Aghakhanian et al 2015	2.5M
T17	Temuan	Malaysia	Southeast Asia	Austronesian	Aghakhanian et al 2015	2.5M
T18	Temuan	Malaysia	Southeast Asia	Austronesian	Aghakhanian et al 2015	2.5M
T19	Temuan	Malaysia	Southeast Asia	Austronesian	Aghakhanian et al 2015	2.5M
Viet10	Vietnamese	Vietnam	Southeast Asia	Austroasiatic/Mon-Khmer	Mörseburg et al 2016	730K	+
Viet11	Vietnamese	Vietnam	Southeast Asia	Austroasiatic/Mon-Khmer	Mörseburg et al 2016	730K	+
Viet12	Vietnamese	Vietnam	Southeast Asia	Austroasiatic/Mon-Khmer	Mörseburg et al 2016	730K	+
Viet24	Vietnamese	Vietnam	Southeast Asia	Austroasiatic/Mon-Khmer	Mörseburg et al 2016	730K	+
Viet26	Vietnamese	Vietnam	Southeast Asia	Austroasiatic/Mon-Khmer	Mörseburg et al 2016	730K	+
Viet27	Vietnamese	Vietnam	Southeast Asia	Austroasiatic/Mon-Khmer	Mörseburg et al 2016	730K	+
Viet28	Vietnamese	Vietnam	Southeast Asia	Austroasiatic/Mon-Khmer	Mörseburg et al 2016	730K	+
Viet29	Vietnamese	Vietnam	Southeast Asia	Austroasiatic/Mon-Khmer	Mörseburg et al 2016	730K	+
Viet30	Vietnamese	Vietnam	Southeast Asia	Austroasiatic/Mon-Khmer	Mörseburg et al 2016	730K	+
Viet32	Vietnamese	Vietnam	Southeast Asia	Austroasiatic/Mon-Khmer	Mörseburg et al 2016	730K	+
Viet33	Vietnamese	Vietnam	Southeast Asia	Austroasiatic/Mon-Khmer	Mörseburg et al 2016	730K	+
Viet34	Vietnamese	Vietnam	Southeast Asia	Austroasiatic/Mon-Khmer	Mörseburg et al 2016	730K	+
Viet35	Vietnamese	Vietnam	Southeast Asia	Austroasiatic/Mon-Khmer	Mörseburg et al 2016	730K
Viet36	Vietnamese	Vietnam	Southeast Asia	Austroasiatic/Mon-Khmer	Mörseburg et al 2016	730K
Viet5	Vietnamese	Vietnam	Southeast Asia	Austroasiatic/Mon-Khmer	Mörseburg et al 2016	730K	+
Viet6	Vietnamese	Vietnam	Southeast Asia	Austroasiatic/Mon-Khmer	Mörseburg et al 2016	730K	+
Viet8	Vietnamese	Vietnam	Southeast Asia	Austroasiatic/Mon-Khmer	Mörseburg et al 2016	730K	+
Viet9	Vietnamese	Vietnam	Southeast Asia	Austroasiatic/Mon-Khmer	Mörseburg et al 2016	730K	+

## Sheet: Sheet1
Row Labels	Count of Population
Adygei	17
Aeta	15
Armenians	16
Asur (North Munda)	2
Balochi	20
Bantus	18
Batak	15
Bateq	12
Bedouins	20
Birhor (North Munda)	16
Bonda (South Munda)	4
Brahui	20
Burmese	35
Cambodians	10
Chamar	10
Chenchus	4
CheWong	11
Dai	10
Dharkars	9
French	20
Gadaba (South Munda)	1
Garo	4
Georgians	20
Gond	20
Halakipikki	3
Han	20
Hmar	4
Ho (North Munda)	23
Iyer	20
Jakun	11
Japanese	20
Jarawa	19
Jehai	22
Juang (South Munda)	2
Kayah_Lebbo	16
Kharia (South Munda)	2
Khasi	3
Khatri	19
Kintaq	15
Kol	16
Kom	2
Korwa (North Munda)	18
Kuki	6
Kurumba	4
Lahu	8
Lao	24
MahMeri	24
Mandenkas	20
Mawasi (North Munda)	1
Melanesians	10
Mendriq	13
Miaozu	10
Mizo	5
Mongola	10
Murut	17
Naga	5
Naxi	7
Nihali	2
North_Italians	12
North_Kannadi	8
Nyishi	4
Onge	17
Palestinians	20
Paniya	22
Papuans	17
Pathan	20
Piramalai_Kallars	8
Pulliyar	5
Russians	17
Sakilli	4
Santhal (North Munda)	31
Savara (South Munda)	2
Seletar	23
She	10
Sindhi	20
Temuan	13
Tripuri	19
Tu	10
Tujia	10
Velmas	10
Vietnamese	18
Yizu	10
Yorubas	20
Grand Total	1080
