# Supplementary material for: The genetic legacy of continental scale admixture in Indian Austroasiatic speakers
Source: Sci Rep. 2019 Mar 7;9:3818. doi: 10.1038/s41598-019-40399-8 (PMC6405872; doi:10.1038/s41598-019-40399-8)
Supplement: Supplementary file 3 — Supplementary Table S2 [file 41598_2019_40399_MOESM3_ESM.xlsx]

## Sheet: SouthMunda
Table S2. Results of f3 analysis. For admixture f3, source 1 is a South Asian or West Eurasian population and source 2 is Southeast Asian or East Asian population. Only significant outcomes (|Z|>3) are shown. This table has f3 analysis results for South Munda. All the South Munda speaking tribes (Bonda, Gadaba, Juang, Kharia, Savara) are treated as one population due to small sample size. For Nor…
Target	Source 1	Source 2	f3	se (weighted block jackknife standard error)	Z-score	Absolute Z-score
SouthMunda	Sakilli	Lao	-0.00681393	0.000456757	-14.918	14.918
SouthMunda	Paniya	Lao	-0.00672949	0.000379101	-17.7512	17.7512
SouthMunda	Pulliyar	Lao	-0.00656294	0.000476174	-13.7827	13.7827
SouthMunda	North_Kannadi	Lao	-0.00653458	0.000382937	-17.0644	17.0644
SouthMunda	Sakilli	Kayah_Lebbo	-0.00640275	0.000499631	-12.815	12.815
SouthMunda	Sakilli	Lahu	-0.00636324	0.00053639	-11.8631	11.8631
SouthMunda	Sakilli	Dai	-0.0062522	0.00050317	-12.4256	12.4256
SouthMunda	Sakilli	Vietnamese	-0.00607155	0.000477066	-12.7268	12.7268
SouthMunda	Pulliyar	Dai	-0.00604408	0.000501609	-12.0494	12.0494
SouthMunda	Sakilli	Murut	-0.00602011	0.000513503	-11.7236	11.7236
SouthMunda	Paniya	Dai	-0.00601327	0.000411411	-14.6162	14.6162
SouthMunda	North_Kannadi	Murut	-0.00599007	0.000439644	-13.6248	13.6248
SouthMunda	Halakipikki	Lao	-0.00596095	0.000477489	-12.4839	12.4839
SouthMunda	Pulliyar	Murut	-0.0059333	0.000520377	-11.4019	11.4019
SouthMunda	Paniya	Vietnamese	-0.00592124	0.000391213	-15.1356	15.1356
SouthMunda	Chamar	Lao	-0.00591034	0.000373487	-15.8247	15.8247
SouthMunda	Pulliyar	Kayah_Lebbo	-0.00588355	0.000557053	-10.5619	10.5619
SouthMunda	Kurumba	Lao	-0.005879	0.000461298	-12.7445	12.7445
SouthMunda	North_Kannadi	Dai	-0.00576859	0.000415108	-13.8966	13.8966
SouthMunda	North_Kannadi	Kayah_Lebbo	-0.00573638	0.00042594	-13.4676	13.4676
SouthMunda	Paniya	Kayah_Lebbo	-0.00570715	0.000488084	-11.693	11.693
SouthMunda	Piramalai_Kallars	Lao	-0.00570057	0.000403103	-14.1417	14.1417
SouthMunda	Paniya	Temuan	-0.0056594	0.000435462	-12.9963	12.9963
SouthMunda	Halakipikki	Kayah_Lebbo	-0.00565624	0.000539639	-10.4815	10.4815
SouthMunda	North_Kannadi	Vietnamese	-0.00564536	0.00040925	-13.7944	13.7944
SouthMunda	Paniya	Murut	-0.00558503	0.000460433	-12.1299	12.1299
SouthMunda	Pulliyar	Lahu	-0.00553972	0.000558148	-9.92519	9.92519
SouthMunda	Pulliyar	Vietnamese	-0.00553511	0.000484636	-11.4212	11.4212
SouthMunda	Halakipikki	Murut	-0.00551914	0.000551638	-10.005	10.005
SouthMunda	Paniya	MahMeri	-0.00545176	0.000455555	-11.9673	11.9673
SouthMunda	Sakilli	MahMeri	-0.00542924	0.000503257	-10.7882	10.7882
SouthMunda	Sakilli	Cambodians	-0.00541935	0.000469165	-11.5511	11.5511
SouthMunda	Chamar	Kayah_Lebbo	-0.00537076	0.000421615	-12.7386	12.7386
SouthMunda	Velmas	Lao	-0.00536359	0.000382675	-14.016	14.016
SouthMunda	Paniya	Lahu	-0.00536165	0.000463068	-11.5785	11.5785
SouthMunda	Paniya	Cambodians	-0.00535946	0.000417946	-12.8233	12.8233
SouthMunda	Chamar	Murut	-0.00535261	0.000420049	-12.7428	12.7428
SouthMunda	North_Kannadi	Lahu	-0.00535214	0.000454547	-11.7747	11.7747
SouthMunda	North_Kannadi	Temuan	-0.00534474	0.000423579	-12.6181	12.6181
SouthMunda	Halakipikki	Dai	-0.00534129	0.000549527	-9.71979	9.71979
SouthMunda	Sakilli	Temuan	-0.00533594	0.0004797	-11.1235	11.1235
SouthMunda	Pulliyar	MahMeri	-0.00531884	0.000527155	-10.0897	10.0897
SouthMunda	North_Kannadi	MahMeri	-0.0052703	0.000459837	-11.4612	11.4612
SouthMunda	Kurumba	Dai	-0.00520415	0.000534555	-9.73548	9.73548
SouthMunda	Chamar	Dai	-0.00515888	0.000419471	-12.2985	12.2985
SouthMunda	Kurumba	Murut	-0.00510731	0.000532317	-9.59449	9.59449
SouthMunda	Chamar	Lahu	-0.00507657	0.000449232	-11.3006	11.3006
SouthMunda	Piramalai_Kallars	Dai	-0.00506246	0.000436358	-11.6016	11.6016
SouthMunda	Pulliyar	Cambodians	-0.00504453	0.000487279	-10.3524	10.3524
SouthMunda	Sakilli	Miaozu	-0.0050409	0.000520694	-9.68113	9.68113
SouthMunda	Kurumba	Kayah_Lebbo	-0.00502618	0.000551986	-9.10563	9.10563
SouthMunda	Kurumba	Vietnamese	-0.00502477	0.000499637	-10.0568	10.0568
SouthMunda	Pulliyar	Temuan	-0.00497836	0.000486247	-10.2383	10.2383
SouthMunda	Piramalai_Kallars	Murut	-0.00494062	0.000451885	-10.9333	10.9333
SouthMunda	Halakipikki	Temuan	-0.00493906	0.000491339	-10.0522	10.0522
SouthMunda	Sakilli	Jakun	-0.00492409	0.000475016	-10.3662	10.3662
SouthMunda	Kurumba	Temuan	-0.00490888	0.0005291	-9.27779	9.27779
SouthMunda	Sakilli	Tujia	-0.00490155	0.000519395	-9.43703	9.43703
SouthMunda	Paniya	Miaozu	-0.00488056	0.000456251	-10.6971	10.6971
SouthMunda	Chamar	Vietnamese	-0.00486949	0.000393095	-12.3876	12.3876
SouthMunda	Sakilli	Han	-0.00486898	0.000478644	-10.1724	10.1724
SouthMunda	Paniya	Han	-0.0048377	0.000408276	-11.8491	11.8491
SouthMunda	Velmas	Murut	-0.0048016	0.000441424	-10.8775	10.8775
SouthMunda	Chamar	Temuan	-0.00479944	0.000387888	-12.3732	12.3732
SouthMunda	Piramalai_Kallars	Vietnamese	-0.00479827	0.000421983	-11.3707	11.3707
SouthMunda	Pulliyar	Miaozu	-0.0047881	0.000546506	-8.7613	8.7613
SouthMunda	Paniya	She	-0.00478697	0.000462478	-10.3507	10.3507
SouthMunda	Piramalai_Kallars	Lahu	-0.00478633	0.000480507	-9.961	9.961
SouthMunda	Paniya	Jakun	-0.00477969	0.000456824	-10.4629	10.4629
SouthMunda	Piramalai_Kallars	Kayah_Lebbo	-0.00476271	0.00046465	-10.2501	10.2501
SouthMunda	North_Kannadi	Cambodians	-0.00474315	0.000409015	-11.5965	11.5965
SouthMunda	Halakipikki	Lahu	-0.00473312	0.000591482	-8.00214	8.00214
SouthMunda	Sakilli	CheWong	-0.00472239	0.000539042	-8.76071	8.76071
SouthMunda	Sakilli	She	-0.0047141	0.00052407	-8.99516	8.99516
SouthMunda	Velmas	Dai	-0.00469066	0.00042271	-11.0966	11.0966
SouthMunda	North_Kannadi	Jakun	-0.00466387	0.000418408	-11.1467	11.1467
SouthMunda	Halakipikki	Vietnamese	-0.00466085	0.000508433	-9.16709	9.16709
SouthMunda	Chamar	MahMeri	-0.00462308	0.000447073	-10.3408	10.3408
SouthMunda	Dharkars	Lao	-0.00461256	0.00038701	-11.9185	11.9185
SouthMunda	Paniya	Tujia	-0.0046004	0.000450341	-10.2154	10.2154
SouthMunda	Velmas	Kayah_Lebbo	-0.0045371	0.000452203	-10.0333	10.0333
SouthMunda	Pulliyar	Jakun	-0.0045369	0.00050993	-8.8971	8.8971
SouthMunda	Kurumba	Lahu	-0.00451788	0.000570391	-7.92067	7.92067
SouthMunda	Pulliyar	Tujia	-0.00451115	0.000536553	-8.40763	8.40763
SouthMunda	Halakipikki	MahMeri	-0.00450628	0.000561298	-8.02831	8.02831
SouthMunda	Pulliyar	She	-0.00449471	0.000542221	-8.28944	8.28944
SouthMunda	Kol	Lao	-0.00447327	0.000371862	-12.0294	12.0294
SouthMunda	North_Kannadi	Miaozu	-0.00446704	0.000451445	-9.89499	9.89499
SouthMunda	Pulliyar	Han	-0.00444623	0.000507636	-8.75869	8.75869
SouthMunda	Chenchus	Lao	-0.00443077	0.000488113	-9.07733	9.07733
SouthMunda	Chenchus	Murut	-0.00441705	0.00053889	-8.19658	8.19658
SouthMunda	Velmas	Vietnamese	-0.00441287	0.000407948	-10.8172	10.8172
SouthMunda	Velmas	Lahu	-0.00440971	0.000458631	-9.61493	9.61493
SouthMunda	North_Kannadi	She	-0.00437057	0.000458872	-9.5246	9.5246
SouthMunda	Piramalai_Kallars	Temuan	-0.00433572	0.000430135	-10.0799	10.0799
SouthMunda	Iyer	Lao	-0.00432329	0.000399777	-10.8143	10.8143
SouthMunda	North_Kannadi	CheWong	-0.00428033	0.000468822	-9.12997	9.12997
SouthMunda	Pulliyar	CheWong	-0.00427033	0.000567726	-7.52182	7.52182
SouthMunda	Pulliyar	Seletar	-0.00425947	0.000597357	-7.13052	7.13052
SouthMunda	Sakilli	Kuki	-0.00421309	0.000548503	-7.68107	7.68107
SouthMunda	Sakilli	Seletar	-0.004205	0.000564241	-7.45248	7.45248
SouthMunda	Chamar	Cambodians	-0.00420458	0.000392919	-10.7009	10.7009
SouthMunda	Dharkars	Murut	-0.00420442	0.000454078	-9.25926	9.25926
SouthMunda	North_Kannadi	Han	-0.00419289	0.000410746	-10.208	10.208
SouthMunda	Velmas	Temuan	-0.00416368	0.000409418	-10.1698	10.1698
SouthMunda	Piramalai_Kallars	MahMeri	-0.00414352	0.00046924	-8.83028	8.83028
SouthMunda	Chamar	CheWong	-0.00413566	0.000462551	-8.94097	8.94097
SouthMunda	Kurumba	MahMeri	-0.00412885	0.00056143	-7.35416	7.35416
SouthMunda	Kurumba	Cambodians	-0.00412081	0.000486588	-8.46878	8.46878
SouthMunda	Chamar	Jakun	-0.00408208	0.000406107	-10.0517	10.0517
SouthMunda	North_Kannadi	Seletar	-0.00406893	0.000489125	-8.31878	8.31878
SouthMunda	Halakipikki	Jakun	-0.00405839	0.000523355	-7.75457	7.75457
SouthMunda	North_Kannadi	Tujia	-0.00404993	0.000456326	-8.87507	8.87507
SouthMunda	Kurumba	Miaozu	-0.0040405	0.000556375	-7.26218	7.26218
SouthMunda	Paniya	CheWong	-0.00403619	0.000502122	-8.03825	8.03825
SouthMunda	Halakipikki	Han	-0.00400168	0.000520272	-7.69151	7.69151
SouthMunda	Kurumba	CheWong	-0.00399628	0.000561605	-7.11582	7.11582
SouthMunda	Halakipikki	She	-0.00398965	0.000588564	-6.77862	6.77862
SouthMunda	Chamar	She	-0.00398262	0.000441199	-9.02681	9.02681
SouthMunda	Velmas	MahMeri	-0.00396329	0.000466274	-8.49992	8.49992
SouthMunda	Sakilli	Naga	-0.00395964	0.000583461	-6.78647	6.78647
SouthMunda	Halakipikki	Miaozu	-0.00392757	0.000572986	-6.85456	6.85456
SouthMunda	Dharkars	Dai	-0.00392424	0.000438125	-8.9569	8.9569
SouthMunda	Chenchus	Kayah_Lebbo	-0.0039118	0.000572555	-6.83219	6.83219
SouthMunda	Piramalai_Kallars	She	-0.00389861	0.000469838	-8.29778	8.29778
SouthMunda	Halakipikki	Cambodians	-0.00389327	0.000505204	-7.70633	7.70633
SouthMunda	Kurumba	Han	-0.00389096	0.000506526	-7.68165	7.68165
SouthMunda	Paniya	Seletar	-0.0038797	0.00049245	-7.87836	7.87836
SouthMunda	Kurumba	Jakun	-0.00387167	0.000532831	-7.26622	7.26622
SouthMunda	Dharkars	Kayah_Lebbo	-0.00385047	0.000450314	-8.55063	8.55063
SouthMunda	Kurumba	She	-0.00383289	0.000563611	-6.8006	6.8006
SouthMunda	Chamar	Miaozu	-0.0038294	0.0004513	-8.48526	8.48526
SouthMunda	Iyer	Murut	-0.00380804	0.000460376	-8.2716	8.2716
SouthMunda	Chamar	Han	-0.00380318	0.000405037	-9.3897	9.3897
SouthMunda	Kol	Murut	-0.00377016	0.000410142	-9.19232	9.19232
SouthMunda	Kol	Kayah_Lebbo	-0.00374606	0.000410938	-9.11589	9.11589
SouthMunda	Chamar	Tujia	-0.00364399	0.000419899	-8.67826	8.67826
SouthMunda	Iyer	Kayah_Lebbo	-0.00362696	0.000460046	-7.88389	7.88389
SouthMunda	Piramalai_Kallars	CheWong	-0.00361354	0.0004805	-7.52038	7.52038
SouthMunda	Piramalai_Kallars	Han	-0.00361046	0.000415995	-8.67909	8.67909
SouthMunda	Kol	Dai	-0.00359985	0.000393312	-9.15267	9.15267
SouthMunda	Dharkars	Lahu	-0.00359064	0.000460917	-7.79022	7.79022
SouthMunda	Piramalai_Kallars	Jakun	-0.00358109	0.000445456	-8.03915	8.03915
SouthMunda	Velmas	Miaozu	-0.00357386	0.00045148	-7.91587	7.91587
SouthMunda	Piramalai_Kallars	Cambodians	-0.00356834	0.000416037	-8.57698	8.57698
SouthMunda	Piramalai_Kallars	Miaozu	-0.0035675	0.000469157	-7.60408	7.60408
SouthMunda	Halakipikki	Seletar	-0.00356301	0.000614872	-5.79471	5.79471
SouthMunda	Piramalai_Kallars	Tujia	-0.00354811	0.000458797	-7.73351	7.73351
SouthMunda	Halakipikki	CheWong	-0.00354773	0.000599846	-5.9144	5.9144
SouthMunda	Sakilli	Yizu	-0.00354316	0.000507914	-6.9759	6.9759
SouthMunda	Dharkars	Vietnamese	-0.00354038	0.00042139	-8.40168	8.40168
SouthMunda	Sakilli	Mizo	-0.00353983	0.000563026	-6.28715	6.28715
SouthMunda	Chenchus	Dai	-0.00353939	0.000525134	-6.73999	6.73999
SouthMunda	Paniya	Kuki	-0.00353522	0.000446378	-7.91979	7.91979
SouthMunda	Kurumba	Tujia	-0.00352057	0.000555689	-6.33551	6.33551
SouthMunda	Velmas	She	-0.00351916	0.000448241	-7.85105	7.85105
SouthMunda	Iyer	Dai	-0.003519	0.000418148	-8.41569	8.41569
SouthMunda	Halakipikki	Tujia	-0.00349559	0.00057183	-6.11299	6.11299
SouthMunda	Pulliyar	Kuki	-0.00349123	0.000559535	-6.23952	6.23952
SouthMunda	Sakilli	Naxi	-0.00347798	0.000523338	-6.64577	6.64577
SouthMunda	Pulliyar	Mizo	-0.00344131	0.000545862	-6.30437	6.30437
SouthMunda	Paniya	Naxi	-0.00343226	0.000423143	-8.11137	8.11137
SouthMunda	Iyer	Vietnamese	-0.0033896	0.000413246	-8.20236	8.20236
SouthMunda	Dharkars	MahMeri	-0.00338873	0.000475199	-7.13117	7.13117
SouthMunda	Kol	MahMeri	-0.0033879	0.000423971	-7.99088	7.99088
SouthMunda	Chenchus	Temuan	-0.00338258	0.000508832	-6.64773	6.64773
SouthMunda	Kol	Temuan	-0.00335915	0.000393505	-8.5365	8.5365
SouthMunda	Chamar	Seletar	-0.00334453	0.000462384	-7.23323	7.23323
SouthMunda	Kol	Vietnamese	-0.00333843	0.000378348	-8.82369	8.82369
SouthMunda	Paniya	Mizo	-0.00333331	0.000463671	-7.18895	7.18895
SouthMunda	Velmas	Cambodians	-0.00332746	0.000412314	-8.07021	8.07021
SouthMunda	Paniya	Yizu	-0.00330969	0.000468043	-7.07135	7.07135
SouthMunda	Sakilli	Japanese	-0.00329803	0.000484851	-6.80215	6.80215
SouthMunda	Chenchus	Lahu	-0.00328144	0.000561828	-5.84065	5.84065
SouthMunda	Velmas	Jakun	-0.00327212	0.000446	-7.33659	7.33659
SouthMunda	Dharkars	Temuan	-0.00327073	0.000415017	-7.88095	7.88095
SouthMunda	Velmas	Han	-0.00325861	0.000396539	-8.21763	8.21763
SouthMunda	Kurumba	Seletar	-0.00324217	0.000626587	-5.17433	5.17433
SouthMunda	Velmas	Tujia	-0.00323522	0.000454747	-7.11433	7.11433
SouthMunda	Pulliyar	Yizu	-0.00319583	0.000526806	-6.06644	6.06644
SouthMunda	Iyer	Lahu	-0.0031511	0.000476439	-6.61385	6.61385
SouthMunda	Pulliyar	Naxi	-0.00314283	0.000525766	-5.97761	5.97761
SouthMunda	Kol	Lahu	-0.00312688	0.000427407	-7.31592	7.31592
SouthMunda	Velmas	CheWong	-0.00312484	0.000479416	-6.51801	6.51801
SouthMunda	Paniya	Japanese	-0.00312011	0.000436387	-7.14986	7.14986
SouthMunda	Sakilli	Kom	-0.00311164	0.0006531	-4.76442	4.76442
SouthMunda	Chenchus	Vietnamese	-0.00309191	0.000512537	-6.03257	6.03257
SouthMunda	Chenchus	MahMeri	-0.00308304	0.000557347	-5.53163	5.53163
SouthMunda	Pulliyar	Japanese	-0.00307654	0.000507493	-6.06222	6.06222
SouthMunda	Pulliyar	Kom	-0.00307449	0.000698799	-4.39968	4.39968
SouthMunda	Kurumba	Mizo	-0.00296605	0.000581673	-5.09917	5.09917
SouthMunda	Paniya	Hmar	-0.00294681	0.000470804	-6.25911	6.25911
SouthMunda	Kol	Jakun	-0.0029278	0.000396935	-7.37602	7.37602
SouthMunda	Paniya	Naga	-0.0029077	0.000475027	-6.12112	6.12112
SouthMunda	Piramalai_Kallars	Kuki	-0.00288869	0.000459246	-6.29007	6.29007
SouthMunda	Dharkars	CheWong	-0.00287806	0.000482396	-5.96617	5.96617
SouthMunda	Sakilli	Hmar	-0.0028777	0.000554804	-5.18688	5.18688
SouthMunda	Halakipikki	Kuki	-0.00285157	0.000593039	-4.80839	4.80839
SouthMunda	Iyer	Temuan	-0.00283565	0.000418678	-6.77286	6.77286
SouthMunda	Paniya	Kom	-0.00281753	0.000616271	-4.57191	4.57191
SouthMunda	Sakilli	Mendriq	-0.0028106	0.000486697	-5.77485	5.77485
SouthMunda	Kol	Cambodians	-0.00280336	0.000388441	-7.21695	7.21695
SouthMunda	Sakilli	Batak	-0.00279721	0.000481081	-5.81443	5.81443
SouthMunda	Kurumba	Kom	-0.00277806	0.000719237	-3.86251	3.86251
SouthMunda	North_Kannadi	Kuki	-0.002771	0.000452631	-6.12199	6.12199
SouthMunda	Dharkars	Miaozu	-0.00276371	0.000465711	-5.93439	5.93439
SouthMunda	Iyer	MahMeri	-0.00275902	0.000467086	-5.90688	5.90688
SouthMunda	Dharkars	Cambodians	-0.00271815	0.000414858	-6.552	6.552
SouthMunda	Chenchus	Jakun	-0.00270857	0.000527006	-5.13954	5.13954
SouthMunda	Dharkars	She	-0.00269403	0.000462215	-5.82851	5.82851
SouthMunda	Sakilli	Jehai	-0.00269381	0.00050308	-5.35464	5.35464
SouthMunda	North_Kannadi	Yizu	-0.00268499	0.000443343	-6.05623	6.05623
SouthMunda	Kurumba	Kuki	-0.00267295	0.000581799	-4.59429	4.59429
SouthMunda	Pulliyar	Naga	-0.00263825	0.000597066	-4.41868	4.41868
SouthMunda	Sakilli	Garo	-0.0026195	0.000544884	-4.80744	4.80744
SouthMunda	North_Kannadi	Mizo	-0.00259483	0.000456785	-5.68064	5.68064
SouthMunda	Kol	CheWong	-0.00259255	0.000441878	-5.86712	5.86712
SouthMunda	North_Kannadi	Japanese	-0.00256777	0.000412369	-6.22686	6.22686
SouthMunda	Chenchus	Cambodians	-0.00256769	0.000508683	-5.04772	5.04772
SouthMunda	North_Kannadi	Mendriq	-0.0025574	0.000429799	-5.95023	5.95023
SouthMunda	North_Kannadi	Naga	-0.00255116	0.000490754	-5.19844	5.19844
SouthMunda	North_Kannadi	Naxi	-0.00254571	0.000443645	-5.73816	5.73816
SouthMunda	Piramalai_Kallars	Naga	-0.00253407	0.000493516	-5.13472	5.13472
SouthMunda	Paniya	Garo	-0.00252853	0.000465487	-5.432	5.432
SouthMunda	Dharkars	Han	-0.00252212	0.000417105	-6.04673	6.04673
SouthMunda	Kurumba	Naxi	-0.0025092	0.00054312	-4.61997	4.61997
SouthMunda	Iyer	She	-0.00249876	0.000442436	-5.64772	5.64772
SouthMunda	Chamar	Kom	-0.0024896	0.000528984	-4.70638	4.70638
SouthMunda	Dharkars	Jakun	-0.00248939	0.000446715	-5.57265	5.57265
SouthMunda	Halakipikki	Kom	-0.0024879	0.000739205	-3.36564	3.36564
SouthMunda	Chenchus	Miaozu	-0.00248299	0.000572638	-4.33606	4.33606
SouthMunda	Halakipikki	Naxi	-0.00247898	0.000549391	-4.51224	4.51224
SouthMunda	North_Kannadi	Kom	-0.00247006	0.000566066	-4.36356	4.36356
SouthMunda	Piramalai_Kallars	Seletar	-0.00246977	0.000512857	-4.81571	4.81571
SouthMunda	Chamar	Mizo	-0.00245756	0.000437178	-5.62142	5.62142
SouthMunda	Chamar	Yizu	-0.002436	0.00042036	-5.79503	5.79503
SouthMunda	Iyer	Miaozu	-0.00243286	0.000459678	-5.29252	5.29252
SouthMunda	Dharkars	Tujia	-0.00241585	0.00046899	-5.15118	5.15118
SouthMunda	Chamar	Kuki	-0.0024134	0.000441312	-5.4687	5.4687
SouthMunda	Velmas	Kom	-0.00240007	0.000549309	-4.36925	4.36925
SouthMunda	Piramalai_Kallars	Hmar	-0.00237413	0.000489085	-4.85422	4.85422
SouthMunda	Iyer	Jakun	-0.00236333	0.000455095	-5.19304	5.19304
SouthMunda	Paniya	Tu	-0.00235126	0.000425861	-5.52118	5.52118
SouthMunda	Sindhi	Lao	-0.00232743	0.000451119	-5.15924	5.15924
SouthMunda	Halakipikki	Mizo	-0.00231662	0.000613234	-3.77771	3.77771
SouthMunda	Chamar	Japanese	-0.00231334	0.00040925	-5.65263	5.65263
SouthMunda	Pulliyar	Hmar	-0.00230813	0.00058485	-3.94653	3.94653
SouthMunda	Chamar	Naga	-0.00230298	0.000457767	-5.0309	5.0309
SouthMunda	Chenchus	CheWong	-0.002302	0.000575122	-4.00262	4.00262
SouthMunda	Velmas	Seletar	-0.00229924	0.000520417	-4.41807	4.41807
SouthMunda	Halakipikki	Naga	-0.00229815	0.00065406	-3.51366	3.51366
SouthMunda	Piramalai_Kallars	Mizo	-0.00229277	0.000470389	-4.8742	4.8742
SouthMunda	Chenchus	Tujia	-0.00228934	0.0005398	-4.24109	4.24109
SouthMunda	Iyer	CheWong	-0.00226994	0.00047766	-4.75222	4.75222
SouthMunda	North_Kannadi	Hmar	-0.00226264	0.00046004	-4.91836	4.91836
SouthMunda	Velmas	Mizo	-0.00225974	0.000481211	-4.69595	4.69595
SouthMunda	Kurumba	Hmar	-0.00225951	0.000601998	-3.75336	3.75336
SouthMunda	Chamar	Mendriq	-0.00223707	0.000426392	-5.24652	5.24652
SouthMunda	Iyer	Cambodians	-0.00223575	0.000418925	-5.33688	5.33688
SouthMunda	Kurumba	Naga	-0.00222809	0.000621535	-3.58482	3.58482
SouthMunda	Chenchus	Han	-0.00221815	0.000512332	-4.32951	4.32951
SouthMunda	Chamar	Naxi	-0.00220494	0.000415575	-5.30575	5.30575
SouthMunda	Chamar	Batak	-0.00220182	0.000405247	-5.43329	5.43329
SouthMunda	Kurumba	Yizu	-0.00220161	0.000536977	-4.10001	4.10001
SouthMunda	Chenchus	She	-0.00217929	0.000558746	-3.90033	3.90033
SouthMunda	Chamar	Hmar	-0.00217366	0.000485653	-4.47575	4.47575
SouthMunda	Chenchus	Seletar	-0.00216714	0.00058526	-3.70287	3.70287
SouthMunda	Iyer	Han	-0.00216361	0.000416275	-5.19753	5.19753
SouthMunda	Piramalai_Kallars	Kom	-0.00214232	0.000576054	-3.71896	3.71896
SouthMunda	Piramalai_Kallars	Yizu	-0.00211923	0.000459143	-4.61562	4.61562
SouthMunda	North_Kannadi	Batak	-0.00210682	0.000394034	-5.34679	5.34679
SouthMunda	Piramalai_Kallars	Naxi	-0.00209003	0.000440191	-4.748	4.748
SouthMunda	Velmas	Kuki	-0.00208739	0.000462561	-4.51269	4.51269
SouthMunda	Kol	She	-0.00208245	0.00041172	-5.05792	5.05792
SouthMunda	Kol	Miaozu	-0.00206871	0.000430953	-4.80032	4.80032
SouthMunda	Halakipikki	Hmar	-0.0020541	0.00060299	-3.40652	3.40652
SouthMunda	Iyer	Tujia	-0.00205271	0.000465838	-4.40648	4.40648
SouthMunda	Halakipikki	Yizu	-0.00204904	0.000557222	-3.67724	3.67724
SouthMunda	Velmas	Naga	-0.00204533	0.000498072	-4.10649	4.10649
SouthMunda	Khatri	Lao	-0.00204097	0.000463815	-4.40039	4.40039
SouthMunda	Pulliyar	Mendriq	-0.00203565	0.000508851	-4.00048	4.00048
SouthMunda	Kol	Han	-0.00203288	0.000380064	-5.34879	5.34879
SouthMunda	Sakilli	Kintaq	-0.00201157	0.000508022	-3.95962	3.95962
SouthMunda	Halakipikki	Japanese	-0.00201101	0.000550455	-3.65337	3.65337
SouthMunda	North_Kannadi	Jehai	-0.00198227	0.000431866	-4.59	4.59
SouthMunda	Piramalai_Kallars	Japanese	-0.00197892	0.000432641	-4.57404	4.57404
SouthMunda	Kol	Seletar	-0.00196599	0.000466257	-4.21653	4.21653
SouthMunda	Sindhi	Murut	-0.00196594	0.000501197	-3.92249	3.92249
SouthMunda	Kurumba	Japanese	-0.00195968	0.000524057	-3.73945	3.73945
SouthMunda	Pulliyar	Garo	-0.00195481	0.000560484	-3.48773	3.48773
SouthMunda	Paniya	Mendriq	-0.00194955	0.000473034	-4.12136	4.12136
SouthMunda	Dharkars	Seletar	-0.00192747	0.000494557	-3.89736	3.89736
SouthMunda	Chamar	Jehai	-0.00190653	0.000425516	-4.48051	4.48051
SouthMunda	Pulliyar	Batak	-0.00190012	0.000510662	-3.7209	3.7209
SouthMunda	Velmas	Yizu	-0.00186818	0.000428272	-4.36212	4.36212
SouthMunda	Velmas	Hmar	-0.00185996	0.000477443	-3.89568	3.89568
SouthMunda	Dharkars	Kom	-0.00185079	0.000549015	-3.37111	3.37111
SouthMunda	Sindhi	Kayah_Lebbo	-0.00185071	0.000481233	-3.84576	3.84576
SouthMunda	Sakilli	Bateq	-0.00181815	0.000510088	-3.56439	3.56439
SouthMunda	Kol	Tujia	-0.00180665	0.000419095	-4.31083	4.31083
SouthMunda	Paniya	Batak	-0.00179969	0.000436446	-4.1235	4.1235
SouthMunda	Paniya	Mongola	-0.00175664	0.000445526	-3.94284	3.94284
SouthMunda	Halakipikki	Mendriq	-0.00173778	0.000528257	-3.28965	3.28965
SouthMunda	Halakipikki	Jehai	-0.00171779	0.000562895	-3.05171	3.05171
SouthMunda	Piramalai_Kallars	Mendriq	-0.00170971	0.000442489	-3.86386	3.86386
SouthMunda	Velmas	Naxi	-0.00170701	0.000421647	-4.04845	4.04845
SouthMunda	Velmas	Japanese	-0.0016796	0.000412718	-4.0696	4.0696
SouthMunda	North_Kannadi	Garo	-0.00165359	0.000463415	-3.56828	3.56828
SouthMunda	Dharkars	Kuki	-0.00162712	0.000465455	-3.49577	3.49577
SouthMunda	Sindhi	Dai	-0.0016114	0.000467311	-3.44825	3.44825
SouthMunda	Paniya	Burmese	-0.00159504	0.000347394	-4.59143	4.59143
SouthMunda	Kurumba	Mendriq	-0.00157507	0.000514207	-3.0631	3.0631
SouthMunda	Paniya	Jehai	-0.00156317	0.000464967	-3.3619	3.3619
SouthMunda	Halakipikki	Batak	-0.00152818	0.000506422	-3.0176	3.0176
SouthMunda	Velmas	Mendriq	-0.00151478	0.000441999	-3.42712	3.42712
SouthMunda	Piramalai_Kallars	Garo	-0.00149228	0.000476831	-3.12957	3.12957
SouthMunda	Dharkars	Mizo	-0.00146597	0.000477111	-3.07259	3.07259
SouthMunda	Pathan	Lao	-0.00146577	0.000447181	-3.2778	3.2778
SouthMunda	Sindhi	Vietnamese	-0.00146477	0.000462747	-3.16539	3.16539
SouthMunda	North_Kannadi	Kintaq	-0.00139165	0.000422312	-3.29531	3.29531
SouthMunda	Velmas	Jehai	-0.00137915	0.000447073	-3.08485	3.08485
SouthMunda	Velmas	Batak	-0.00134438	0.000405139	-3.31831	3.31831
SouthMunda	Chamar	Garo	-0.00134174	0.000438994	-3.05639	3.05639
SouthMunda	Paniya	Tripuri	-0.00133101	0.000357138	-3.72688	3.72688
SouthMunda	Chamar	Kintaq	-0.00132759	0.000417571	-3.17931	3.17931
SouthMunda	Velmas	Tripuri	0.00122262	0.000347397	3.51938	3.51938
SouthMunda	Velmas	Burmese	0.00134454	0.000353775	3.80055	3.80055
SouthMunda	Sindhi	Naxi	0.00142753	0.000474416	3.00902	3.00902
SouthMunda	Khatri	Mendriq	0.00148039	0.000479638	3.08648	3.08648
SouthMunda	Sindhi	Mendriq	0.00148502	0.0004649	3.19427	3.19427
SouthMunda	Dharkars	Aeta	0.00157983	0.000440555	3.586	3.586
SouthMunda	Sindhi	Jehai	0.00162022	0.000487978	3.32028	3.32028
SouthMunda	Kol	Aeta	0.00170061	0.000421732	4.03244	4.03244
SouthMunda	Chenchus	Tripuri	0.00171825	0.000429772	3.99805	3.99805
SouthMunda	Velmas	Mongola	0.0017197	0.000440917	3.90028	3.90028
SouthMunda	Kol	Tu	0.00174097	0.000406573	4.28206	4.28206
SouthMunda	Sindhi	Japanese	0.00175862	0.000476545	3.69036	3.69036
SouthMunda	Pathan	Kom	0.00177247	0.000587857	3.01514	3.01514
SouthMunda	Khatri	Naga	0.00179457	0.000548484	3.27187	3.27187
SouthMunda	Khatri	Yizu	0.00180031	0.000500042	3.60031	3.60031
SouthMunda	Pathan	Kuki	0.00180675	0.00051994	3.47493	3.47493
SouthMunda	Brahui	Mizo	0.00181964	0.000559353	3.25312	3.25312
SouthMunda	Dharkars	Tu	0.00186139	0.000453908	4.10081	4.10081
SouthMunda	Chenchus	Burmese	0.00186271	0.000429517	4.33675	4.33675
SouthMunda	Balochi	Kuki	0.00187902	0.000558811	3.36253	3.36253
SouthMunda	Brahui	Kuki	0.00188204	0.000580422	3.24254	3.24254
SouthMunda	Sindhi	Garo	0.0018859	0.000491327	3.83838	3.83838
SouthMunda	French	Dai	0.00189007	0.000623995	3.02898	3.02898
SouthMunda	Balochi	Seletar	0.00191475	0.000585699	3.26918	3.26918
SouthMunda	Khatri	Hmar	0.00193846	0.00053767	3.6053	3.6053
SouthMunda	Palestinians	Temuan	0.00196427	0.000578424	3.39589	3.39589
SouthMunda	Armenians	Temuan	0.00197249	0.000593048	3.32602	3.32602
SouthMunda	Khatri	Garo	0.00198734	0.000520794	3.81598	3.81598
SouthMunda	Adygei	Lao	0.00201843	0.000614336	3.28556	3.28556
SouthMunda	Pathan	Mizo	0.00202867	0.000520025	3.90111	3.90111
SouthMunda	Armenians	MahMeri	0.00203668	0.000638858	3.188	3.188
SouthMunda	Iyer	Aeta	0.0020597	0.000434348	4.74205	4.74205
SouthMunda	Bedouins	Temuan	0.00207711	0.000576351	3.6039	3.6039
SouthMunda	Brahui	Hmar	0.00209017	0.000591472	3.53384	3.53384
SouthMunda	Pathan	Jehai	0.00209694	0.000497369	4.21606	4.21606
SouthMunda	Pathan	Mendriq	0.00212678	0.000476905	4.45954	4.45954
SouthMunda	Kol	Burmese	0.00213336	0.000338233	6.30736	6.30736
SouthMunda	Palestinians	MahMeri	0.00214159	0.000618506	3.46252	3.46252
SouthMunda	North_Italians	Vietnamese	0.0021429	0.00064378	3.32862	3.32862
SouthMunda	Sindhi	Batak	0.00214301	0.000458652	4.67241	4.67241
SouthMunda	Khatri	Naxi	0.00216337	0.000487675	4.43608	4.43608
SouthMunda	Dharkars	Burmese	0.00216969	0.000360049	6.02608	6.02608
SouthMunda	Kol	Tripuri	0.00217581	0.000332729	6.53929	6.53929
SouthMunda	Balochi	Mizo	0.00217863	0.000544894	3.99825	3.99825
SouthMunda	Georgians	Temuan	0.00218586	0.000574709	3.80343	3.80343
SouthMunda	Khatri	Kintaq	0.00220254	0.000477705	4.61066	4.61066
SouthMunda	Dharkars	Tripuri	0.00220435	0.000350561	6.28808	6.28808
SouthMunda	Chenchus	Mongola	0.00220455	0.000525902	4.19193	4.19193
SouthMunda	Russians	Lao	0.0022054	0.000570531	3.86553	3.86553
SouthMunda	Georgians	MahMeri	0.00224038	0.0006283	3.56578	3.56578
SouthMunda	Bedouins	MahMeri	0.00225211	0.000619026	3.63815	3.63815
SouthMunda	North_Italians	Lahu	0.00226348	0.000697429	3.24547	3.24547
SouthMunda	Sindhi	Kintaq	0.00226728	0.000463122	4.89565	4.89565
SouthMunda	Khatri	Batak	0.00230152	0.000470135	4.89545	4.89545
SouthMunda	Iyer	Tu	0.00235629	0.000463069	5.08842	5.08842
SouthMunda	Iyer	Tripuri	0.00236462	0.000362748	6.51862	6.51862
SouthMunda	Pathan	Naga	0.00239398	0.000543075	4.4082	4.4082
SouthMunda	Khatri	Japanese	0.00239813	0.000476168	5.03631	5.03631
SouthMunda	French	Vietnamese	0.00239987	0.000631369	3.80105	3.80105
SouthMunda	Brahui	Naga	0.00242204	0.000588645	4.1146	4.1146
SouthMunda	Balochi	Hmar	0.00242297	0.000580599	4.17322	4.17322
SouthMunda	North_Italians	MahMeri	0.00245409	0.000649898	3.77611	3.77611
SouthMunda	Khatri	Bateq	0.00248848	0.000501322	4.96383	4.96383
SouthMunda	Brahui	Yizu	0.00249308	0.000544723	4.57679	4.57679
SouthMunda	French	Temuan	0.00253001	0.000604804	4.18319	4.18319
SouthMunda	Kol	Mongola	0.00253986	0.000413903	6.13636	6.13636
SouthMunda	Pathan	Yizu	0.00254353	0.000495123	5.13717	5.13717
SouthMunda	Balochi	Yizu	0.00255415	0.000526604	4.85022	4.85022
SouthMunda	Brahui	Mendriq	0.00255827	0.000514946	4.96804	4.96804
SouthMunda	French	Lahu	0.00255894	0.000695512	3.67922	3.67922
SouthMunda	North_Italians	Temuan	0.00256271	0.000618523	4.14328	4.14328
SouthMunda	Palestinians	Jakun	0.00258605	0.000600206	4.30861	4.30861
SouthMunda	Brahui	Garo	0.00260848	0.000558364	4.67165	4.67165
SouthMunda	Pathan	Naxi	0.00261474	0.00047819	5.46799	5.46799
SouthMunda	Adygei	Kayah_Lebbo	0.00261844	0.000635647	4.11932	4.11932
SouthMunda	Pathan	Garo	0.00262885	0.000512889	5.12557	5.12557
SouthMunda	Palestinians	Miaozu	0.00263286	0.000635417	4.14351	4.14351
SouthMunda	Palestinians	Han	0.00263902	0.000628166	4.20115	4.20115
SouthMunda	Pathan	Hmar	0.00265888	0.000533199	4.98665	4.98665
SouthMunda	Iyer	Burmese	0.00266213	0.00036943	7.20605	7.20605
SouthMunda	Armenians	Jakun	0.00267134	0.000619545	4.31178	4.31178
SouthMunda	Balochi	Mendriq	0.00267182	0.00049587	5.38814	5.38814
SouthMunda	Balochi	Naga	0.00267905	0.000569563	4.70369	4.70369
SouthMunda	Brahui	Jehai	0.00268609	0.000552985	4.85743	4.85743
SouthMunda	Georgians	Jakun	0.00269095	0.000643544	4.18145	4.18145
SouthMunda	Balochi	Garo	0.00269684	0.000536658	5.02525	5.02525
SouthMunda	Dharkars	Mongola	0.00270807	0.000453357	5.97336	5.97336
SouthMunda	Brahui	Naxi	0.00270871	0.000536681	5.04715	5.04715
SouthMunda	Adygei	Murut	0.00271866	0.000697041	3.90029	3.90029
SouthMunda	Armenians	CheWong	0.00272407	0.000657926	4.14039	4.14039
SouthMunda	Balochi	Jehai	0.00273244	0.000524489	5.20971	5.20971
SouthMunda	Pathan	Batak	0.00275078	0.000451431	6.09346	6.09346
SouthMunda	Balochi	Naxi	0.00275286	0.000510183	5.39582	5.39582
SouthMunda	Armenians	Han	0.0027597	0.000627966	4.39467	4.39467
SouthMunda	Russians	Murut	0.00276805	0.000646253	4.28322	4.28322
SouthMunda	Brahui	Japanese	0.00278144	0.000530305	5.24497	5.24497
SouthMunda	Palestinians	She	0.00279215	0.000646336	4.31996	4.31996
SouthMunda	Armenians	Miaozu	0.00280487	0.000644476	4.35216	4.35216
SouthMunda	Pathan	Kintaq	0.00280758	0.000470742	5.96415	5.96415
SouthMunda	French	MahMeri	0.00280763	0.00065609	4.27933	4.27933
SouthMunda	Armenians	She	0.00281542	0.000667382	4.2186	4.2186
SouthMunda	Bedouins	CheWong	0.0028409	0.000648908	4.37797	4.37797
SouthMunda	Bedouins	Jakun	0.00284529	0.0006228	4.56854	4.56854
SouthMunda	Georgians	She	0.00287779	0.000653047	4.40671	4.40671
SouthMunda	Palestinians	Tujia	0.00287923	0.000647214	4.44866	4.44866
SouthMunda	Armenians	Cambodians	0.00290098	0.000597025	4.85906	4.85906
SouthMunda	Sindhi	Bateq	0.00290448	0.000490419	5.92244	5.92244
SouthMunda	Russians	Kayah_Lebbo	0.00291147	0.000621627	4.68362	4.68362
SouthMunda	Palestinians	Kom	0.00291832	0.000713908	4.08781	4.08781
SouthMunda	Palestinians	CheWong	0.00292434	0.000652729	4.48018	4.48018
SouthMunda	Bedouins	She	0.00293197	0.000654302	4.48107	4.48107
SouthMunda	Bedouins	Han	0.00293313	0.000631435	4.64519	4.64519
SouthMunda	Armenians	Kom	0.00293501	0.000746047	3.93409	3.93409
SouthMunda	Armenians	Tujia	0.00293604	0.000669128	4.38786	4.38786
SouthMunda	Bedouins	Miaozu	0.00294053	0.000636605	4.61907	4.61907
SouthMunda	Georgians	Kom	0.00294833	0.000731389	4.03113	4.03113
SouthMunda	Palestinians	Cambodians	0.00294999	0.000584347	5.04835	5.04835
SouthMunda	Georgians	Han	0.00295555	0.000620096	4.76627	4.76627
SouthMunda	Georgians	Miaozu	0.00295592	0.000643509	4.59345	4.59345
SouthMunda	Pathan	Japanese	0.00297522	0.000474488	6.27038	6.27038
SouthMunda	Adygei	MahMeri	0.00301463	0.000646693	4.66161	4.66161
SouthMunda	Georgians	CheWong	0.00301913	0.000675266	4.47103	4.47103
SouthMunda	Balochi	Japanese	0.0030411	0.000507611	5.99099	5.99099
SouthMunda	Bedouins	Kom	0.00304415	0.000722095	4.21573	4.21573
SouthMunda	Adygei	Dai	0.00307874	0.000624708	4.92828	4.92828
SouthMunda	Bedouins	Tujia	0.00314224	0.000657359	4.78009	4.78009
SouthMunda	Russians	Dai	0.00315693	0.000603885	5.2277	5.2277
SouthMunda	Georgians	Tujia	0.00315906	0.000659151	4.79261	4.79261
SouthMunda	Russians	Temuan	0.00317505	0.000566172	5.60792	5.60792
SouthMunda	Adygei	Temuan	0.00318327	0.000594694	5.35279	5.35279
SouthMunda	North_Italians	Jakun	0.00325989	0.000654263	4.98253	4.98253
SouthMunda	Bedouins	Cambodians	0.00326676	0.000585799	5.57659	5.57659
SouthMunda	Brahui	Kintaq	0.00327069	0.000525482	6.22418	6.22418
SouthMunda	North_Italians	CheWong	0.00328167	0.000689034	4.76271	4.76271
SouthMunda	Brahui	Batak	0.00328169	0.000502847	6.52622	6.52622
SouthMunda	French	Jakun	0.00331332	0.000644597	5.14015	5.14015
SouthMunda	Balochi	Batak	0.00331814	0.00048665	6.81833	6.81833
SouthMunda	Pathan	Bateq	0.00332652	0.000493453	6.74131	6.74131
SouthMunda	Georgians	Cambodians	0.00334228	0.000586974	5.69409	5.69409
SouthMunda	North_Italians	Miaozu	0.00335552	0.000676397	4.96088	4.96088
SouthMunda	Palestinians	Kuki	0.00336352	0.000651717	5.16101	5.16101
SouthMunda	Sakilli	Melanesians	0.00342038	0.000682286	5.01311	5.01311
SouthMunda	French	CheWong	0.00343291	0.000681152	5.03986	5.03986
SouthMunda	Adygei	Lahu	0.00343426	0.000692835	4.95682	4.95682
SouthMunda	Russians	MahMeri	0.00345246	0.000624241	5.53065	5.53065
SouthMunda	Iyer	Mongola	0.00347757	0.000450072	7.7267	7.7267
SouthMunda	Adygei	Vietnamese	0.00347832	0.000629274	5.52751	5.52751
SouthMunda	Balochi	Kintaq	0.00350315	0.000502824	6.96695	6.96695
SouthMunda	Palestinians	Mizo	0.00350733	0.000666069	5.26572	5.26572
SouthMunda	North_Italians	She	0.00352498	0.000706372	4.99026	4.99026
SouthMunda	Russians	Vietnamese	0.00355605	0.000598541	5.94121	5.94121
SouthMunda	Adygei	Jakun	0.00356241	0.000646391	5.51123	5.51123
SouthMunda	Chamar	Melanesians	0.00358406	0.000590066	6.074	6.074
SouthMunda	Bedouins	Kuki	0.00358798	0.000666349	5.38453	5.38453
SouthMunda	Adygei	CheWong	0.00361327	0.000689472	5.24063	5.24063
SouthMunda	Halakipikki	Melanesians	0.00362193	0.000728183	4.97392	4.97392
SouthMunda	Armenians	Kuki	0.00362193	0.000658999	5.49611	5.49611
SouthMunda	North_Italians	Kom	0.00362753	0.000761671	4.7626	4.7626
SouthMunda	North_Italians	Cambodians	0.00365954	0.000617981	5.92177	5.92177
SouthMunda	Armenians	Mizo	0.00368042	0.000665255	5.53235	5.53235
SouthMunda	North_Italians	Han	0.00369004	0.000668889	5.51667	5.51667
SouthMunda	Armenians	Seletar	0.00371776	0.00068433	5.4327	5.4327
SouthMunda	Georgians	Kuki	0.00372299	0.000659683	5.6436	5.6436
SouthMunda	Palestinians	Seletar	0.00375818	0.000688458	5.45883	5.45883
SouthMunda	Russians	Lahu	0.00377366	0.00064978	5.8076	5.8076
SouthMunda	North_Italians	Tujia	0.0037858	0.00070202	5.39272	5.39272
SouthMunda	French	She	0.00379323	0.000687814	5.51491	5.51491
SouthMunda	Bedouins	Mizo	0.00380219	0.000671009	5.66638	5.66638
SouthMunda	French	Miaozu	0.00380331	0.000665375	5.71604	5.71604
SouthMunda	Georgians	Mizo	0.00380623	0.000660248	5.76485	5.76485
SouthMunda	French	Cambodians	0.00380912	0.000605611	6.28971	6.28971
SouthMunda	Palestinians	Garo	0.00385945	0.000609502	6.33214	6.33214
SouthMunda	Palestinians	Naga	0.00388332	0.000700896	5.5405	5.5405
SouthMunda	Russians	Jakun	0.00388658	0.000621646	6.25208	6.25208
SouthMunda	Russians	CheWong	0.00390485	0.000654663	5.96467	5.96467
SouthMunda	Armenians	Naga	0.00392037	0.000698963	5.60884	5.60884
SouthMunda	French	Kom	0.00396846	0.000757684	5.23762	5.23762
SouthMunda	Brahui	Bateq	0.00398052	0.000555035	7.17165	7.17165
SouthMunda	Armenians	Hmar	0.00398091	0.00068352	5.82414	5.82414
SouthMunda	French	Han	0.0039924	0.000650876	6.13388	6.13388
SouthMunda	Palestinians	Hmar	0.00402008	0.000670494	5.99569	5.99569
SouthMunda	North_Italians	Kuki	0.00403545	0.000710254	5.6817	5.6817
SouthMunda	Georgians	Seletar	0.00405515	0.000684529	5.92399	5.92399
SouthMunda	Armenians	Garo	0.00408519	0.000645116	6.33249	6.33249
SouthMunda	Armenians	Naxi	0.0040903	0.000635218	6.4392	6.4392
SouthMunda	Bedouins	Hmar	0.0041	0.00068318	6.00134	6.00134
SouthMunda	Armenians	Yizu	0.00410185	0.00064826	6.32748	6.32748
SouthMunda	Palestinians	Yizu	0.00411943	0.000629579	6.54315	6.54315
SouthMunda	French	Tujia	0.00415462	0.000693442	5.99131	5.99131
SouthMunda	Khatri	Aeta	0.00417146	0.000472479	8.82887	8.82887
SouthMunda	North_Italians	Mizo	0.00418293	0.000712942	5.86714	5.86714
SouthMunda	Georgians	Naga	0.00418665	0.00070274	5.9576	5.9576
SouthMunda	Balochi	Bateq	0.00419356	0.000540917	7.75269	7.75269
SouthMunda	Georgians	Garo	0.00420192	0.000630993	6.65921	6.65921
SouthMunda	Georgians	Hmar	0.00420394	0.000691482	6.07961	6.07961
SouthMunda	Palestinians	Mendriq	0.00421348	0.000584513	7.20853	7.20853
SouthMunda	Palestinians	Naxi	0.00423341	0.000631133	6.70764	6.70764
SouthMunda	North_Kannadi	Melanesians	0.00425025	0.000628557	6.76193	6.76193
SouthMunda	Bedouins	Seletar	0.00430134	0.000679912	6.32632	6.32632
SouthMunda	Georgians	Yizu	0.00433399	0.000637456	6.79888	6.79888
SouthMunda	Sindhi	Aeta	0.00435064	0.000476214	9.13589	9.13589
SouthMunda	Armenians	Mendriq	0.004364	0.000598096	7.29649	7.29649
SouthMunda	Bedouins	Naga	0.00437047	0.000704435	6.20422	6.20422
SouthMunda	North_Italians	Seletar	0.00437826	0.000712148	6.14797	6.14797
SouthMunda	Pulliyar	Melanesians	0.00437948	0.00078365	5.58856	5.58856
SouthMunda	North_Italians	Garo	0.00438875	0.000674422	6.50742	6.50742
SouthMunda	Georgians	Mendriq	0.00439248	0.000602028	7.29614	7.29614
SouthMunda	French	Kuki	0.00441684	0.000692465	6.37843	6.37843
SouthMunda	Dharkars	Melanesians	0.00444834	0.000585345	7.59952	7.59952
SouthMunda	Georgians	Jehai	0.00444988	0.000648564	6.86112	6.86112
SouthMunda	Paniya	Melanesians	0.00446504	0.000681596	6.55086	6.55086
SouthMunda	Palestinians	Jehai	0.00448321	0.000631722	7.09681	7.09681
SouthMunda	Bedouins	Yizu	0.00449779	0.000625663	7.18885	7.18885
SouthMunda	Georgians	Naxi	0.00450158	0.000635854	7.07959	7.07959
SouthMunda	Bedouins	Garo	0.00450499	0.000616068	7.3125	7.3125
SouthMunda	North_Italians	Naga	0.0045178	0.000752034	6.00745	6.00745
SouthMunda	Adygei	Cambodians	0.0045504	0.000618518	7.35694	7.35694
SouthMunda	Bedouins	Naxi	0.00458035	0.000642854	7.12502	7.12502
SouthMunda	French	Mizo	0.00459112	0.000682911	6.72286	6.72286
SouthMunda	Palestinians	Japanese	0.00459181	0.000624696	7.35047	7.35047
SouthMunda	Chenchus	Melanesians	0.004592	0.000674249	6.81055	6.81055
SouthMunda	Armenians	Jehai	0.00459567	0.000642829	7.14914	7.14914
SouthMunda	North_Italians	Mendriq	0.00462557	0.000613085	7.54474	7.54474
SouthMunda	Russians	Cambodians	0.00463219	0.000575898	8.04341	8.04341
SouthMunda	Sindhi	Tripuri	0.00464198	0.000398237	11.6563	11.6563
SouthMunda	Kurumba	Melanesians	0.00464551	0.000747142	6.21771	6.21771
SouthMunda	North_Italians	Jehai	0.00465826	0.000677275	6.87795	6.87795
SouthMunda	French	Seletar	0.00466901	0.00070383	6.63371	6.63371
SouthMunda	Adygei	Miaozu	0.00468994	0.00066777	7.02329	7.02329
SouthMunda	North_Italians	Hmar	0.00470263	0.000727694	6.46238	6.46238
SouthMunda	Paniya	Nyishi	0.00470958	0.000456656	10.3132	10.3132
SouthMunda	French	Mendriq	0.00471433	0.000625194	7.54059	7.54059
SouthMunda	Adygei	Kom	0.00473713	0.000740986	6.39301	6.39301
SouthMunda	Kol	Melanesians	0.00473905	0.000558615	8.48356	8.48356
SouthMunda	Piramalai_Kallars	Melanesians	0.00473972	0.000623766	7.59855	7.59855
SouthMunda	Adygei	Jehai	0.00474474	0.00068491	6.92754	6.92754
SouthMunda	French	Garo	0.00478391	0.000642337	7.44766	7.44766
SouthMunda	Armenians	Japanese	0.00480092	0.000628013	7.64462	7.64462
SouthMunda	Bedouins	Mendriq	0.00483581	0.000594062	8.14024	8.14024
SouthMunda	French	Naga	0.00487898	0.000733484	6.65178	6.65178
SouthMunda	French	Jehai	0.00488993	0.000670901	7.28861	7.28861
SouthMunda	Velmas	Melanesians	0.00491078	0.000618688	7.93742	7.93742
SouthMunda	Bedouins	Japanese	0.00492106	0.000620231	7.93425	7.93425
SouthMunda	Sindhi	Burmese	0.0049313	0.000408504	12.0716	12.0716
SouthMunda	Adygei	She	0.00493252	0.000685122	7.19947	7.19947
SouthMunda	Adygei	Mendriq	0.00494699	0.0006208	7.96874	7.96874
SouthMunda	Russians	She	0.00497388	0.000657297	7.56717	7.56717
SouthMunda	French	Hmar	0.00497395	0.000722762	6.88186	6.88186
SouthMunda	Russians	Miaozu	0.0049743	0.000643582	7.72908	7.72908
SouthMunda	Bedouins	Jehai	0.00497695	0.000647968	7.68086	7.68086
SouthMunda	Armenians	Batak	0.00498239	0.000578606	8.61101	8.61101
SouthMunda	North_Italians	Yizu	0.00499174	0.000682254	7.31655	7.31655
SouthMunda	Khatri	Tripuri	0.00501753	0.00040396	12.4208	12.4208
SouthMunda	Adygei	Tujia	0.0050413	0.000708379	7.11667	7.11667
SouthMunda	Georgians	Japanese	0.00505625	0.000620661	8.14655	8.14655
SouthMunda	Pathan	Aeta	0.00506254	0.000493674	10.2548	10.2548
SouthMunda	Adygei	Han	0.00506447	0.000664826	7.61773	7.61773
SouthMunda	Georgians	Batak	0.00510573	0.00058028	8.79874	8.79874
SouthMunda	Russians	Mendriq	0.00516327	0.00058779	8.78422	8.78422
SouthMunda	Russians	Seletar	0.00518472	0.000688994	7.52506	7.52506
SouthMunda	North_Italians	Naxi	0.00519677	0.000687746	7.55624	7.55624
SouthMunda	Adygei	Mizo	0.00519935	0.000710358	7.31934	7.31934
SouthMunda	Russians	Han	0.00520598	0.000607585	8.56832	8.56832
SouthMunda	Sindhi	Tu	0.00525828	0.000493854	10.6474	10.6474
SouthMunda	Adygei	Kuki	0.00527735	0.000681675	7.74174	7.74174
SouthMunda	French	Yizu	0.0052811	0.000676307	7.80874	7.80874
SouthMunda	Adygei	Seletar	0.00529901	0.000717232	7.38814	7.38814
SouthMunda	Russians	Tujia	0.00531398	0.000657351	8.08393	8.08393
SouthMunda	Russians	Kom	0.00536584	0.000735324	7.29725	7.29725
SouthMunda	Georgians	Kintaq	0.00537898	0.000603618	8.91123	8.91123
SouthMunda	Khatri	Burmese	0.00538584	0.00041696	12.9169	12.9169
SouthMunda	Balochi	Aeta	0.00541122	0.000512556	10.5573	10.5573
SouthMunda	Adygei	Garo	0.00542707	0.000617699	8.78595	8.78595
SouthMunda	Palestinians	Kintaq	0.00545114	0.000583774	9.33776	9.33776
SouthMunda	North_Italians	Japanese	0.00545805	0.000663895	8.22125	8.22125
SouthMunda	Armenians	Kintaq	0.00546503	0.000600035	9.10785	9.10785
SouthMunda	Russians	Garo	0.00547665	0.000636195	8.60844	8.60844
SouthMunda	French	Naxi	0.00552986	0.000672174	8.22683	8.22683
SouthMunda	Adygei	Kintaq	0.00553284	0.000618579	8.94443	8.94443
SouthMunda	Russians	Kuki	0.00553716	0.000678917	8.15587	8.15587
SouthMunda	Palestinians	Batak	0.00557907	0.000582155	9.58347	9.58347
SouthMunda	Chamar	Papuans	0.00559105	0.000616954	9.06234	9.06234
SouthMunda	Sakilli	Papuans	0.00560561	0.000717663	7.81092	7.81092
SouthMunda	Russians	Jehai	0.00563449	0.000635663	8.86396	8.86396
SouthMunda	Pathan	Tripuri	0.00565145	0.000405292	13.9442	13.9442
SouthMunda	Bedouins	Batak	0.00568023	0.000578775	9.81422	9.81422
SouthMunda	Russians	Mizo	0.0057349	0.000650592	8.81491	8.81491
SouthMunda	North_Italians	Batak	0.00573707	0.000614406	9.33759	9.33759
SouthMunda	Brahui	Aeta	0.00575408	0.000512689	11.2233	11.2233
SouthMunda	French	Batak	0.0057657	0.000594104	9.70486	9.70486
SouthMunda	North_Kannadi	Papuans	0.0057748	0.000652979	8.84377	8.84377
SouthMunda	French	Kintaq	0.00577596	0.000620138	9.31399	9.31399
SouthMunda	Adygei	Hmar	0.00577671	0.000714391	8.08621	8.08621
SouthMunda	Brahui	Tripuri	0.00580471	0.000432161	13.4318	13.4318
SouthMunda	Pathan	Burmese	0.00582238	0.000408459	14.2545	14.2545
SouthMunda	North_Italians	Kintaq	0.00591116	0.000621382	9.51293	9.51293
SouthMunda	Iyer	Melanesians	0.00595105	0.000634051	9.38575	9.38575
SouthMunda	Balochi	Tripuri	0.00595407	0.000420533	14.1584	14.1584
SouthMunda	French	Japanese	0.00596832	0.000656288	9.09406	9.09406
SouthMunda	Palestinians	Bateq	0.00598326	0.000628763	9.51592	9.51592
SouthMunda	Khatri	Tu	0.00600174	0.000515814	11.6355	11.6355
SouthMunda	Halakipikki	Papuans	0.00602037	0.000772137	7.79703	7.79703
SouthMunda	Pulliyar	Papuans	0.00603808	0.00079088	7.63463	7.63463
SouthMunda	Bedouins	Kintaq	0.00605085	0.00059688	10.1375	10.1375
SouthMunda	Georgians	Bateq	0.00607642	0.000660634	9.19786	9.19786
SouthMunda	Adygei	Batak	0.006125	0.000596058	10.2758	10.2758
SouthMunda	Kol	Papuans	0.00613115	0.000579825	10.5741	10.5741
SouthMunda	Adygei	Naga	0.0061354	0.000723595	8.47906	8.47906
SouthMunda	Russians	Hmar	0.00617569	0.000683521	9.03512	9.03512
SouthMunda	Brahui	Burmese	0.00622406	0.000450087	13.8286	13.8286
SouthMunda	Russians	Naga	0.00622835	0.0007026	8.86472	8.86472
SouthMunda	Pulliyar	Nyishi	0.00624185	0.000546511	11.4213	11.4213
SouthMunda	Adygei	Yizu	0.00624783	0.000676731	9.23237	9.23237
SouthMunda	Russians	Kintaq	0.0062641	0.000594938	10.529	10.529
SouthMunda	Adygei	Bateq	0.00627852	0.000661297	9.49425	9.49425
SouthMunda	French	Bateq	0.00627908	0.000673061	9.32914	9.32914
SouthMunda	North_Italians	Bateq	0.00628335	0.000668879	9.39384	9.39384
SouthMunda	Armenians	Bateq	0.00629177	0.000634702	9.91295	9.91295
SouthMunda	Balochi	Burmese	0.00630369	0.000434512	14.5075	14.5075
SouthMunda	Adygei	Naxi	0.00638044	0.000673025	9.48025	9.48025
SouthMunda	Russians	Batak	0.0064454	0.000568289	11.3418	11.3418
SouthMunda	Russians	Yizu	0.0064571	0.00063444	10.1776	10.1776
SouthMunda	Dharkars	Papuans	0.00647246	0.000631909	10.2427	10.2427
SouthMunda	Piramalai_Kallars	Papuans	0.00648602	0.000669701	9.68494	9.68494
SouthMunda	Bedouins	Bateq	0.00655169	0.000639811	10.24	10.24
SouthMunda	Sindhi	Mongola	0.00658633	0.000491208	13.4084	13.4084
SouthMunda	Chenchus	Papuans	0.0066961	0.000714269	9.37476	9.37476
SouthMunda	Pathan	Tu	0.00673902	0.000510066	13.212	13.212
SouthMunda	Kurumba	Papuans	0.00676597	0.000792278	8.5399	8.5399
SouthMunda	Velmas	Papuans	0.00676829	0.00064089	10.5608	10.5608
SouthMunda	Russians	Naxi	0.00677928	0.000631868	10.7289	10.7289
SouthMunda	Jarawa	Lao	0.0068341	0.000531692	12.8535	12.8535
SouthMunda	Paniya	Papuans	0.00684894	0.000690074	9.92493	9.92493
SouthMunda	Russians	Bateq	0.00685771	0.000622956	11.0083	11.0083
SouthMunda	Jarawa	Vietnamese	0.00686874	0.000545991	12.5803	12.5803
SouthMunda	Jarawa	Dai	0.00688682	0.000577357	11.9282	11.9282
SouthMunda	Onge	Lao	0.00696364	0.000564523	12.3354	12.3354
SouthMunda	Onge	Vietnamese	0.00697582	0.00058045	12.0179	12.0179
SouthMunda	Jarawa	Lahu	0.0070111	0.000618786	11.3304	11.3304
SouthMunda	Brahui	Tu	0.00701606	0.000557138	12.593	12.593
SouthMunda	Onge	Dai	0.00702226	0.0006152	11.4146	11.4146
SouthMunda	Khatri	Mongola	0.00710356	0.000506939	14.0126	14.0126
SouthMunda	Adygei	Japanese	0.00712303	0.000666384	10.6891	10.6891
SouthMunda	Palestinians	Tripuri	0.00715841	0.000484	14.7901	14.7901
SouthMunda	Jarawa	Cambodians	0.00717648	0.00055582	12.9115	12.9115
SouthMunda	Balochi	Tu	0.00720267	0.000540866	13.3169	13.3169
SouthMunda	Onge	Nyishi	0.0072503	0.000591284	12.262	12.262
SouthMunda	Jarawa	Nyishi	0.00733056	0.000562578	13.0303	13.0303
SouthMunda	Russians	Japanese	0.007331	0.000622954	11.7681	11.7681
SouthMunda	Bedouins	Tripuri	0.00735687	0.000492627	14.9339	14.9339
SouthMunda	Onge	Lahu	0.00747031	0.000657575	11.3604	11.3604
SouthMunda	Jarawa	Murut	0.00752499	0.00058779	12.8022	12.8022
SouthMunda	Jarawa	Miaozu	0.00757037	0.000587293	12.8903	12.8903
SouthMunda	Iyer	Papuans	0.00758453	0.00065537	11.5729	11.5729
SouthMunda	Armenians	Tripuri	0.00760403	0.000495718	15.3394	15.3394
SouthMunda	Georgians	Aeta	0.00761708	0.000606812	12.5526	12.5526
SouthMunda	Armenians	Aeta	0.00767143	0.000612158	12.5318	12.5318
SouthMunda	Georgians	Tripuri	0.00768297	0.000495564	15.5035	15.5035
SouthMunda	Onge	Cambodians	0.00769477	0.000582566	13.2084	13.2084
SouthMunda	Onge	Murut	0.00776752	0.000634439	12.2431	12.2431
SouthMunda	Palestinians	Burmese	0.00777121	0.000523787	14.8366	14.8366
SouthMunda	Khatri	Melanesians	0.00779457	0.000689606	11.3029	11.3029
SouthMunda	Jarawa	Tripuri	0.00780967	0.000469696	16.6271	16.6271
SouthMunda	Jarawa	Kayah_Lebbo	0.00784076	0.000620671	12.6327	12.6327
SouthMunda	Onge	Miaozu	0.00784296	0.000632779	12.3945	12.3945
SouthMunda	Jarawa	Han	0.00785196	0.000552199	14.2195	14.2195
SouthMunda	Onge	Kayah_Lebbo	0.00787966	0.000653304	12.0612	12.0612
SouthMunda	Jarawa	Burmese	0.00792074	0.000461129	17.1769	17.1769
SouthMunda	Bedouins	Burmese	0.0079675	0.000523536	15.2186	15.2186
SouthMunda	Jarawa	Garo	0.00797837	0.000654431	12.1913	12.1913
SouthMunda	Jarawa	Tujia	0.00800153	0.000576893	13.87	13.87
SouthMunda	Brahui	Mongola	0.00800847	0.000547845	14.6181	14.6181
SouthMunda	North_Italians	Tripuri	0.00801117	0.000519717	15.4145	15.4145
SouthMunda	Jarawa	She	0.00801896	0.000595367	13.4689	13.4689
SouthMunda	Onge	Tripuri	0.00806571	0.000486176	16.5901	16.5901
SouthMunda	Pathan	Mongola	0.00808484	0.000496949	16.269	16.269
SouthMunda	Onge	Han	0.00808921	0.000598608	13.5134	13.5134
SouthMunda	Onge	Burmese	0.00811566	0.000492899	16.4651	16.4651
SouthMunda	Armenians	Burmese	0.00815405	0.00053114	15.352	15.352
SouthMunda	Onge	She	0.00819714	0.000638828	12.8315	12.8315
SouthMunda	French	Tripuri	0.00821168	0.000513007	16.0069	16.0069
SouthMunda	Onge	Tujia	0.00826764	0.000621864	13.2949	13.2949
SouthMunda	Palestinians	Aeta	0.00828419	0.00060372	13.7219	13.7219
SouthMunda	Jarawa	Temuan	0.00831468	0.000580558	14.3219	14.3219
SouthMunda	Pathan	Melanesians	0.00832339	0.000681475	12.2138	12.2138
SouthMunda	Georgians	Burmese	0.00834474	0.000523053	15.9539	15.9539
SouthMunda	Sindhi	Melanesians	0.00835495	0.000662087	12.6191	12.6191
SouthMunda	Balochi	Mongola	0.00835869	0.000530124	15.7674	15.7674
SouthMunda	Jarawa	Kom	0.00839997	0.000782079	10.7406	10.7406
SouthMunda	Adygei	Aeta	0.00843826	0.000621699	13.5729	13.5729
SouthMunda	Onge	Garo	0.00846433	0.000682781	12.3968	12.3968
SouthMunda	French	Aeta	0.00851943	0.000611249	13.9378	13.9378
SouthMunda	North_Italians	Aeta	0.00852677	0.000620607	13.7394	13.7394
SouthMunda	North_Italians	Burmese	0.00861069	0.000560419	15.3647	15.3647
SouthMunda	Bedouins	Aeta	0.00865108	0.000609777	14.1873	14.1873
SouthMunda	Adygei	Tripuri	0.00867344	0.0004996	17.3608	17.3608
SouthMunda	Jarawa	Tu	0.00868876	0.000560492	15.502	15.502
SouthMunda	Onge	Temuan	0.00872741	0.000615674	14.1754	14.1754
SouthMunda	French	Burmese	0.00873499	0.00055488	15.7421	15.7421
SouthMunda	Sakilli	Nyishi	0.00875058	0.000547972	15.969	15.969
SouthMunda	Russians	Tripuri	0.00879372	0.000490983	17.9104	17.9104
SouthMunda	Onge	Kom	0.00886309	0.000816227	10.8586	10.8586
SouthMunda	Jarawa	MahMeri	0.00887003	0.000618107	14.3503	14.3503
SouthMunda	Onge	Kuki	0.00890484	0.000667138	13.3478	13.3478
SouthMunda	Russians	Aeta	0.00898082	0.000595137	15.0903	15.0903
SouthMunda	Jarawa	Naxi	0.0090037	0.000580798	15.5023	15.5023
SouthMunda	Jarawa	Kuki	0.00907137	0.000644211	14.0814	14.0814
SouthMunda	Jarawa	Jakun	0.0090745	0.000596973	15.2009	15.2009
SouthMunda	North_Kannadi	Nyishi	0.00909308	0.000458603	19.8278	19.8278
SouthMunda	Khatri	Papuans	0.0091328	0.000725549	12.5874	12.5874
SouthMunda	Onge	MahMeri	0.00917747	0.000662746	13.8476	13.8476
SouthMunda	Jarawa	Hmar	0.00918996	0.000652535	14.0835	14.0835
SouthMunda	Onge	Naxi	0.00927263	0.000638623	14.5197	14.5197
SouthMunda	Onge	Jakun	0.00932418	0.000653652	14.2647	14.2647
SouthMunda	Adygei	Burmese	0.00933388	0.000555734	16.7956	16.7956
SouthMunda	Onge	Tu	0.00934241	0.000606298	15.4089	15.4089
SouthMunda	Jarawa	Yizu	0.00938454	0.000572493	16.3924	16.3924
SouthMunda	Onge	Yizu	0.00939337	0.000623772	15.059	15.059
SouthMunda	Palestinians	Tu	0.00939455	0.000644379	14.5792	14.5792
SouthMunda	Russians	Burmese	0.00946587	0.000525489	18.0134	18.0134
SouthMunda	Jarawa	Japanese	0.00950213	0.000570358	16.6599	16.6599
SouthMunda	Jarawa	Mizo	0.00951276	0.000648585	14.6669	14.6669
SouthMunda	Pathan	Papuans	0.00951553	0.000731433	13.0094	13.0094
SouthMunda	Jarawa	Naga	0.00952901	0.000702737	13.5599	13.5599
SouthMunda	Jarawa	Mongola	0.0095482	0.000559455	17.067	17.067
SouthMunda	Jarawa	Seletar	0.0095823	0.000668202	14.3404	14.3404
SouthMunda	Bedouins	Tu	0.00963369	0.000642462	14.995	14.995
SouthMunda	Onge	Naga	0.00964082	0.000733588	13.142	13.142
SouthMunda	Halakipikki	Nyishi	0.00965266	0.000570966	16.9058	16.9058
SouthMunda	Armenians	Tu	0.00966885	0.00066619	14.5137	14.5137
SouthMunda	Balochi	Melanesians	0.00967506	0.000719694	13.4433	13.4433
SouthMunda	Onge	Mizo	0.00973917	0.000704653	13.8212	13.8212
SouthMunda	Onge	Seletar	0.00977022	0.000718585	13.5965	13.5965
SouthMunda	Sindhi	Papuans	0.00977954	0.000689845	14.1764	14.1764
SouthMunda	Onge	Hmar	0.00985192	0.000693929	14.1973	14.1973
SouthMunda	Onge	Japanese	0.00985685	0.000611834	16.1103	16.1103
SouthMunda	Onge	Mongola	0.00985996	0.000608751	16.197	16.197
SouthMunda	Georgians	Tu	0.00987123	0.000660574	14.9434	14.9434
SouthMunda	Brahui	Melanesians	0.00991829	0.000719774	13.7797	13.7797
SouthMunda	Jarawa	CheWong	0.0103279	0.000649088	15.9114	15.9114
SouthMunda	North_Italians	Tu	0.0105129	0.000700105	15.0161	15.0161
SouthMunda	Chamar	Nyishi	0.0105313	0.00043031	24.4738	24.4738
SouthMunda	Onge	CheWong	0.0105419	0.000693086	15.2101	15.2101
SouthMunda	Palestinians	Mongola	0.0106425	0.000642083	16.575	16.575
SouthMunda	Balochi	Papuans	0.0107766	0.000772816	13.9446	13.9446
SouthMunda	French	Tu	0.0108694	0.000700728	15.5115	15.5115
SouthMunda	Chenchus	Nyishi	0.0110267	0.000538314	20.4837	20.4837
SouthMunda	Brahui	Papuans	0.0110769	0.000774108	14.3092	14.3092
SouthMunda	Piramalai_Kallars	Nyishi	0.011105	0.000483859	22.9508	22.9508
SouthMunda	Bedouins	Mongola	0.0111098	0.000647478	17.1585	17.1585
SouthMunda	Armenians	Mongola	0.0112514	0.000646852	17.3941	17.3941
SouthMunda	Kurumba	Nyishi	0.0113923	0.000576067	19.7759	19.7759
SouthMunda	Georgians	Mongola	0.0115615	0.00064719	17.8641	17.8641
SouthMunda	Adygei	Tu	0.0116142	0.000703971	16.4982	16.4982
SouthMunda	Russians	Tu	0.0119198	0.000653042	18.2527	18.2527
SouthMunda	Adygei	Melanesians	0.0120282	0.000876596	13.7215	13.7215
SouthMunda	Jarawa	Batak	0.0120671	0.000578758	20.85	20.85
SouthMunda	Armenians	Melanesians	0.0120891	0.000852578	14.1795	14.1795
SouthMunda	North_Italians	Mongola	0.0121143	0.00068495	17.6865	17.6865
SouthMunda	Onge	Batak	0.0121609	0.000627995	19.3647	19.3647
SouthMunda	Russians	Melanesians	0.0121672	0.000863911	14.0839	14.0839
SouthMunda	Georgians	Melanesians	0.0121918	0.000885282	13.7716	13.7716
SouthMunda	Kol	Nyishi	0.0122812	0.000429576	28.5891	28.5891
SouthMunda	French	Melanesians	0.0124824	0.000881363	14.1626	14.1626
SouthMunda	North_Italians	Melanesians	0.012601	0.00090083	13.9883	13.9883
SouthMunda	Velmas	Nyishi	0.0126029	0.000490194	25.7099	25.7099
SouthMunda	French	Mongola	0.0126906	0.000678051	18.7164	18.7164
SouthMunda	Adygei	Papuans	0.0127384	0.000922727	13.8051	13.8051
SouthMunda	Jarawa	Mendriq	0.0128226	0.00060582	21.1657	21.1657
SouthMunda	Russians	Papuans	0.0128531	0.000920492	13.9633	13.9633
SouthMunda	Georgians	Papuans	0.0128592	0.000944002	13.622	13.622
SouthMunda	Dharkars	Nyishi	0.0129908	0.00048889	26.572	26.572
SouthMunda	Onge	Mendriq	0.013009	0.000634987	20.487	20.487
SouthMunda	Armenians	Papuans	0.0130347	0.000916366	14.2244	14.2244
SouthMunda	Palestinians	Melanesians	0.0131994	0.000816403	16.1678	16.1678
SouthMunda	North_Italians	Papuans	0.0132158	0.000999583	13.2213	13.2213
SouthMunda	French	Papuans	0.0134078	0.000957954	13.9962	13.9962
SouthMunda	Bedouins	Melanesians	0.0134102	0.000834217	16.0752	16.0752
SouthMunda	Adygei	Mongola	0.0134767	0.000680034	19.8176	19.8176
SouthMunda	Onge	Aeta	0.0138396	0.000688894	20.0896	20.0896
SouthMunda	Jarawa	Aeta	0.0138905	0.000646037	21.5011	21.5011
SouthMunda	Iyer	Nyishi	0.0141976	0.000484534	29.3016	29.3016
SouthMunda	Russians	Mongola	0.0142304	0.000646053	22.0267	22.0267
SouthMunda	Palestinians	Papuans	0.0144958	0.000890589	16.2766	16.2766
SouthMunda	Jarawa	Jehai	0.0145664	0.000655873	22.2092	22.2092
SouthMunda	Bedouins	Papuans	0.014666	0.000909717	16.1215	16.1215
SouthMunda	Jarawa	Kintaq	0.0147116	0.000596651	24.657	24.657
SouthMunda	Onge	Jehai	0.014831	0.000678805	21.8488	21.8488
SouthMunda	Onge	Kintaq	0.014928	0.00063449	23.5276	23.5276
SouthMunda	Jarawa	Bateq	0.0154432	0.000689952	22.383	22.383
SouthMunda	Onge	Bateq	0.0159703	0.000720342	22.1705	22.1705
SouthMunda	Onge	Melanesians	0.0181332	0.000889424	20.3875	20.3875
SouthMunda	Sindhi	Nyishi	0.0182803	0.000535695	34.1244	34.1244
SouthMunda	Jarawa	Melanesians	0.0183528	0.000866574	21.1785	21.1785
SouthMunda	Khatri	Nyishi	0.0186701	0.000540858	34.5193	34.5193
SouthMunda	Pathan	Nyishi	0.0192946	0.000536298	35.9774	35.9774
SouthMunda	Balochi	Nyishi	0.0200781	0.000567429	35.3843	35.3843
SouthMunda	Brahui	Nyishi	0.0202261	0.000590735	34.2389	34.2389
SouthMunda	Onge	Papuans	0.0205268	0.000932688	22.0082	22.0082
SouthMunda	Jarawa	Papuans	0.0208621	0.000913668	22.8333	22.8333
SouthMunda	Palestinians	Nyishi	0.0219065	0.000680052	32.2129	32.2129
SouthMunda	Bedouins	Nyishi	0.022181	0.000684508	32.4044	32.4044
SouthMunda	Adygei	Nyishi	0.0235426	0.000683333	34.4526	34.4526
SouthMunda	Armenians	Nyishi	0.0235484	0.000696809	33.7947	33.7947
SouthMunda	Russians	Nyishi	0.0236033	0.000677675	34.8298	34.8298
SouthMunda	Georgians	Nyishi	0.0237099	0.000684997	34.6131	34.6131
SouthMunda	North_Italians	Nyishi	0.0237327	0.000722822	32.8333	32.8333
SouthMunda	French	Nyishi	0.0238894	0.000699246	34.1645	34.1645

## Sheet: NorthMunda-Ho
Target	Source 1	Source 2	f3	se (weighted block jackknife standard error)	Z-score	Absolute Z-score
Ho	Sakilli	Lao	-0.00417025	0.000374965	-11.1217	11.1217
Ho	Sakilli	Dai	-0.00394693	0.000434733	-9.07898	9.07898
Ho	Sakilli	Lahu	-0.00387953	0.000452443	-8.57462	8.57462
Ho	North_Kannadi	Lao	-0.00381342	0.000312142	-12.2169	12.2169
Ho	Sakilli	Kayah_Lebbo	-0.00377196	0.000443637	-8.50235	8.50235
Ho	Halakipikki	Lao	-0.0036087	0.000405304	-8.90367	8.90367
Ho	Piramalai_Kallars	Lao	-0.00359736	0.000309194	-11.6346	11.6346
Ho	Chamar	Lao	-0.00359012	0.000286401	-12.5353	12.5353
Ho	Sakilli	Murut	-0.00354952	0.000434835	-8.1629	8.1629
Ho	Sakilli	Vietnamese	-0.00349099	0.000394926	-8.8396	8.8396
Ho	North_Kannadi	Murut	-0.00343539	0.000362026	-9.48936	9.48936
Ho	Pulliyar	Lao	-0.00342664	0.000408786	-8.38248	8.38248
Ho	North_Kannadi	Dai	-0.00339125	0.00035005	-9.6879	9.6879
Ho	Halakipikki	Murut	-0.00333107	0.000479144	-6.95211	6.95211
Ho	Halakipikki	Dai	-0.00332908	0.000480381	-6.93009	6.93009
Ho	Halakipikki	Kayah_Lebbo	-0.0033144	0.000460916	-7.1909	7.1909
Ho	Paniya	Lao	-0.00330193	0.000304854	-10.8312	10.8312
Ho	Piramalai_Kallars	Dai	-0.00329968	0.000345191	-9.55898	9.55898
Ho	Kurumba	Lao	-0.00327006	0.000386438	-8.46205	8.46205
Ho	Pulliyar	Dai	-0.00324503	0.000457108	-7.09905	7.09905
Ho	Chamar	Murut	-0.00319922	0.000327526	-9.76783	9.76783
Ho	Chamar	Dai	-0.00318209	0.000323543	-9.83515	9.83515
Ho	Velmas	Lao	-0.00313562	0.000320245	-9.79131	9.79131
Ho	Sakilli	MahMeri	-0.00307046	0.000416509	-7.37188	7.37188
Ho	Chamar	Kayah_Lebbo	-0.00306683	0.000338248	-9.0668	9.0668
Ho	North_Kannadi	Kayah_Lebbo	-0.00303835	0.000351229	-8.65064	8.65064
Ho	Piramalai_Kallars	Murut	-0.00300959	0.000352569	-8.53617	8.53617
Ho	North_Kannadi	Vietnamese	-0.00299121	0.00033846	-8.83773	8.83773
Ho	Sakilli	Cambodians	-0.00298725	0.000389041	-7.67849	7.67849
Ho	Pulliyar	Murut	-0.00296563	0.000457358	-6.48427	6.48427
Ho	Kurumba	Dai	-0.00293661	0.000458594	-6.40351	6.40351
Ho	Paniya	Dai	-0.00292821	0.000349545	-8.37722	8.37722
Ho	Chamar	Lahu	-0.00292646	0.000348137	-8.40607	8.40607
Ho	Sakilli	Temuan	-0.00291612	0.00038513	-7.57178	7.57178
Ho	Piramalai_Kallars	Lahu	-0.00285537	0.000383181	-7.45175	7.45175
Ho	North_Kannadi	Temuan	-0.00283981	0.000341767	-8.3092	8.3092
Ho	North_Kannadi	MahMeri	-0.00283084	0.000368477	-7.68256	7.68256
Ho	North_Kannadi	Lahu	-0.00281033	0.000365413	-7.69082	7.69082
Ho	Velmas	Dai	-0.00280405	0.000348488	-8.04634	8.04634
Ho	Halakipikki	Temuan	-0.00279873	0.000409573	-6.83327	6.83327
Ho	Pulliyar	Kayah_Lebbo	-0.00276723	0.000486416	-5.689	5.689
Ho	Piramalai_Kallars	Vietnamese	-0.00276241	0.000331317	-8.33767	8.33767
Ho	Sakilli	Jakun	-0.00274206	0.000413821	-6.62621	6.62621
Ho	Velmas	Murut	-0.00274043	0.000373598	-7.33524	7.33524
Ho	Sakilli	Miaozu	-0.00273874	0.000429518	-6.37631	6.37631
Ho	Chamar	Temuan	-0.00269335	0.000299315	-8.99837	8.99837
Ho	Piramalai_Kallars	Kayah_Lebbo	-0.00268633	0.000369274	-7.27462	7.27462
Ho	Kurumba	Murut	-0.00267085	0.000452773	-5.89888	5.89888
Ho	Chamar	Vietnamese	-0.0026203	0.000303219	-8.6416	8.6416
Ho	Chamar	MahMeri	-0.00258517	0.000337765	-7.65374	7.65374
Ho	Pulliyar	Lahu	-0.00257858	0.000476578	-5.41061	5.41061
Ho	Halakipikki	Lahu	-0.00256163	0.000483075	-5.30276	5.30276
Ho	Paniya	Vietnamese	-0.00255856	0.000325676	-7.85614	7.85614
Ho	Sakilli	Han	-0.00255597	0.00040995	-6.23484	6.23484
Ho	Sakilli	She	-0.00255157	0.000450922	-5.65857	5.65857
Ho	Kurumba	Temuan	-0.00251034	0.000428611	-5.85692	5.85692
Ho	Kurumba	Vietnamese	-0.0024819	0.000416383	-5.96063	5.96063
Ho	Sakilli	Tujia	-0.00247942	0.000439754	-5.63821	5.63821
Ho	Pulliyar	Vietnamese	-0.00246952	0.000429431	-5.75068	5.75068
Ho	Pulliyar	MahMeri	-0.00246376	0.000440466	-5.59352	5.59352
Ho	Sakilli	CheWong	-0.00246191	0.000458334	-5.37143	5.37143
Ho	Piramalai_Kallars	Temuan	-0.00245336	0.000339262	-7.23145	7.23145
Ho	Paniya	Temuan	-0.00244489	0.000345672	-7.07288	7.07288
Ho	Kurumba	Kayah_Lebbo	-0.00244179	0.000464706	-5.25448	5.25448
Ho	Halakipikki	MahMeri	-0.00244113	0.000478445	-5.10221	5.10221
Ho	North_Kannadi	Jakun	-0.00240385	0.000333654	-7.20463	7.20463
Ho	Halakipikki	Vietnamese	-0.0023864	0.000435931	-5.47427	5.47427
Ho	Velmas	Lahu	-0.00235477	0.000377694	-6.2346	6.2346
Ho	Paniya	Murut	-0.00233985	0.000362646	-6.45215	6.45215
Ho	Velmas	Kayah_Lebbo	-0.00233349	0.000371852	-6.27533	6.27533
Ho	Piramalai_Kallars	MahMeri	-0.00232976	0.00036601	-6.3653	6.3653
Ho	Paniya	Kayah_Lebbo	-0.00230867	0.000373647	-6.17874	6.17874
Ho	Paniya	MahMeri	-0.00230626	0.000355932	-6.47951	6.47951
Ho	Kol	Lao	-0.00230216	0.000273845	-8.40679	8.40679
Ho	Sakilli	Seletar	-0.0022934	0.000466765	-4.91339	4.91339
Ho	Piramalai_Kallars	She	-0.00226866	0.000371147	-6.11256	6.11256
Ho	Velmas	Vietnamese	-0.00225312	0.000337844	-6.66911	6.66911
Ho	Sakilli	Kuki	-0.00224794	0.000444736	-5.05455	5.05455
Ho	North_Kannadi	Cambodians	-0.00224408	0.00033197	-6.75989	6.75989
Ho	Dharkars	Lao	-0.0022357	0.000331498	-6.74423	6.74423
Ho	Chamar	Jakun	-0.00222187	0.000321875	-6.9029	6.9029
Ho	Chamar	CheWong	-0.00219023	0.000364635	-6.00665	6.00665
Ho	Halakipikki	Jakun	-0.00216796	0.000461905	-4.69352	4.69352
Ho	Velmas	Temuan	-0.00215223	0.000357321	-6.02323	6.02323
Ho	Paniya	Cambodians	-0.00214282	0.000333676	-6.42186	6.42186
Ho	Chamar	She	-0.00213899	0.00032956	-6.49046	6.49046
Ho	North_Kannadi	She	-0.00213227	0.000377799	-5.64393	5.64393
Ho	Pulliyar	Cambodians	-0.00212307	0.000425297	-4.99196	4.99196
Ho	Paniya	Lahu	-0.00211835	0.00036935	-5.73535	5.73535
Ho	Halakipikki	She	-0.00211496	0.000510612	-4.14202	4.14202
Ho	Chamar	Cambodians	-0.00210418	0.000312492	-6.73353	6.73353
Ho	North_Kannadi	Miaozu	-0.0020952	0.000359169	-5.83346	5.83346
Ho	Kurumba	Lahu	-0.002093	0.000475996	-4.39709	4.39709
Ho	North_Kannadi	Seletar	-0.00207605	0.000386282	-5.37444	5.37444
Ho	Pulliyar	Temuan	-0.00206874	0.000423509	-4.88477	4.88477
Ho	Velmas	MahMeri	-0.00202036	0.000368939	-5.47612	5.47612
Ho	Iyer	Lao	-0.0020013	0.000304048	-6.5822	6.5822
Ho	Pulliyar	Miaozu	-0.00199334	0.000465498	-4.28217	4.28217
Ho	Dharkars	Murut	-0.00199043	0.000378111	-5.26415	5.26415
Ho	Halakipikki	Han	-0.00198026	0.00045393	-4.36247	4.36247
Ho	Chenchus	Murut	-0.00195219	0.000445859	-4.37848	4.37848
Ho	North_Kannadi	CheWong	-0.00194667	0.000393818	-4.94308	4.94308
Ho	Piramalai_Kallars	Jakun	-0.0019456	0.000360118	-5.40269	5.40269
Ho	Halakipikki	Seletar	-0.00193721	0.000503192	-3.84985	3.84985
Ho	Halakipikki	Miaozu	-0.00192354	0.000480347	-4.00447	4.00447
Ho	Piramalai_Kallars	CheWong	-0.0018934	0.000381767	-4.95957	4.95957
Ho	Dharkars	Dai	-0.00188913	0.000366764	-5.15081	5.15081
Ho	Pulliyar	Jakun	-0.00186593	0.000452923	-4.11975	4.11975
Ho	Sakilli	Naga	-0.00185901	0.000511217	-3.63643	3.63643
Ho	Chamar	Miaozu	-0.00185884	0.000327485	-5.67611	5.67611
Ho	Pulliyar	Seletar	-0.00184702	0.000522283	-3.53644	3.53644
Ho	Piramalai_Kallars	Han	-0.00184176	0.000338986	-5.43315	5.43315
Ho	Pulliyar	She	-0.00183876	0.000472756	-3.88944	3.88944
Ho	Paniya	She	-0.00183641	0.000376662	-4.87548	4.87548
Ho	Sakilli	Mizo	-0.00182868	0.00047571	-3.84411	3.84411
Ho	Chamar	Han	-0.00181793	0.000313355	-5.80149	5.80149
Ho	Paniya	Jakun	-0.00181537	0.000355531	-5.10608	5.10608
Ho	Piramalai_Kallars	Miaozu	-0.00181534	0.00035404	-5.12749	5.12749
Ho	Kurumba	MahMeri	-0.00181447	0.000459515	-3.94867	3.94867
Ho	Chenchus	Lao	-0.00181348	0.000423177	-4.28539	4.28539
Ho	North_Kannadi	Han	-0.00181291	0.000336644	-5.38524	5.38524
Ho	Paniya	Miaozu	-0.00179653	0.000368228	-4.87884	4.87884
Ho	Kol	Dai	-0.0017754	0.000293997	-6.03884	6.03884
Ho	Kurumba	Miaozu	-0.00177481	0.000472521	-3.75605	3.75605
Ho	Halakipikki	Cambodians	-0.00177031	0.000423887	-4.17636	4.17636
Ho	Kol	Murut	-0.00176973	0.000313783	-5.63999	5.63999
Ho	Velmas	She	-0.00176544	0.000366429	-4.81797	4.81797
Ho	Kurumba	CheWong	-0.001765	0.000488225	-3.61514	3.61514
Ho	Chamar	Seletar	-0.00175524	0.000346333	-5.06807	5.06807
Ho	Sakilli	Yizu	-0.00175009	0.00040457	-4.32581	4.32581
Ho	Paniya	Han	-0.0017394	0.000343018	-5.07089	5.07089
Ho	Kurumba	Cambodians	-0.00173304	0.000409079	-4.23645	4.23645
Ho	Kurumba	Jakun	-0.00172747	0.000445189	-3.88032	3.88032
Ho	Kurumba	She	-0.00170367	0.000487002	-3.49828	3.49828
Ho	Piramalai_Kallars	Cambodians	-0.00169624	0.000327931	-5.17255	5.17255
Ho	Velmas	Miaozu	-0.00168801	0.000367184	-4.59716	4.59716
Ho	Piramalai_Kallars	Tujia	-0.00167281	0.000368303	-4.54193	4.54193
Ho	Iyer	Murut	-0.00165176	0.00034958	-4.72499	4.72499
Ho	Pulliyar	Han	-0.00164518	0.00044691	-3.68123	3.68123
Ho	Kurumba	Han	-0.00161383	0.00043488	-3.71097	3.71097
Ho	Pulliyar	Tujia	-0.00160007	0.000476623	-3.35711	3.35711
Ho	Kol	Kayah_Lebbo	-0.00159621	0.000313612	-5.08976	5.08976
Ho	Halakipikki	CheWong	-0.00158748	0.000509688	-3.11462	3.11462
Ho	North_Kannadi	Tujia	-0.00156548	0.000373365	-4.19289	4.19289
Ho	Chamar	Tujia	-0.0015547	0.000327451	-4.74788	4.74788
Ho	Iyer	Dai	-0.00154185	0.000317049	-4.86313	4.86313
Ho	Pulliyar	CheWong	-0.00152254	0.000506652	-3.0051	3.0051
Ho	Velmas	Jakun	-0.00151136	0.000359505	-4.20401	4.20401
Ho	Dharkars	Kayah_Lebbo	-0.00149579	0.000378715	-3.94963	3.94963
Ho	Kol	MahMeri	-0.00149375	0.000308146	-4.84756	4.84756
Ho	Sakilli	Naxi	-0.00148691	0.000462088	-3.2178	3.2178
Ho	Sakilli	Garo	-0.00147661	0.000449992	-3.28141	3.28141
Ho	Piramalai_Kallars	Kuki	-0.00146967	0.000381151	-3.85587	3.85587
Ho	Kol	Temuan	-0.00140226	0.00030519	-4.59472	4.59472
Ho	Paniya	Tujia	-0.00140013	0.000373501	-3.74867	3.74867
Ho	Dharkars	Lahu	-0.00138888	0.000395296	-3.51352	3.51352
Ho	Velmas	Han	-0.0013653	0.000352453	-3.8737	3.8737
Ho	Sakilli	Japanese	-0.00135506	0.00041159	-3.29226	3.29226
Ho	Velmas	Cambodians	-0.00132793	0.000351943	-3.77313	3.77313
Ho	Iyer	Kayah_Lebbo	-0.00132541	0.000350773	-3.77853	3.77853
Ho	Dharkars	MahMeri	-0.00129249	0.000373823	-3.45749	3.45749
Ho	Velmas	CheWong	-0.00128386	0.000404464	-3.17423	3.17423
Ho	Piramalai_Kallars	Hmar	-0.00128262	0.000381253	-3.36421	3.36421
Ho	Kol	Vietnamese	-0.00124083	0.000290486	-4.27157	4.27157
Ho	Dharkars	Vietnamese	-0.00123538	0.000355638	-3.4737	3.4737
Ho	Velmas	Tujia	-0.00123454	0.000380235	-3.24679	3.24679
Ho	Kol	Jakun	-0.00120921	0.000298153	-4.05568	4.05568
Ho	Kol	Lahu	-0.00113946	0.000328007	-3.47389	3.47389
Ho	Iyer	Vietnamese	-0.0011358	0.000321023	-3.53806	3.53806
Ho	Piramalai_Kallars	Mizo	-0.00112871	0.000375044	-3.00956	3.00956
Ho	Dharkars	Temuan	-0.00111412	0.00034948	-3.18793	3.18793
Ho	Chamar	Mizo	-0.0010761	0.000354486	-3.03566	3.03566
Ho	Chamar	Yizu	-0.000971782	0.000320646	-3.0307	3.0307
Ho	Kol	Batak	0.000895818	0.00029494	3.03729	3.03729
Ho	Iyer	Japanese	0.0010646	0.000331601	3.21049	3.21049
Ho	Kol	Japanese	0.00106795	0.000296481	3.6021	3.6021
Ho	Kol	Garo	0.00109351	0.000316878	3.45088	3.45088
Ho	Kol	Naxi	0.00111992	0.00031757	3.52651	3.52651
Ho	Dharkars	Batak	0.00112192	0.000362899	3.09155	3.09155
Ho	Kol	Kintaq	0.00112618	0.000319107	3.52915	3.52915
Ho	Pathan	Dai	0.00112861	0.000371979	3.03407	3.03407
Ho	Halakipikki	Tripuri	0.0011455	0.000369035	3.10404	3.10404
Ho	North_Kannadi	Burmese	0.00120652	0.000272588	4.42618	4.42618
Ho	Khatri	Jakun	0.00122695	0.000388002	3.16221	3.16221
Ho	Halakipikki	Burmese	0.00123276	0.000354529	3.47718	3.47718
Ho	Chamar	Tu	0.00124159	0.000316167	3.92701	3.92701
Ho	Brahui	Dai	0.00126708	0.000413086	3.06735	3.06735
Ho	Khatri	Vietnamese	0.0012718	0.000374672	3.39443	3.39443
Ho	Kol	Naga	0.00129168	0.000338019	3.82133	3.82133
Ho	Paniya	Kintaq	0.00129179	0.000359195	3.59635	3.59635
Ho	Pathan	Kayah_Lebbo	0.00129457	0.000385664	3.35674	3.35674
Ho	Khatri	Temuan	0.00131028	0.000369948	3.54179	3.54179
Ho	North_Kannadi	Tu	0.00131706	0.000362824	3.63003	3.63003
Ho	Iyer	Batak	0.00131795	0.000330591	3.98665	3.98665
Ho	Piramalai_Kallars	Tripuri	0.00132355	0.000292326	4.52766	4.52766
Ho	Sindhi	Miaozu	0.00132361	0.000387315	3.41739	3.41739
Ho	Sindhi	CheWong	0.00132433	0.000420153	3.15201	3.15201
Ho	North_Kannadi	Tripuri	0.00133283	0.000279423	4.76994	4.76994
Ho	Dharkars	Kintaq	0.00137389	0.000383266	3.58469	3.58469
Ho	Chamar	Burmese	0.00137872	0.000249947	5.51604	5.51604
Ho	Chamar	Tripuri	0.00138124	0.00025926	5.32762	5.32762
Ho	North_Kannadi	Aeta	0.00139154	0.000350851	3.96618	3.96618
Ho	Balochi	Dai	0.00141752	0.000394227	3.59569	3.59569
Ho	Sakilli	Aeta	0.00146495	0.000439534	3.33297	3.33297
Ho	Piramalai_Kallars	Tu	0.00149029	0.000356244	4.18334	4.18334
Ho	Sindhi	Han	0.00149589	0.000385277	3.88264	3.88264
Ho	Kol	Bateq	0.00153994	0.000339158	4.54049	4.54049
Ho	Piramalai_Kallars	Burmese	0.00154113	0.000277274	5.55815	5.55815
Ho	Brahui	Kayah_Lebbo	0.0015759	0.000433112	3.63855	3.63855
Ho	Khatri	CheWong	0.00157643	0.000432073	3.64853	3.64853
Ho	Balochi	Kayah_Lebbo	0.0015783	0.000417284	3.78232	3.78232
Ho	Sindhi	Cambodians	0.00158174	0.00036549	4.32771	4.32771
Ho	Dharkars	Bateq	0.00159787	0.000407404	3.92209	3.92209
Ho	North_Kannadi	Mongola	0.00162391	0.000351641	4.61811	4.61811
Ho	Piramalai_Kallars	Aeta	0.0016447	0.000380772	4.3194	4.3194
Ho	Brahui	Lahu	0.00165204	0.000460052	3.59097	3.59097
Ho	Paniya	Bateq	0.0016784	0.000402048	4.17462	4.17462
Ho	Halakipikki	Mongola	0.00167966	0.00046423	3.61817	3.61817
Ho	Chenchus	Kintaq	0.0016911	0.000452917	3.73379	3.73379
Ho	Pathan	MahMeri	0.00169142	0.000384587	4.39803	4.39803
Ho	Pulliyar	Aeta	0.00169465	0.000445964	3.79997	3.79997
Ho	Kurumba	Aeta	0.00171534	0.000465183	3.68746	3.68746
Ho	Iyer	Kintaq	0.00171892	0.000355995	4.82849	4.82849
Ho	Kurumba	Tripuri	0.00175114	0.000353503	4.95368	4.95368
Ho	Pathan	Temuan	0.00176647	0.000370354	4.76967	4.76967
Ho	Brahui	Vietnamese	0.00177061	0.000420729	4.20843	4.20843
Ho	Pathan	Vietnamese	0.00177392	0.000368304	4.81646	4.81646
Ho	Paniya	Aeta	0.00177404	0.000368416	4.81532	4.81532
Ho	Sindhi	Tujia	0.0017887	0.000399891	4.47297	4.47297
Ho	Sindhi	Kom	0.00179622	0.000498641	3.60223	3.60223
Ho	Pathan	Lahu	0.00181972	0.000405752	4.48481	4.48481
Ho	Brahui	MahMeri	0.00187342	0.000417291	4.48949	4.48949
Ho	Balochi	Lahu	0.0018786	0.000428473	4.3844	4.3844
Ho	Velmas	Tripuri	0.00188857	0.000282408	6.68737	6.68737
Ho	Chamar	Mongola	0.00189891	0.000323418	5.87138	5.87138
Ho	Balochi	Vietnamese	0.00191868	0.00038812	4.94351	4.94351
Ho	Chenchus	Japanese	0.00192492	0.000446334	4.31273	4.31273
Ho	Pathan	Jakun	0.00195955	0.000374647	5.23039	5.23039
Ho	Khatri	She	0.00196339	0.000400804	4.89862	4.89862
Ho	Sindhi	Seletar	0.0019747	0.000416909	4.73654	4.73654
Ho	Sindhi	Mizo	0.00197625	0.000414743	4.765	4.765
Ho	Sindhi	Hmar	0.00198147	0.000423879	4.6746	4.6746
Ho	Balochi	MahMeri	0.00199587	0.00041265	4.8367	4.8367
Ho	Kurumba	Burmese	0.00199685	0.000345497	5.77964	5.77964
Ho	Chenchus	Bateq	0.00201173	0.000487789	4.12419	4.12419
Ho	Brahui	Temuan	0.00202214	0.000409006	4.94404	4.94404
Ho	Velmas	Aeta	0.0020423	0.000362405	5.63541	5.63541
Ho	Piramalai_Kallars	Mongola	0.00206488	0.000360032	5.73526	5.73526
Ho	Sindhi	Kuki	0.00208965	0.000404041	5.17187	5.17187
Ho	Khatri	Miaozu	0.00210065	0.000397997	5.27805	5.27805
Ho	Balochi	Temuan	0.00210971	0.000405745	5.19958	5.19958
Ho	Kurumba	Tu	0.00212613	0.00046956	4.52792	4.52792
Ho	Armenians	Lao	0.00213966	0.000464553	4.60586	4.60586
Ho	Velmas	Burmese	0.00216358	0.000284378	7.60812	7.60812
Ho	Pathan	CheWong	0.00216536	0.000413301	5.23919	5.23919
Ho	Khatri	Cambodians	0.0021944	0.000367317	5.97412	5.97412
Ho	Iyer	Bateq	0.00222106	0.000384977	5.76932	5.76932
Ho	Georgians	Lao	0.00229374	0.000473711	4.84207	4.84207
Ho	Khatri	Han	0.00230738	0.000381492	6.04831	6.04831
Ho	Chenchus	Aeta	0.00232098	0.000456585	5.08335	5.08335
Ho	Sindhi	Yizu	0.00233866	0.000378933	6.1717	6.1717
Ho	Brahui	Jakun	0.00233914	0.000410447	5.69901	5.69901
Ho	Khatri	Seletar	0.00234682	0.000434364	5.40288	5.40288
Ho	Sindhi	Garo	0.00236747	0.000399237	5.92998	5.92998
Ho	Kurumba	Mongola	0.00237335	0.00045339	5.23468	5.23468
Ho	Armenians	Murut	0.00238132	0.000537285	4.43213	4.43213
Ho	Kol	Aeta	0.00238724	0.000315484	7.56693	7.56693
Ho	Balochi	Jakun	0.00239116	0.000403213	5.93026	5.93026
Ho	Velmas	Tu	0.00240781	0.000368064	6.54183	6.54183
Ho	Khatri	Tujia	0.00246459	0.000415114	5.93714	5.93714
Ho	Dharkars	Aeta	0.00247173	0.000373747	6.61337	6.61337
Ho	Khatri	Jehai	0.00249995	0.000408203	6.12429	6.12429
Ho	Khatri	Mizo	0.00253158	0.000411709	6.14895	6.14895
Ho	Armenians	Dai	0.00255191	0.000498238	5.12188	5.12188
Ho	Khatri	Garo	0.0025623	0.00041707	6.14359	6.14359
Ho	Sindhi	Jehai	0.0025678	0.000400115	6.41765	6.41765
Ho	Sindhi	Mendriq	0.0025812	0.000370971	6.95796	6.95796
Ho	Brahui	Miaozu	0.00259184	0.000444366	5.83267	5.83267
Ho	Balochi	She	0.00259305	0.00042682	6.07526	6.07526
Ho	Khatri	Kuki	0.00260346	0.000409242	6.36166	6.36166
Ho	Bedouins	Lao	0.00261637	0.000470597	5.55968	5.55968
Ho	Brahui	CheWong	0.00263648	0.000466573	5.65073	5.65073
Ho	Balochi	CheWong	0.00264528	0.000454654	5.81822	5.81822
Ho	Khatri	Kom	0.00267034	0.000514974	5.18538	5.18538
Ho	Khatri	Mendriq	0.00267278	0.000383456	6.97024	6.97024
Ho	Pathan	Cambodians	0.00267535	0.000360423	7.4228	7.4228
Ho	Sindhi	Naga	0.00270527	0.00043824	6.17304	6.17304
Ho	Pathan	She	0.00272462	0.000400331	6.80591	6.80591
Ho	Georgians	Dai	0.0027263	0.000483132	5.64298	5.64298
Ho	Brahui	She	0.00273242	0.000462378	5.90949	5.90949
Ho	Balochi	Miaozu	0.00274372	0.000415151	6.60897	6.60897
Ho	Velmas	Mongola	0.00274586	0.000364044	7.54266	7.54266
Ho	Sindhi	Naxi	0.00274668	0.000387332	7.09129	7.09129
Ho	Georgians	Murut	0.00275314	0.000540243	5.09612	5.09612
Ho	Pathan	Miaozu	0.00277751	0.000389023	7.13969	7.13969
Ho	Kol	Tripuri	0.0027831	0.000237428	11.7218	11.7218
Ho	Chenchus	Tripuri	0.00278496	0.000365068	7.62863	7.62863
Ho	Armenians	Kayah_Lebbo	0.00279376	0.000501559	5.57016	5.57016
Ho	Palestinians	Lao	0.00280639	0.00046378	6.05113	6.05113
Ho	Brahui	Han	0.00284705	0.00044457	6.40405	6.40405
Ho	Brahui	Kom	0.00285471	0.000535025	5.33566	5.33566
Ho	Bedouins	Dai	0.00286924	0.000490879	5.84509	5.84509
Ho	Iyer	Aeta	0.00289167	0.000346125	8.35442	8.35442
Ho	Kol	Burmese	0.00289808	0.000238787	12.1367	12.1367
Ho	Pathan	Seletar	0.00291099	0.000430382	6.76373	6.76373
Ho	Balochi	Han	0.00291428	0.000405284	7.1907	7.1907
Ho	North_Italians	Lao	0.00292109	0.000510737	5.71935	5.71935
Ho	Pathan	Han	0.0029375	0.000378678	7.75726	7.75726
Ho	Palestinians	Dai	0.00293781	0.000478076	6.14508	6.14508
Ho	Brahui	Tujia	0.0029708	0.000455177	6.5267	6.5267
Ho	Kol	Tu	0.00297542	0.00029958	9.93197	9.93197
Ho	Brahui	Cambodians	0.00297995	0.000415577	7.17063	7.17063
Ho	Khatri	Hmar	0.00298132	0.000408583	7.29675	7.29675
Ho	Khatri	Yizu	0.00300594	0.000386721	7.77289	7.77289
Ho	Dharkars	Tripuri	0.00301295	0.000292828	10.2891	10.2891
Ho	Balochi	Kom	0.0030138	0.00050689	5.94568	5.94568
Ho	Sindhi	Japanese	0.00302567	0.000373137	8.10874	8.10874
Ho	Bedouins	Murut	0.00304415	0.000539767	5.63975	5.63975
Ho	Palestinians	Murut	0.0030452	0.000530695	5.73815	5.73815
Ho	Brahui	Seletar	0.00304623	0.000472123	6.4522	6.4522
Ho	Brahui	Mizo	0.00306896	0.000454927	6.74603	6.74603
Ho	Chenchus	Burmese	0.00308191	0.000362491	8.50202	8.50202
Ho	Balochi	Tujia	0.00309019	0.000421851	7.32531	7.32531
Ho	Balochi	Cambodians	0.00310755	0.00039399	7.8874	7.8874
Ho	Georgians	Kayah_Lebbo	0.00310891	0.00051448	6.04282	6.04282
Ho	Iyer	Tripuri	0.00312175	0.000277993	11.2296	11.2296
Ho	Dharkars	Burmese	0.00313551	0.000282799	11.0874	11.0874
Ho	Armenians	Vietnamese	0.00314086	0.00050406	6.23114	6.23114
Ho	Pathan	Tujia	0.00315467	0.000402922	7.82948	7.82948
Ho	Chamar	Melanesians	0.00317091	0.000463072	6.84754	6.84754
Ho	North_Italians	Dai	0.00320519	0.000527549	6.07563	6.07563
Ho	Sindhi	Batak	0.00320699	0.000372385	8.61203	8.61203
Ho	Halakipikki	Melanesians	0.00323791	0.000615156	5.26356	5.26356
Ho	Palestinians	Kayah_Lebbo	0.00324829	0.000503853	6.44689	6.44689
Ho	Chenchus	Tu	0.00325521	0.000462655	7.03593	7.03593
Ho	Balochi	Seletar	0.00325573	0.0004616	7.05315	7.05315
Ho	Brahui	Hmar	0.00325791	0.000471582	6.90847	6.90847
Ho	Armenians	Lahu	0.00326915	0.000544944	5.99905	5.99905
Ho	Balochi	Kuki	0.00327605	0.000423284	7.73959	7.73959
Ho	Georgians	Vietnamese	0.0032861	0.000501494	6.55262	6.55262
Ho	Balochi	Garo	0.00329039	0.000443437	7.42021	7.42021
Ho	Pathan	Jehai	0.00329153	0.000386553	8.5151	8.5151
Ho	Brahui	Garo	0.00329418	0.000454885	7.24179	7.24179
Ho	Dharkars	Tu	0.00329472	0.000374237	8.80384	8.80384
Ho	Khatri	Naga	0.00329689	0.000456827	7.21693	7.21693
Ho	Pathan	Mizo	0.00330852	0.000414093	7.98979	7.98979
Ho	Sakilli	Melanesians	0.00331108	0.00059471	5.56755	5.56755
Ho	French	Lao	0.00332738	0.000492283	6.75908	6.75908
Ho	Balochi	Mizo	0.00332889	0.00042943	7.75188	7.75188
Ho	Pathan	Kuki	0.00333069	0.000401479	8.29605	8.29605
Ho	Pathan	Kom	0.00334057	0.00050033	6.67674	6.67674
Ho	Pathan	Garo	0.00335039	0.00041541	8.06527	8.06527
Ho	Brahui	Kuki	0.00336872	0.000453072	7.43528	7.43528
Ho	Bedouins	Kayah_Lebbo	0.00337939	0.000499461	6.76607	6.76607
Ho	North_Italians	Murut	0.00338412	0.000581447	5.82018	5.82018
Ho	Sindhi	Kintaq	0.00338438	0.000379914	8.90828	8.90828
Ho	Khatri	Kintaq	0.00341743	0.000397912	8.58841	8.58841
Ho	Khatri	Bateq	0.00345572	0.000415312	8.32079	8.32079
Ho	Khatri	Batak	0.00345739	0.000367984	9.39549	9.39549
Ho	Pathan	Mendriq	0.00346562	0.000369807	9.37141	9.37141
Ho	Balochi	Hmar	0.00349324	0.00044932	7.7745	7.7745
Ho	Kol	Mongola	0.00351075	0.000313328	11.2047	11.2047
Ho	Georgians	Lahu	0.0035139	0.000546312	6.43203	6.43203
Ho	Bedouins	Lahu	0.00355785	0.000542219	6.56166	6.56166
Ho	Khatri	Naxi	0.00355911	0.000402055	8.85231	8.85231
Ho	Iyer	Burmese	0.00356769	0.000276111	12.9212	12.9212
Ho	French	Murut	0.00356862	0.0005648	6.31838	6.31838
Ho	Armenians	MahMeri	0.00357971	0.000515845	6.9395	6.9395
Ho	Armenians	Temuan	0.00358072	0.00048684	7.35502	7.35502
Ho	French	Dai	0.00358337	0.000502246	7.1347	7.1347
Ho	Palestinians	Vietnamese	0.00361112	0.000494353	7.30475	7.30475
Ho	Chenchus	Mongola	0.00363162	0.000447461	8.11605	8.11605
Ho	Georgians	MahMeri	0.00369142	0.000509666	7.24283	7.24283
Ho	Bedouins	Vietnamese	0.0036999	0.00049675	7.44821	7.44821
Ho	Georgians	Temuan	0.00370219	0.000475677	7.78299	7.78299
Ho	North_Italians	Kayah_Lebbo	0.00371199	0.000535637	6.93005	6.93005
Ho	Iyer	Tu	0.00372929	0.000353835	10.5396	10.5396
Ho	Khatri	Japanese	0.00374432	0.000377347	9.92274	9.92274
Ho	Sindhi	Bateq	0.00376462	0.000408968	9.20519	9.20519
Ho	Palestinians	Lahu	0.00377443	0.000542886	6.95252	6.95252
Ho	Balochi	Yizu	0.00377719	0.000407691	9.26484	9.26484
Ho	Balochi	Jehai	0.00378401	0.000422985	8.94596	8.94596
Ho	Brahui	Yizu	0.00380756	0.000444537	8.56522	8.56522
Ho	Brahui	Jehai	0.0038287	0.0004473	8.55957	8.55957
Ho	Bedouins	Temuan	0.00383615	0.000475701	8.06421	8.06421
Ho	Pathan	Hmar	0.00384699	0.000406777	9.45726	9.45726
Ho	Brahui	Mendriq	0.0038493	0.000423265	9.09432	9.09432
Ho	Balochi	Mendriq	0.00387003	0.000395296	9.79021	9.79021
Ho	Dharkars	Mongola	0.00387656	0.000360305	10.7591	10.7591
Ho	Pathan	Yizu	0.00389305	0.000382635	10.1743	10.1743
Ho	French	Kayah_Lebbo	0.0039183	0.000522449	7.49986	7.49986
Ho	Bedouins	MahMeri	0.00394301	0.000506411	7.78618	7.78618
Ho	North_Italians	Vietnamese	0.00394644	0.000534522	7.38312	7.38312
Ho	North_Italians	Lahu	0.00395926	0.000582369	6.79854	6.79854
Ho	Georgians	Jakun	0.00396826	0.000503943	7.87443	7.87443
Ho	Palestinians	Temuan	0.00398037	0.000476818	8.34777	8.34777
Ho	Armenians	Jakun	0.00403418	0.000494389	8.15992	8.15992
Ho	Brahui	Naga	0.00403493	0.000497636	8.10819	8.10819
Ho	Pathan	Naga	0.004044	0.000450038	8.98591	8.98591
Ho	North_Italians	MahMeri	0.00404463	0.000538973	7.50433	7.50433
Ho	Pathan	Batak	0.00405831	0.000366097	11.0853	11.0853
Ho	Georgians	Kom	0.00406533	0.000643327	6.31923	6.31923
Ho	Piramalai_Kallars	Melanesians	0.0040845	0.000472132	8.65118	8.65118
Ho	Palestinians	MahMeri	0.00408949	0.000500568	8.16969	8.16969
Ho	Dharkars	Melanesians	0.00410331	0.00049588	8.27482	8.27482
Ho	Adygei	Lao	0.0041284	0.000513818	8.03474	8.03474
Ho	Georgians	She	0.00413586	0.000529908	7.80487	7.80487
Ho	Armenians	Kom	0.00413789	0.000641889	6.44642	6.44642
Ho	Armenians	She	0.0041605	0.000545533	7.62648	7.62648
Ho	Pathan	Naxi	0.0041621	0.000391241	10.6382	10.6382
Ho	Armenians	CheWong	0.00416931	0.000548478	7.6016	7.6016
Ho	Pathan	Kintaq	0.00417001	0.000372854	11.184	11.184
Ho	Balochi	Naxi	0.00417037	0.000416521	10.0124	10.0124
Ho	Kol	Melanesians	0.00418426	0.000422097	9.91303	9.91303
Ho	Balochi	Naga	0.00419532	0.000468528	8.95425	8.95425
Ho	North_Kannadi	Melanesians	0.00420386	0.000486177	8.64676	8.64676
Ho	North_Italians	Temuan	0.00421389	0.000521142	8.08587	8.08587
Ho	Brahui	Naxi	0.0042172	0.000455459	9.25923	9.25923
Ho	Brahui	Japanese	0.00424466	0.00043227	9.81946	9.81946
Ho	Armenians	Han	0.00425264	0.000530485	8.01652	8.01652
Ho	Armenians	Miaozu	0.00428121	0.000514837	8.31567	8.31567
Ho	Georgians	Miaozu	0.00434319	0.000515493	8.42531	8.42531
Ho	French	Temuan	0.00434519	0.000500331	8.68463	8.68463
Ho	Georgians	Han	0.00435698	0.000522205	8.34343	8.34343
Ho	Bedouins	Jakun	0.0043571	0.000509958	8.54403	8.54403
Ho	Palestinians	Jakun	0.0043588	0.000474557	9.18499	9.18499
Ho	French	Vietnamese	0.00435974	0.000516114	8.44724	8.44724
Ho	Georgians	CheWong	0.00437079	0.000546792	7.99352	7.99352
Ho	Velmas	Melanesians	0.00438417	0.000482823	9.08029	9.08029
Ho	Bedouins	Kom	0.00439467	0.000644149	6.82245	6.82245
Ho	Balochi	Japanese	0.00440763	0.000396858	11.1063	11.1063
Ho	French	Lahu	0.00441003	0.000569387	7.74522	7.74522
Ho	Bedouins	She	0.00442754	0.000541711	8.17325	8.17325
Ho	Armenians	Garo	0.00443248	0.000517317	8.56821	8.56821
Ho	Chamar	Papuans	0.0044328	0.000485854	9.12371	9.12371
Ho	Pathan	Bateq	0.00443513	0.000405758	10.9305	10.9305
Ho	Bedouins	CheWong	0.00443663	0.000546311	8.12106	8.12106
Ho	Georgians	Garo	0.00446028	0.000513195	8.6912	8.6912
Ho	Pathan	Japanese	0.0044697	0.000376197	11.8813	11.8813
Ho	Balochi	Batak	0.00448446	0.000398918	11.2415	11.2415
Ho	Chenchus	Melanesians	0.00448841	0.000574164	7.81729	7.81729
Ho	Kurumba	Melanesians	0.00449377	0.000611909	7.34386	7.34386
Ho	Armenians	Cambodians	0.00449469	0.000491383	9.14702	9.14702
Ho	Palestinians	Miaozu	0.00452141	0.000512119	8.82883	8.82883
Ho	Palestinians	Kom	0.0045253	0.000632895	7.15017	7.15017
Ho	Armenians	Tujia	0.00453256	0.000544361	8.32638	8.32638
Ho	Brahui	Batak	0.00453878	0.000416242	10.9042	10.9042
Ho	Palestinians	Han	0.0045428	0.000525928	8.63767	8.63767
Ho	Palestinians	She	0.00454549	0.00052772	8.61345	8.61345
Ho	French	MahMeri	0.00455194	0.000533219	8.53673	8.53673
Ho	Russians	Lao	0.00455965	0.000456817	9.98134	9.98134
Ho	Bedouins	Miaozu	0.00456686	0.000518931	8.8005	8.8005
Ho	Bedouins	Han	0.00457505	0.000530963	8.61651	8.61651
Ho	Iyer	Mongola	0.00457847	0.000355229	12.8888	12.8888
Ho	Armenians	Mizo	0.00458212	0.000541081	8.46846	8.46846
Ho	Brahui	Kintaq	0.00458448	0.000427599	10.7214	10.7214
Ho	Georgians	Mizo	0.00461636	0.00053394	8.64585	8.64585
Ho	Palestinians	Garo	0.00462037	0.000497702	9.28341	9.28341
Ho	Adygei	Murut	0.00465802	0.000582345	7.99872	7.99872
Ho	Georgians	Tujia	0.00466376	0.000540271	8.63225	8.63225
Ho	North_Italians	Jakun	0.00466571	0.000527181	8.85031	8.85031
Ho	Paniya	Nyishi	0.00467476	0.000356529	13.1119	13.1119
Ho	Adygei	Kayah_Lebbo	0.00471051	0.00051777	9.09769	9.09769
Ho	Balochi	Kintaq	0.00472097	0.000410347	11.5048	11.5048
Ho	Pulliyar	Melanesians	0.00474398	0.00065663	7.22475	7.22475
Ho	Sakilli	Papuans	0.00474649	0.000640406	7.41169	7.41169
Ho	Khatri	Aeta	0.00475731	0.000380451	12.5044	12.5044
Ho	Armenians	Kuki	0.00476271	0.0005232	9.10305	9.10305
Ho	North_Italians	CheWong	0.00477072	0.000567141	8.41187	8.41187
Ho	Palestinians	CheWong	0.00477193	0.000541842	8.80686	8.80686
Ho	Georgians	Kuki	0.00477488	0.000515375	9.26486	9.26486
Ho	North_Italians	Garo	0.00478658	0.000549769	8.70652	8.70652
Ho	Armenians	Hmar	0.00480022	0.000552647	8.68587	8.68587
Ho	Armenians	Seletar	0.0048015	0.000559067	8.58842	8.58842
Ho	Palestinians	Mizo	0.00481745	0.000546985	8.8073	8.8073
Ho	Sindhi	Aeta	0.00483567	0.000384959	12.5615	12.5615
Ho	Adygei	Dai	0.00483708	0.000515793	9.37795	9.37795
Ho	Georgians	Cambodians	0.00483961	0.000482509	10.0301	10.0301
Ho	Kol	Papuans	0.00484754	0.000451908	10.7268	10.7268
Ho	Adygei	MahMeri	0.00484999	0.000537951	9.01567	9.01567
Ho	Bedouins	Mizo	0.00485318	0.000549446	8.83286	8.83286
Ho	North_Italians	Kom	0.00487038	0.000680281	7.15936	7.15936
Ho	North_Italians	Miaozu	0.00487586	0.000548268	8.89321	8.89321
Ho	Halakipikki	Papuans	0.00488076	0.000666923	7.31832	7.31832
Ho	French	Jakun	0.00488087	0.000516059	9.45797	9.45797
Ho	Bedouins	Kuki	0.00488246	0.00053335	9.15433	9.15433
Ho	Palestinians	Tujia	0.0048849	0.000541413	9.02251	9.02251
Ho	Bedouins	Tujia	0.00488688	0.000547083	8.9326	8.9326
Ho	North_Italians	She	0.00490984	0.000585724	8.38251	8.38251
Ho	Palestinians	Kuki	0.00491675	0.000525113	9.36322	9.36322
Ho	Georgians	Hmar	0.00492715	0.000560063	8.79748	8.79748
Ho	Palestinians	Cambodians	0.00495005	0.000486859	10.1673	10.1673
Ho	Russians	Murut	0.00495533	0.000523637	9.46329	9.46329
Ho	Bedouins	Garo	0.00499475	0.000512659	9.74282	9.74282
Ho	North_Kannadi	Papuans	0.00499608	0.00051924	9.62191	9.62191
Ho	Bedouins	Cambodians	0.00500437	0.000488742	10.2393	10.2393
Ho	Brahui	Bateq	0.00503543	0.000472341	10.6606	10.6606
Ho	Georgians	Seletar	0.00504438	0.000556815	9.05935	9.05935
Ho	Sindhi	Tripuri	0.00505253	0.000309855	16.3061	16.3061
Ho	Bedouins	Hmar	0.00506854	0.000559449	9.05987	9.05987
Ho	Armenians	Yizu	0.00507442	0.000516019	9.83378	9.83378
Ho	Adygei	Temuan	0.00507767	0.000510215	9.95201	9.95201
Ho	French	CheWong	0.00508109	0.000570378	8.90829	8.90829
Ho	Piramalai_Kallars	Papuans	0.00509261	0.000526772	9.66757	9.66757
Ho	Paniya	Melanesians	0.00511419	0.000506649	10.0941	10.0941
Ho	North_Italians	Mizo	0.005129	0.000596936	8.59222	8.59222
Ho	Balochi	Bateq	0.00515302	0.000452363	11.3913	11.3913
Ho	Georgians	Jehai	0.00516047	0.000530149	9.73399	9.73399
Ho	Russians	Dai	0.00516245	0.000482483	10.6997	10.6997
Ho	Armenians	Naga	0.00519428	0.000586158	8.86157	8.86157
Ho	Georgians	Yizu	0.00521452	0.000508941	10.2458	10.2458
Ho	North_Italians	Han	0.00521691	0.000567326	9.19561	9.19561
Ho	Adygei	Jakun	0.00521988	0.000515481	10.1262	10.1262
Ho	North_Italians	Kuki	0.00522365	0.000573105	9.11466	9.11466
Ho	Palestinians	Hmar	0.00524217	0.000539293	9.72044	9.72044
Ho	Russians	Kayah_Lebbo	0.00524502	0.000498492	10.5218	10.5218
Ho	Palestinians	Seletar	0.00524849	0.000564487	9.2978	9.2978
Ho	Georgians	Mendriq	0.00525049	0.000482702	10.8773	10.8773
Ho	Armenians	Naxi	0.0052629	0.000541463	9.71977	9.71977
Ho	North_Italians	Cambodians	0.00529173	0.000517881	10.218	10.218
Ho	Armenians	Mendriq	0.00530791	0.000483564	10.9766	10.9766
Ho	Russians	Temuan	0.00531891	0.000469517	11.3285	11.3285
Ho	French	She	0.00533412	0.000560081	9.52383	9.52383
Ho	French	Garo	0.0053344	0.000526607	10.1298	10.1298
Ho	Adygei	CheWong	0.00535319	0.000568801	9.41136	9.41136
Ho	Adygei	Lahu	0.00535868	0.000577427	9.28028	9.28028
Ho	French	Kom	0.00536509	0.000642322	8.35266	8.35266
Ho	Georgians	Naga	0.00536816	0.0006058	8.86129	8.86129
Ho	Dharkars	Papuans	0.00538188	0.000545382	9.86809	9.86809
Ho	Armenians	Jehai	0.00538841	0.000530946	10.1487	10.1487
Ho	North_Italians	Tujia	0.00541838	0.000588295	9.21031	9.21031
Ho	French	Miaozu	0.00547492	0.00052625	10.4036	10.4036
Ho	Sindhi	Burmese	0.0054905	0.000305082	17.9968	17.9968
Ho	Palestinians	Yizu	0.00549918	0.000510506	10.772	10.772
Ho	Velmas	Papuans	0.0055005	0.000524698	10.4832	10.4832
Ho	North_Italians	Seletar	0.00550308	0.000590191	9.32423	9.32423
Ho	Adygei	Vietnamese	0.00550615	0.000526998	10.4481	10.4481
Ho	North_Italians	Jehai	0.00550791	0.00057102	9.64574	9.64574
Ho	Khatri	Tripuri	0.00551421	0.000305593	18.0443	18.0443
Ho	Iyer	Melanesians	0.005519	0.000484115	11.4002	11.4002
Ho	Bedouins	Seletar	0.0055232	0.000561427	9.83779	9.83779
Ho	Russians	MahMeri	0.00552547	0.000511096	10.811	10.811
Ho	North_Italians	Hmar	0.00556112	0.000598976	9.28438	9.28438
Ho	Palestinians	Naga	0.00556585	0.000600799	9.26408	9.26408
Ho	Palestinians	Mendriq	0.00556902	0.000475472	11.7126	11.7126
Ho	Georgians	Naxi	0.00557823	0.000537849	10.3714	10.3714
Ho	French	Cambodians	0.00560049	0.000501071	11.177	11.177
Ho	Bedouins	Yizu	0.00561345	0.000510396	10.9982	10.9982
Ho	North_Italians	Mendriq	0.00562112	0.000510346	11.0143	11.0143
Ho	Pulliyar	Papuans	0.00566671	0.000671845	8.43455	8.43455
Ho	French	Han	0.00567439	0.000544632	10.4188	10.4188
Ho	Palestinians	Jehai	0.00568658	0.000525578	10.8197	10.8197
Ho	French	Mizo	0.00568916	0.000557181	10.2106	10.2106
Ho	French	Kuki	0.00575843	0.000550843	10.4539	10.4539
Ho	Russians	Jakun	0.00578471	0.000496992	11.6394	11.6394
Ho	Bedouins	Naga	0.00578603	0.000601959	9.612	9.612
Ho	Pathan	Aeta	0.00578836	0.000401196	14.4278	14.4278
Ho	Palestinians	Naxi	0.00580987	0.000533533	10.8894	10.8894
Ho	Russians	Vietnamese	0.00583107	0.000482369	12.0884	12.0884
Ho	North_Italians	Naga	0.00583446	0.000649884	8.9777	8.9777
Ho	Chenchus	Papuans	0.00584484	0.00063226	9.24435	9.24435
Ho	Adygei	Jehai	0.00585176	0.000570894	10.2502	10.2502
Ho	Kurumba	Papuans	0.00586612	0.000639142	9.17813	9.17813
Ho	French	Mendriq	0.00587067	0.000502194	11.6901	11.6901
Ho	Pulliyar	Nyishi	0.00588056	0.000485018	12.1244	12.1244
Ho	Russians	CheWong	0.00588629	0.000545867	10.7834	10.7834
Ho	Bedouins	Naxi	0.00589355	0.000546434	10.7855	10.7855
Ho	Armenians	Batak	0.00589514	0.000478946	12.3086	12.3086
Ho	French	Jehai	0.00589658	0.000552278	10.6768	10.6768
Ho	Armenians	Japanese	0.00591136	0.000513585	11.51	11.51
Ho	Bedouins	Jehai	0.00591317	0.000549641	10.7582	10.7582
Ho	Bedouins	Mendriq	0.00592079	0.000495355	11.9526	11.9526
Ho	Georgians	Batak	0.00592906	0.000488352	12.141	12.141
Ho	Russians	Lahu	0.00593834	0.000534624	11.1075	11.1075
Ho	French	Tujia	0.00594058	0.000564251	10.5282	10.5282
Ho	French	Seletar	0.00594926	0.000580423	10.2499	10.2499
Ho	French	Hmar	0.00598732	0.000572353	10.4609	10.4609
Ho	North_Italians	Yizu	0.00599931	0.00054562	10.9954	10.9954
Ho	Balochi	Aeta	0.00600161	0.000415437	14.4465	14.4465
Ho	Khatri	Burmese	0.00602908	0.000304285	19.8139	19.8139
Ho	Adygei	Garo	0.00605705	0.000510421	11.8668	11.8668
Ho	Georgians	Japanese	0.0060745	0.000508482	11.9463	11.9463
Ho	Palestinians	Japanese	0.00611544	0.000512432	11.9341	11.9341
Ho	Bedouins	Japanese	0.0061819	0.000509847	12.125	12.125
Ho	Adygei	Mendriq	0.00619369	0.000511288	12.1139	12.1139
Ho	Adygei	Kom	0.00620951	0.000659317	9.41809	9.41809
Ho	Georgians	Kintaq	0.00625387	0.000493638	12.6689	12.6689
Ho	Sindhi	Tu	0.00626815	0.000377583	16.6007	16.6007
Ho	Pathan	Tripuri	0.00629492	0.000303843	20.7177	20.7177
Ho	French	Naga	0.00634921	0.000622233	10.2039	10.2039
Ho	Russians	Garo	0.00635456	0.000513369	12.3781	12.3781
Ho	Adygei	Mizo	0.00637705	0.000594917	10.7192	10.7192
Ho	North_Italians	Naxi	0.00639864	0.00058556	10.9274	10.9274
Ho	Brahui	Tripuri	0.00640773	0.000338441	18.9331	18.9331
Ho	Iyer	Papuans	0.00641728	0.000515867	12.4398	12.4398
Ho	Adygei	Cambodians	0.00641865	0.000516693	12.4226	12.4226
Ho	Armenians	Kintaq	0.0064214	0.000485734	13.22	13.22
Ho	Brahui	Aeta	0.0064252	0.000425526	15.0994	15.0994
Ho	Adygei	Miaozu	0.00643459	0.000542493	11.8611	11.8611
Ho	French	Yizu	0.00644414	0.000535062	12.0437	12.0437
Ho	Balochi	Tripuri	0.00646333	0.000321774	20.0865	20.0865
Ho	Adygei	She	0.00653975	0.000567539	11.523	11.523
Ho	North_Italians	Japanese	0.00660966	0.000555835	11.8914	11.8914
Ho	Pathan	Burmese	0.00661763	0.000305114	21.6891	21.6891
Ho	Russians	Mendriq	0.00665348	0.000488504	13.6201	13.6201
Ho	Adygei	Seletar	0.0066591	0.000589421	11.2977	11.2977
Ho	North_Italians	Batak	0.0066884	0.000516654	12.9456	12.9456
Ho	Georgians	Bateq	0.00669207	0.000547371	12.2258	12.2258
Ho	Adygei	Kuki	0.00669269	0.000552421	12.1152	12.1152
Ho	Bedouins	Batak	0.00672807	0.000480573	14.0001	14.0001
Ho	Paniya	Papuans	0.006743	0.000534823	12.6079	12.6079
Ho	Russians	Cambodians	0.00674752	0.000471989	14.2959	14.2959
Ho	Russians	Seletar	0.00679708	0.000563551	12.0612	12.0612
Ho	Adygei	Kintaq	0.00680565	0.000504505	13.4898	13.4898
Ho	Adygei	Han	0.00681459	0.000573092	11.8909	11.8909
Ho	Palestinians	Kintaq	0.00681553	0.000478191	14.2527	14.2527
Ho	Russians	She	0.00682926	0.000533415	12.8029	12.8029
Ho	Adygei	Hmar	0.00686482	0.000586479	11.7051	11.7051
Ho	French	Batak	0.00687941	0.000493178	13.9491	13.9491
Ho	Palestinians	Batak	0.00688366	0.000483691	14.2315	14.2315
Ho	French	Naxi	0.00688604	0.000558741	12.3242	12.3242
Ho	Adygei	Tujia	0.00690029	0.000598001	11.5389	11.5389
Ho	North_Italians	Kintaq	0.00691429	0.000517121	13.3707	13.3707
Ho	French	Kintaq	0.0069458	0.000501206	13.8582	13.8582
Ho	Balochi	Burmese	0.00696	0.000317142	21.946	21.946
Ho	Russians	Miaozu	0.00696066	0.000504161	13.8064	13.8064
Ho	Russians	Jehai	0.00696719	0.000531278	13.114	13.114
Ho	Brahui	Burmese	0.00697229	0.000345806	20.1624	20.1624
Ho	Armenians	Bateq	0.00698616	0.000531905	13.1342	13.1342
Ho	North_Italians	Bateq	0.00703654	0.000577315	12.1884	12.1884
Ho	Russians	Kom	0.00706935	0.00064351	10.9856	10.9856
Ho	Khatri	Tu	0.007088	0.000403835	17.5517	17.5517
Ho	Palestinians	Bateq	0.00709348	0.000527462	13.4483	13.4483
Ho	Khatri	Melanesians	0.00712352	0.000556851	12.7925	12.7925
Ho	Bedouins	Kintaq	0.00714528	0.000496073	14.4037	14.4037
Ho	Russians	Mizo	0.00714728	0.000540082	13.2337	13.2337
Ho	Russians	Kuki	0.00719373	0.000538279	13.3643	13.3643
Ho	French	Bateq	0.00719552	0.000570863	12.6046	12.6046
Ho	Russians	Han	0.0072016	0.000511974	14.0663	14.0663
Ho	French	Japanese	0.00726955	0.000534935	13.5896	13.5896
Ho	Adygei	Bateq	0.00729151	0.000560577	13.0071	13.0071
Ho	Sindhi	Mongola	0.00731862	0.000394549	18.5493	18.5493
Ho	Adygei	Batak	0.00732572	0.000508613	14.4033	14.4033
Ho	Bedouins	Bateq	0.00739279	0.000542644	13.6236	13.6236
Ho	Russians	Tujia	0.00741499	0.000540298	13.7239	13.7239
Ho	Adygei	Yizu	0.00748179	0.000556121	13.4535	13.4535
Ho	Russians	Hmar	0.00750177	0.000547642	13.6983	13.6983
Ho	Sindhi	Melanesians	0.00757297	0.000524124	14.4488	14.4488
Ho	Adygei	Naga	0.00766888	0.000630176	12.1694	12.1694
Ho	Khatri	Papuans	0.00773436	0.000606427	12.754	12.754
Ho	Russians	Kintaq	0.00776679	0.000490166	15.8452	15.8452
Ho	Bedouins	Tripuri	0.00777306	0.000384559	20.2129	20.2129
Ho	Pathan	Melanesians	0.00780189	0.00053812	14.4984	14.4984
Ho	Adygei	Naxi	0.00781062	0.000579814	13.4709	13.4709
Ho	Sakilli	Nyishi	0.00782303	0.000444154	17.6133	17.6133
Ho	Palestinians	Tripuri	0.00783393	0.000375544	20.8602	20.8602
Ho	Georgians	Tripuri	0.00785143	0.000389437	20.161	20.161
Ho	Georgians	Aeta	0.00785537	0.000506457	15.5104	15.5104
Ho	Armenians	Tripuri	0.00786009	0.000385761	20.3756	20.3756
Ho	Russians	Batak	0.00788688	0.000473738	16.6482	16.6482
Ho	Khatri	Mongola	0.00791823	0.0003972	19.9351	19.9351
Ho	Russians	Yizu	0.00793476	0.000508649	15.5997	15.5997
Ho	Pathan	Tu	0.00796932	0.000394216	20.2156	20.2156
Ho	Armenians	Aeta	0.00799248	0.000510886	15.6443	15.6443
Ho	Russians	Naga	0.0080086	0.00059994	13.349	13.349
Ho	Russians	Bateq	0.0081046	0.000538688	15.0451	15.0451
Ho	Brahui	Tu	0.00820265	0.00045329	18.0958	18.0958
Ho	North_Kannadi	Nyishi	0.00824141	0.000366026	22.5159	22.5159
Ho	Sindhi	Papuans	0.00826788	0.000570425	14.4942	14.4942
Ho	Pathan	Papuans	0.00827052	0.000600606	13.7703	13.7703
Ho	Balochi	Tu	0.0082945	0.000417181	19.8823	19.8823
Ho	North_Italians	Tripuri	0.00831502	0.000408564	20.3518	20.3518
Ho	Halakipikki	Nyishi	0.0084315	0.000469277	17.967	17.967
Ho	Russians	Naxi	0.00844813	0.000529913	15.9425	15.9425
Ho	Jarawa	Nyishi	0.00845157	0.000509644	16.5833	16.5833
Ho	Adygei	Japanese	0.00849019	0.000559722	15.1686	15.1686
Ho	Onge	Nyishi	0.00849203	0.000531925	15.9647	15.9647
Ho	Bedouins	Burmese	0.00852383	0.000410746	20.7521	20.7521
Ho	Armenians	Burmese	0.00855186	0.000407004	21.0118	21.0118
Ho	Palestinians	Burmese	0.00858681	0.000408764	21.0068	21.0068
Ho	Georgians	Burmese	0.00865148	0.000403792	21.4256	21.4256
Ho	French	Tripuri	0.00867336	0.000395857	21.9103	21.9103
Ho	North_Italians	Aeta	0.00888373	0.000512844	17.3225	17.3225
Ho	Brahui	Mongola	0.00892636	0.000456616	19.5489	19.5489
Ho	Russians	Japanese	0.0089419	0.000508565	17.5826	17.5826
Ho	Balochi	Melanesians	0.00899156	0.000571689	15.7281	15.7281
Ho	Palestinians	Aeta	0.00899665	0.000508802	17.682	17.682
Ho	Pathan	Mongola	0.00903709	0.000402052	22.4774	22.4774
Ho	French	Aeta	0.00903973	0.000509422	17.7451	17.7451
Ho	North_Italians	Burmese	0.00905498	0.00043946	20.6048	20.6048
Ho	Adygei	Aeta	0.00905722	0.000526441	17.2046	17.2046
Ho	Bedouins	Aeta	0.00909975	0.000504754	18.0281	18.0281
Ho	Balochi	Mongola	0.0091775	0.000422303	21.732	21.732
Ho	Adygei	Tripuri	0.00921942	0.000395665	23.3011	23.3011
Ho	Chamar	Nyishi	0.00925758	0.000328339	28.1952	28.1952
Ho	Brahui	Melanesians	0.00931817	0.000589566	15.8051	15.8051
Ho	French	Burmese	0.00933913	0.00042832	21.8041	21.8041
Ho	Balochi	Papuans	0.009372	0.000631504	14.8408	14.8408
Ho	Russians	Tripuri	0.00958576	0.000381516	25.1254	25.1254
Ho	Piramalai_Kallars	Nyishi	0.00960329	0.000385757	24.8946	24.8946
Ho	Brahui	Papuans	0.00975415	0.000646297	15.0924	15.0924
Ho	Russians	Aeta	0.00983466	0.000493811	19.9158	19.9158
Ho	Adygei	Burmese	0.0100187	0.000446498	22.4384	22.4384
Ho	Chenchus	Nyishi	0.0100754	0.000454868	22.1502	22.1502
Ho	Kurumba	Nyishi	0.0103838	0.000496657	20.9074	20.9074
Ho	Russians	Burmese	0.0103964	0.000406721	25.5615	25.5615
Ho	Armenians	Tu	0.0104859	0.000544883	19.2443	19.2443
Ho	Georgians	Tu	0.0105964	0.000533218	19.8726	19.8726
Ho	Bedouins	Tu	0.0106052	0.000535483	19.805	19.805
Ho	Palestinians	Tu	0.0106265	0.000530157	20.044	20.044
Ho	Jarawa	Tripuri	0.0106956	0.000410869	26.0316	26.0316
Ho	Kol	Nyishi	0.0108504	0.00032555	33.3295	33.3295
Ho	Jarawa	Garo	0.0108578	0.000565362	19.2051	19.2051
Ho	Jarawa	Dai	0.0108614	0.000519958	20.8889	20.8889
Ho	Jarawa	Burmese	0.01096	0.000408287	26.8439	26.8439
Ho	Onge	Tripuri	0.0110635	0.000427287	25.8924	25.8924
Ho	Georgians	Papuans	0.011103	0.000794619	13.9727	13.9727
Ho	Onge	Dai	0.0111119	0.000549652	20.2162	20.2162
Ho	Jarawa	Vietnamese	0.0111238	0.000507189	21.9323	21.9323
Ho	Armenians	Melanesians	0.0111322	0.000700979	15.881	15.881
Ho	Jarawa	Lao	0.0111336	0.00047341	23.5178	23.5178
Ho	Georgians	Melanesians	0.0111481	0.000716411	15.5611	15.5611
Ho	Jarawa	Lahu	0.0111579	0.000541136	20.6193	20.6193
Ho	Velmas	Nyishi	0.0111954	0.000392846	28.4983	28.4983
Ho	Onge	Burmese	0.0112684	0.000429628	26.2284	26.2284
Ho	Jarawa	Cambodians	0.0112922	0.000501366	22.523	22.523
Ho	Onge	Vietnamese	0.0113467	0.00053085	21.3746	21.3746
Ho	Armenians	Papuans	0.0113608	0.000771901	14.718	14.718
Ho	North_Italians	Tu	0.0113661	0.000575471	19.7509	19.7509
Ho	Onge	Lao	0.0113783	0.000498187	22.8395	22.8395
Ho	Adygei	Papuans	0.0113905	0.000774164	14.7133	14.7133
Ho	Adygei	Melanesians	0.0113911	0.000708315	16.082	16.082
Ho	Onge	Garo	0.0114496	0.000591452	19.3584	19.3584
Ho	Jarawa	Miaozu	0.0115558	0.000532064	21.7188	21.7188
Ho	North_Italians	Papuans	0.0115957	0.000853945	13.579	13.579
Ho	Palestinians	Mongola	0.011599	0.000543477	21.3422	21.3422
Ho	Jarawa	Murut	0.0116541	0.000550473	21.171	21.171
Ho	North_Italians	Melanesians	0.0116891	0.000754718	15.4881	15.4881
Ho	Onge	Lahu	0.0117235	0.000575465	20.3723	20.3723
Ho	French	Melanesians	0.0117368	0.000723273	16.2273	16.2273
Ho	Dharkars	Nyishi	0.0117428	0.000382909	30.6672	30.6672
Ho	Russians	Papuans	0.0117515	0.000792695	14.8248	14.8248
Ho	Russians	Melanesians	0.0117757	0.000725252	16.2367	16.2367
Ho	Armenians	Mongola	0.0117841	0.000539258	21.8524	21.8524
Ho	Bedouins	Mongola	0.0117998	0.000552423	21.3601	21.3601
Ho	Jarawa	Han	0.0118453	0.000496218	23.8712	23.8712
Ho	Jarawa	She	0.0118615	0.00054992	21.5695	21.5695
Ho	French	Tu	0.0118763	0.000562618	21.109	21.109
Ho	Onge	Cambodians	0.0119154	0.000528139	22.5612	22.5612
Ho	Onge	Miaozu	0.0119398	0.000553845	21.558	21.558
Ho	French	Papuans	0.0119457	0.000812318	14.7057	14.7057
Ho	Georgians	Mongola	0.0119997	0.000541512	22.1596	22.1596
Ho	Onge	Murut	0.0120088	0.00058673	20.4674	20.4674
Ho	Jarawa	Kom	0.0120858	0.000714217	16.9217	16.9217
Ho	Jarawa	Tujia	0.0120992	0.000519797	23.2767	23.2767
Ho	Jarawa	Kayah_Lebbo	0.0121116	0.000566615	21.3753	21.3753
Ho	Onge	She	0.0121536	0.00058707	20.7022	20.7022
Ho	Jarawa	Tu	0.012167	0.000497865	24.4385	24.4385
Ho	Onge	Han	0.0121949	0.000531053	22.9637	22.9637
Ho	Onge	Kayah_Lebbo	0.0122681	0.000588664	20.8405	20.8405
Ho	Jarawa	Temuan	0.0123902	0.00048564	25.5132	25.5132
Ho	Onge	Tujia	0.0124769	0.000552023	22.6021	22.6021
Ho	Jarawa	Hmar	0.0125001	0.000577813	21.6335	21.6335
Ho	Bedouins	Melanesians	0.0125718	0.000695353	18.0798	18.0798
Ho	Palestinians	Melanesians	0.0126207	0.000686427	18.3862	18.3862
Ho	Onge	Kom	0.0126558	0.000753332	16.7998	16.7998
Ho	Onge	Kuki	0.0126564	0.000577795	21.9047	21.9047
Ho	Jarawa	Naxi	0.0126815	0.000528885	23.9777	23.9777
Ho	North_Italians	Mongola	0.0126827	0.000589282	21.5224	21.5224
Ho	Adygei	Tu	0.012698	0.000580982	21.856	21.856
Ho	Jarawa	Kuki	0.0126994	0.000561175	22.63	22.63
Ho	Jarawa	Mongola	0.0127613	0.000515563	24.7522	24.7522
Ho	Jarawa	Yizu	0.0128525	0.000531697	24.1726	24.1726
Ho	Jarawa	MahMeri	0.0128674	0.000575566	22.356	22.356
Ho	Iyer	Nyishi	0.0128714	0.000380327	33.8429	33.8429
Ho	Jarawa	Mizo	0.0128898	0.000595348	21.6509	21.6509
Ho	Jarawa	Jakun	0.012903	0.000520546	24.7875	24.7875
Ho	Onge	Temuan	0.0129107	0.000518531	24.8985	24.8985
Ho	Onge	Tu	0.012922	0.000530423	24.3617	24.3617
Ho	Onge	Yizu	0.0129797	0.000567837	22.8582	22.8582
Ho	Onge	Naxi	0.0130619	0.000569469	22.937	22.937
Ho	Bedouins	Papuans	0.0131025	0.000773252	16.9446	16.9446
Ho	Jarawa	Japanese	0.0131233	0.000501769	26.1542	26.1542
Ho	Jarawa	Seletar	0.013146	0.000583216	22.5405	22.5405
Ho	Onge	Mongola	0.0131834	0.000553161	23.8329	23.8329
Ho	Palestinians	Papuans	0.0131908	0.000771612	17.0951	17.0951
Ho	Onge	Mizo	0.0132302	0.000640712	20.6492	20.6492
Ho	Russians	Tu	0.0132447	0.000525234	25.2167	25.2167
Ho	Onge	Hmar	0.0132638	0.000619912	21.3962	21.3962
Ho	Onge	Jakun	0.0132647	0.000567226	23.3853	23.3853
Ho	Onge	MahMeri	0.0132853	0.000605553	21.9391	21.9391
Ho	Jarawa	Naga	0.0132897	0.000666277	19.9462	19.9462
Ho	French	Mongola	0.0134069	0.00056611	23.6826	23.6826
Ho	Onge	Seletar	0.0134476	0.00063289	21.2479	21.2479
Ho	Onge	Naga	0.0135171	0.000689528	19.6035	19.6035
Ho	Onge	Japanese	0.0135873	0.000532215	25.5297	25.5297
Ho	Jarawa	CheWong	0.014207	0.000584209	24.3184	24.3184
Ho	Adygei	Mongola	0.0142687	0.000586215	24.3403	24.3403
Ho	Onge	CheWong	0.014534	0.000629827	23.0762	23.0762
Ho	Russians	Mongola	0.0152517	0.000536242	28.4418	28.4418
Ho	Jarawa	Batak	0.0154275	0.000513206	30.0611	30.0611
Ho	Onge	Batak	0.0156375	0.000547154	28.5797	28.5797
Ho	Jarawa	Mendriq	0.0161778	0.000545182	29.6741	29.6741
Ho	Onge	Mendriq	0.0164778	0.00059029	27.9148	27.9148
Ho	Sindhi	Nyishi	0.0165583	0.000419836	39.44	39.44
Ho	Jarawa	Aeta	0.0166821	0.000586018	28.4669	28.4669
Ho	Onge	Aeta	0.0167512	0.000615559	27.213	27.213
Ho	Khatri	Nyishi	0.0170323	0.000422307	40.3314	40.3314
Ho	Jarawa	Jehai	0.0177303	0.000578656	30.6406	30.6406
Ho	Pathan	Nyishi	0.0178058	0.000422824	42.1117	42.1117
Ho	Jarawa	Kintaq	0.0180584	0.000550052	32.8303	32.8303
Ho	Onge	Jehai	0.0181066	0.000617345	29.3298	29.3298
Ho	Onge	Kintaq	0.0183877	0.000594855	30.9112	30.9112
Ho	Balochi	Nyishi	0.0184425	0.000445001	41.4437	41.4437
Ho	Jarawa	Bateq	0.0185305	0.000614805	30.1405	30.1405
Ho	Brahui	Nyishi	0.0186759	0.000470599	39.6855	39.6855
Ho	Onge	Bateq	0.0191623	0.000663397	28.8851	28.8851
Ho	Onge	Melanesians	0.0197701	0.00080111	24.6783	24.6783
Ho	Jarawa	Melanesians	0.0198653	0.000760645	26.1163	26.1163
Ho	Palestinians	Nyishi	0.0204187	0.000556508	36.6908	36.6908
Ho	Bedouins	Nyishi	0.0204339	0.000553249	36.9344	36.9344
Ho	Onge	Papuans	0.0214084	0.00085372	25.0765	25.0765
Ho	Armenians	Nyishi	0.0216122	0.000562059	38.4518	38.4518
Ho	Jarawa	Papuans	0.0216162	0.00081573	26.4992	26.4992
Ho	Georgians	Nyishi	0.0216818	0.000553053	39.2038	39.2038
Ho	North_Italians	Nyishi	0.0218487	0.000588602	37.1196	37.1196
Ho	Adygei	Nyishi	0.0219236	0.000561199	39.0657	39.0657
Ho	French	Nyishi	0.0221647	0.000561186	39.4962	39.4962
Ho	Russians	Nyishi	0.0222317	0.000540426	41.1374	41.1374

## Sheet: NorthMunda-Santhal
Target	Source 1	Source 2	f3	se (weighted block jackknife standard error)	Z-score	Absolute Z-score
Santhal	Kurumba	Lao	-0.00156615	0.000399324	-3.922	3.922
Santhal	Chamar	Lao	-0.00142877	0.00027819	-5.13594	5.13594
Santhal	North_Kannadi	Lao	-0.00134228	0.000330172	-4.06539	4.06539
Santhal	Sakilli	Lao	-0.00125507	0.000392059	-3.20124	3.20124
Santhal	Chamar	Lahu	-0.00113013	0.000326891	-3.4572	3.4572
Santhal	Chamar	Kayah_Lebbo	-0.00112773	0.000326909	-3.44967	3.44967
Santhal	Piramalai_Kallars	Lao	-0.0010817	0.000327246	-3.30545	3.30545
Santhal	Chamar	Dai	-0.00102577	0.000316314	-3.24288	3.24288
Santhal	Chamar	Murut	-0.00101861	0.00030901	-3.29637	3.29637
Santhal	Velmas	Lao	-0.000998055	0.000327519	-3.04732	3.04732
Santhal	Kol	Vietnamese	0.000968216	0.000295139	3.28055	3.28055
Santhal	Chamar	Garo	0.000980421	0.000326395	3.00379	3.00379
Santhal	Kol	CheWong	0.00107981	0.000321102	3.36283	3.36283
Santhal	Velmas	Jehai	0.00109115	0.000356941	3.05696	3.05696
Santhal	Velmas	Mendriq	0.00112123	0.00035407	3.16669	3.16669
Santhal	Chamar	Naxi	0.0011502	0.000313009	3.67464	3.67464
Santhal	Kol	Cambodians	0.00116007	0.000276759	4.19165	4.19165
Santhal	Piramalai_Kallars	Mendriq	0.00117556	0.000346289	3.39474	3.39474
Santhal	North_Kannadi	Yizu	0.00118036	0.000352438	3.34913	3.34913
Santhal	Piramalai_Kallars	Yizu	0.00118123	0.00035198	3.35595	3.35595
Santhal	Velmas	Yizu	0.00118182	0.00034807	3.39534	3.39534
Santhal	Dharkars	Miaozu	0.00120551	0.00038297	3.14779	3.14779
Santhal	North_Kannadi	Kuki	0.00121589	0.000390384	3.11459	3.11459
Santhal	North_Kannadi	Japanese	0.00121982	0.000353582	3.4499	3.4499
Santhal	Piramalai_Kallars	Japanese	0.00124304	0.000359731	3.45547	3.45547
Santhal	Iyer	Temuan	0.00125807	0.000320323	3.92749	3.92749
Santhal	Dharkars	She	0.0012586	0.000399515	3.1503	3.1503
Santhal	Iyer	Jakun	0.001264	0.000331554	3.81236	3.81236
Santhal	Sakilli	Batak	0.00126743	0.00039786	3.18562	3.18562
Santhal	Dharkars	Jakun	0.00126797	0.000366493	3.45975	3.45975
Santhal	North_Kannadi	Hmar	0.00128722	0.000383939	3.35267	3.35267
Santhal	Velmas	Japanese	0.00129034	0.000351198	3.67411	3.67411
Santhal	North_Kannadi	Jehai	0.00129758	0.000362804	3.57655	3.57655
Santhal	Iyer	She	0.00132163	0.000360224	3.66892	3.66892
Santhal	Iyer	MahMeri	0.00133095	0.000350992	3.79196	3.79196
Santhal	Paniya	Tujia	0.00135436	0.000376414	3.59805	3.59805
Santhal	Chamar	Kintaq	0.00136517	0.000305473	4.46904	4.46904
Santhal	North_Kannadi	Garo	0.00136936	0.00038637	3.54417	3.54417
Santhal	Chenchus	Temuan	0.00137859	0.000435785	3.16346	3.16346
Santhal	Iyer	Miaozu	0.00139982	0.000353869	3.95576	3.95576
Santhal	Dharkars	Cambodians	0.00140113	0.000343294	4.08143	4.08143
Santhal	Kurumba	Batak	0.00140136	0.000421133	3.3276	3.3276
Santhal	Piramalai_Kallars	Naxi	0.00140543	0.000358484	3.92048	3.92048
Santhal	Halakipikki	Mendriq	0.00141055	0.000426314	3.30871	3.30871
Santhal	Iyer	CheWong	0.0014247	0.000360629	3.95059	3.95059
Santhal	Piramalai_Kallars	Jehai	0.00142473	0.000361373	3.94255	3.94255
Santhal	Paniya	Mizo	0.00142958	0.000392793	3.63953	3.63953
Santhal	Chamar	Bateq	0.00145394	0.000330184	4.40343	4.40343
Santhal	Dharkars	Kom	0.00145498	0.000462093	3.14868	3.14868
Santhal	Halakipikki	Japanese	0.00147438	0.000463466	3.18121	3.18121
Santhal	Dharkars	Han	0.00148263	0.000365247	4.05925	4.05925
Santhal	Pulliyar	Japanese	0.00148356	0.000456195	3.25203	3.25203
Santhal	Kol	Seletar	0.00149579	0.000320479	4.66735	4.66735
Santhal	Dharkars	Mizo	0.00150747	0.00040684	3.70531	3.70531
Santhal	North_Kannadi	Naxi	0.00151114	0.000366619	4.12183	4.12183
Santhal	Halakipikki	Yizu	0.00151117	0.000451919	3.3439	3.3439
Santhal	Kurumba	Kintaq	0.00152493	0.000446246	3.41724	3.41724
Santhal	Velmas	Batak	0.00152653	0.000349079	4.37302	4.37302
Santhal	Paniya	Seletar	0.00153234	0.000394951	3.87984	3.87984
Santhal	Velmas	Naxi	0.00153347	0.000364739	4.20429	4.20429
Santhal	Paniya	CheWong	0.0015715	0.000402284	3.90645	3.90645
Santhal	North_Kannadi	Batak	0.0015782	0.000349077	4.52106	4.52106
Santhal	Chenchus	Jakun	0.0015798	0.000433648	3.64305	3.64305
Santhal	Sakilli	Bateq	0.00162357	0.000426752	3.80449	3.80449
Santhal	Chenchus	MahMeri	0.0016673	0.000470704	3.54214	3.54214
Santhal	Iyer	Kom	0.00168451	0.000439033	3.83687	3.83687
Santhal	Pulliyar	Naxi	0.00168925	0.000469566	3.59746	3.59746
Santhal	Dharkars	Seletar	0.00169164	0.000401712	4.21109	4.21109
Santhal	Kol	She	0.00169218	0.000313542	5.39699	5.39699
Santhal	Sindhi	Lao	0.00170329	0.000359783	4.73422	4.73422
Santhal	Iyer	Han	0.00170372	0.000339087	5.02443	5.02443
Santhal	Kol	Miaozu	0.00171985	0.000302224	5.69065	5.69065
Santhal	Paniya	Kuki	0.00172916	0.000395535	4.3717	4.3717
Santhal	Dharkars	Tujia	0.00173858	0.000398571	4.36204	4.36204
Santhal	Iyer	Cambodians	0.00174217	0.000324677	5.36587	5.36587
Santhal	Sakilli	Kintaq	0.00175149	0.00042276	4.14298	4.14298
Santhal	Paniya	Garo	0.00177824	0.000395624	4.49477	4.49477
Santhal	Velmas	Kintaq	0.00178922	0.000361755	4.94595	4.94595
Santhal	Kol	Han	0.00179776	0.000294877	6.09663	6.09663
Santhal	Pulliyar	Naga	0.00182631	0.00054752	3.33561	3.33561
Santhal	Paniya	Yizu	0.00183151	0.000343067	5.33865	5.33865
Santhal	Pulliyar	Garo	0.00183396	0.000502398	3.65041	3.65041
Santhal	Kol	Mendriq	0.00184615	0.000290546	6.35407	6.35407
Santhal	Dharkars	Kuki	0.00184836	0.000393009	4.7031	4.7031
Santhal	Halakipikki	Batak	0.00185282	0.000443925	4.17372	4.17372
Santhal	Iyer	Mizo	0.00187019	0.000381412	4.90333	4.90333
Santhal	Dharkars	Jehai	0.00187717	0.00038407	4.88758	4.88758
Santhal	Paniya	Hmar	0.00188001	0.000390359	4.81611	4.81611
Santhal	Piramalai_Kallars	Bateq	0.00188523	0.000378625	4.97916	4.97916
Santhal	Chenchus	Vietnamese	0.00188949	0.000449521	4.20334	4.20334
Santhal	Kol	Jehai	0.00189608	0.000305701	6.2024	6.2024
Santhal	Paniya	Naxi	0.00190877	0.000352101	5.42107	5.42107
Santhal	Sindhi	Murut	0.00192345	0.000393711	4.88544	4.88544
Santhal	Dharkars	Mendriq	0.0019245	0.000375184	5.12947	5.12947
Santhal	Paniya	Japanese	0.00194104	0.000364601	5.32374	5.32374
Santhal	Sindhi	Kayah_Lebbo	0.00194348	0.000383215	5.0715	5.0715
Santhal	Iyer	Tujia	0.00196416	0.00036573	5.37051	5.37051
Santhal	Piramalai_Kallars	Kintaq	0.00197024	0.000360175	5.47023	5.47023
Santhal	Velmas	Bateq	0.00197972	0.000377258	5.24766	5.24766
Santhal	Chenchus	Seletar	0.00198363	0.000514375	3.85638	3.85638
Santhal	North_Kannadi	Kintaq	0.00199403	0.000362867	5.49521	5.49521
Santhal	Pulliyar	Hmar	0.00200019	0.000509004	3.92961	3.92961
Santhal	Chenchus	Miaozu	0.00200134	0.000485624	4.12119	4.12119
Santhal	Khatri	Lao	0.00202316	0.000364726	5.54709	5.54709
Santhal	North_Kannadi	Bateq	0.00202581	0.000382474	5.2966	5.2966
Santhal	Chenchus	CheWong	0.00204373	0.00049612	4.11943	4.11943
Santhal	Paniya	Naga	0.00206519	0.000410775	5.02753	5.02753
Santhal	Chenchus	Cambodians	0.00207085	0.000425616	4.86553	4.86553
Santhal	Sindhi	Dai	0.00207198	0.000379299	5.46266	5.46266
Santhal	Halakipikki	Kintaq	0.00212097	0.000457602	4.63495	4.63495
Santhal	Iyer	Kuki	0.00215578	0.000360903	5.9733	5.9733
Santhal	Dharkars	Naga	0.00215958	0.000411031	5.25406	5.25406
Santhal	Pulliyar	Mendriq	0.00216314	0.000434764	4.97544	4.97544
Santhal	Kurumba	Bateq	0.00216921	0.000470005	4.61528	4.61528
Santhal	Kol	Tujia	0.00216986	0.00031115	6.97368	6.97368
Santhal	Iyer	Seletar	0.00217448	0.000373719	5.81847	5.81847
Santhal	Iyer	Garo	0.00218589	0.000350984	6.22788	6.22788
Santhal	Piramalai_Kallars	Batak	0.00220775	0.00035558	6.20885	6.20885
Santhal	Sindhi	Lahu	0.00220843	0.000400515	5.51397	5.51397
Santhal	Dharkars	Yizu	0.00221183	0.000379648	5.82601	5.82601
Santhal	Kol	Mizo	0.00223831	0.000321154	6.96958	6.96958
Santhal	Paniya	Kom	0.0022486	0.000488693	4.60125	4.60125
Santhal	Iyer	Hmar	0.00226474	0.000370493	6.11277	6.11277
Santhal	Dharkars	Hmar	0.00226742	0.00040495	5.59926	5.59926
Santhal	Chenchus	She	0.00228101	0.000476393	4.78809	4.78809
Santhal	Chenchus	Han	0.00230098	0.00044867	5.12844	5.12844
Santhal	Halakipikki	Bateq	0.0023029	0.000493382	4.66758	4.66758
Santhal	Chamar	Aeta	0.00232877	0.000314982	7.39333	7.39333
Santhal	Kol	Kuki	0.00234451	0.000316672	7.40358	7.40358
Santhal	Paniya	Tu	0.00235163	0.000344084	6.83446	6.83446
Santhal	Iyer	Naga	0.0023535	0.000373627	6.29907	6.29907
Santhal	Chenchus	Mendriq	0.00235706	0.000420336	5.60757	5.60757
Santhal	Dharkars	Garo	0.0023627	0.000381161	6.1987	6.1987
Santhal	Chenchus	Tujia	0.00238511	0.000468244	5.09374	5.09374
Santhal	Iyer	Mendriq	0.0023871	0.000332632	7.1764	7.1764
Santhal	Sindhi	Vietnamese	0.00238791	0.000372748	6.40623	6.40623
Santhal	Khatri	Murut	0.00239173	0.000396903	6.02598	6.02598
Santhal	Iyer	Jehai	0.00242835	0.000347187	6.99437	6.99437
Santhal	Sindhi	MahMeri	0.00243411	0.000385015	6.32212	6.32212
Santhal	Khatri	Kayah_Lebbo	0.00244707	0.00039551	6.18714	6.18714
Santhal	Iyer	Yizu	0.00244729	0.000334633	7.31335	7.31335
Santhal	Sindhi	Jakun	0.0024715	0.000369066	6.69663	6.69663
Santhal	Pulliyar	Jehai	0.00248677	0.000457843	5.43149	5.43149
Santhal	Paniya	Mongola	0.00249335	0.000360969	6.90738	6.90738
Santhal	Chenchus	Jehai	0.00250609	0.000450796	5.55925	5.55925
Santhal	Sakilli	Tripuri	0.00250794	0.000342191	7.32909	7.32909
Santhal	Kurumba	Tripuri	0.00252101	0.000363288	6.93942	6.93942
Santhal	Kol	Hmar	0.00252531	0.000325667	7.75426	7.75426
Santhal	Kol	Kintaq	0.00252661	0.000301148	8.38993	8.38993
Santhal	Sakilli	Mongola	0.00253115	0.000393779	6.42783	6.42783
Santhal	Chamar	Tu	0.00253205	0.000307615	8.23123	8.23123
Santhal	Pulliyar	Batak	0.00253459	0.000468674	5.40801	5.40801
Santhal	Sindhi	Temuan	0.00253461	0.000359541	7.04956	7.04956
Santhal	Kol	Kom	0.00254462	0.000385586	6.59937	6.59937
Santhal	Dharkars	Naxi	0.00254906	0.000382307	6.66758	6.66758
Santhal	Iyer	Japanese	0.00257269	0.000337446	7.62401	7.62401
Santhal	Dharkars	Japanese	0.00259217	0.000370514	6.99613	6.99613
Santhal	Sakilli	Burmese	0.00259239	0.00032352	8.01309	8.01309
Santhal	Chamar	Tripuri	0.00260886	0.000256449	10.173	10.173
Santhal	Kol	Batak	0.00263021	0.000300582	8.75041	8.75041
Santhal	Paniya	Burmese	0.00263408	0.000274573	9.59334	9.59334
Santhal	Khatri	Dai	0.00264788	0.000385952	6.86066	6.86066
Santhal	Pulliyar	Burmese	0.00265179	0.000362339	7.31853	7.31853
Santhal	Paniya	Tripuri	0.00266506	0.000293621	9.07656	9.07656
Santhal	Chamar	Burmese	0.00267554	0.000243596	10.9835	10.9835
Santhal	Kurumba	Aeta	0.00267838	0.00046265	5.78922	5.78922
Santhal	Kol	Yizu	0.00267991	0.0002959	9.05681	9.05681
Santhal	Iyer	Naxi	0.00268905	0.000359538	7.47919	7.47919
Santhal	Kol	Japanese	0.00269749	0.000293351	9.19546	9.19546
Santhal	Kol	Naga	0.00269911	0.000316446	8.52946	8.52946
Santhal	Khatri	MahMeri	0.0027205	0.000387974	7.01208	7.01208
Santhal	Pulliyar	Tu	0.00272237	0.000458753	5.93428	5.93428
Santhal	Dharkars	Kintaq	0.00273057	0.000367567	7.42875	7.42875
Santhal	Chenchus	Kom	0.00273147	0.000615984	4.43432	4.43432
Santhal	Paniya	Mendriq	0.00274627	0.000343424	7.99673	7.99673
Santhal	Halakipikki	Tripuri	0.00274976	0.000365328	7.52682	7.52682
Santhal	Pulliyar	Tripuri	0.00275032	0.000371669	7.39992	7.39992
Santhal	Brahui	Lao	0.0027539	0.000412001	6.68421	6.68421
Santhal	Pathan	Lao	0.00276466	0.000362204	7.63288	7.63288
Santhal	Kol	Garo	0.00276518	0.000314348	8.79656	8.79656
Santhal	Sakilli	Tu	0.00277593	0.00041736	6.65115	6.65115
Santhal	Khatri	Jakun	0.00279108	0.000378922	7.36585	7.36585
Santhal	Chenchus	Garo	0.00280848	0.000482447	5.82131	5.82131
Santhal	Dharkars	Batak	0.00281268	0.000363312	7.74176	7.74176
Santhal	North_Kannadi	Burmese	0.00281285	0.000297309	9.46105	9.46105
Santhal	Khatri	Lahu	0.00282282	0.000413347	6.82917	6.82917
Santhal	Kurumba	Burmese	0.0028346	0.00034957	8.10881	8.10881
Santhal	Chenchus	Kuki	0.00284878	0.000483608	5.89069	5.89069
Santhal	Brahui	Murut	0.00285388	0.000460119	6.20248	6.20248
Santhal	Balochi	Lao	0.00285509	0.000391455	7.29354	7.29354
Santhal	Kol	Bateq	0.0028617	0.000306856	9.3259	9.3259
Santhal	North_Kannadi	Tripuri	0.00286929	0.000308521	9.30014	9.30014
Santhal	Dharkars	Bateq	0.00287691	0.000399867	7.19467	7.19467
Santhal	Chenchus	Mizo	0.00287737	0.000482199	5.96718	5.96718
Santhal	Piramalai_Kallars	Tripuri	0.00290576	0.000296532	9.79914	9.79914
Santhal	Halakipikki	Burmese	0.00290579	0.000354143	8.20513	8.20513
Santhal	North_Kannadi	Tu	0.00291569	0.0003825	7.62271	7.62271
Santhal	Sindhi	CheWong	0.00292792	0.000412659	7.09524	7.09524
Santhal	Iyer	Batak	0.00292857	0.000336574	8.70112	8.70112
Santhal	Chenchus	Batak	0.0029467	0.000449761	6.5517	6.5517
Santhal	Kurumba	Tu	0.00295603	0.00046501	6.35692	6.35692
Santhal	Paniya	Jehai	0.00295936	0.00036705	8.06255	8.06255
Santhal	Kol	Naxi	0.00297603	0.000310574	9.58236	9.58236
Santhal	Halakipikki	Tu	0.00297997	0.000443016	6.72655	6.72655
Santhal	Sindhi	She	0.00298083	0.000413378	7.21091	7.21091
Santhal	Chenchus	Hmar	0.00298794	0.000506304	5.90147	5.90147
Santhal	Chamar	Mongola	0.00299289	0.000307419	9.73556	9.73556
Santhal	Iyer	Kintaq	0.00299465	0.000339575	8.81883	8.81883
Santhal	Kurumba	Mongola	0.00300907	0.000448304	6.71212	6.71212
Santhal	Sindhi	Miaozu	0.003027	0.000386333	7.8352	7.8352
Santhal	North_Kannadi	Mongola	0.00302797	0.000359687	8.41833	8.41833
Santhal	Pulliyar	Mongola	0.00303903	0.000469623	6.47122	6.47122
Santhal	Pathan	Murut	0.00304024	0.000385866	7.87899	7.87899
Santhal	Pathan	Kayah_Lebbo	0.00308297	0.000400136	7.7048	7.7048
Santhal	Velmas	Tripuri	0.00309192	0.000300936	10.2744	10.2744
Santhal	Khatri	Temuan	0.00309969	0.000361187	8.58196	8.58196
Santhal	Halakipikki	Aeta	0.00311783	0.000467454	6.6698	6.6698
Santhal	North_Kannadi	Aeta	0.00312088	0.000355247	8.7851	8.7851
Santhal	Brahui	Dai	0.00312109	0.000432604	7.21467	7.21467
Santhal	Khatri	CheWong	0.00312561	0.000422049	7.4058	7.4058
Santhal	Paniya	Batak	0.00313157	0.000350025	8.94671	8.94671
Santhal	Sindhi	Kom	0.00313216	0.000480181	6.52287	6.52287
Santhal	Piramalai_Kallars	Tu	0.00313367	0.000353237	8.8713	8.8713
Santhal	Pathan	Dai	0.0031345	0.000400358	7.82924	7.82924
Santhal	Brahui	Lahu	0.00314536	0.000462117	6.80641	6.80641
Santhal	Halakipikki	Mongola	0.00315027	0.000442466	7.11981	7.11981
Santhal	Khatri	Vietnamese	0.00315042	0.000390152	8.07485	8.07485
Santhal	Chenchus	Naga	0.00315284	0.000536176	5.88024	5.88024
Santhal	Pulliyar	Kintaq	0.00315857	0.000458579	6.88773	6.88773
Santhal	Piramalai_Kallars	Burmese	0.00319134	0.000282515	11.2962	11.2962
Santhal	Chenchus	Naxi	0.00319728	0.000489831	6.52731	6.52731
Santhal	Brahui	Kayah_Lebbo	0.00321164	0.000439319	7.3105	7.3105
Santhal	Balochi	Murut	0.00322008	0.000429937	7.48966	7.48966
Santhal	Sindhi	Han	0.00322624	0.000394655	8.17484	8.17484
Santhal	Sindhi	Mizo	0.00327202	0.000420224	7.78636	7.78636
Santhal	Balochi	Kayah_Lebbo	0.00330576	0.000426328	7.75402	7.75402
Santhal	Sindhi	Cambodians	0.00331597	0.000364491	9.09752	9.09752
Santhal	Chenchus	Kintaq	0.00332619	0.000422748	7.86801	7.86801
Santhal	Pulliyar	Bateq	0.0033308	0.000484341	6.87699	6.87699
Santhal	Balochi	Dai	0.00336244	0.000427759	7.86059	7.86059
Santhal	Chenchus	Yizu	0.00338681	0.000448863	7.5453	7.5453
Santhal	Paniya	Kintaq	0.00339059	0.00035686	9.50119	9.50119
Santhal	Iyer	Bateq	0.00341764	0.000359417	9.50883	9.50883
Santhal	Piramalai_Kallars	Aeta	0.00341837	0.000389241	8.78214	8.78214
Santhal	Sindhi	Hmar	0.00342806	0.000413679	8.28677	8.28677
Santhal	Velmas	Burmese	0.00343467	0.000288401	11.9094	11.9094
Santhal	Velmas	Aeta	0.0034377	0.000373553	9.20271	9.20271
Santhal	Balochi	Lahu	0.00346242	0.000432444	8.00663	8.00663
Santhal	Pathan	Lahu	0.00346326	0.00041538	8.33756	8.33756
Santhal	Piramalai_Kallars	Mongola	0.00351223	0.000356742	9.84531	9.84531
Santhal	Brahui	Vietnamese	0.00351729	0.000431708	8.1474	8.1474
Santhal	Pathan	Jakun	0.00354161	0.000380655	9.30398	9.30398
Santhal	Pathan	MahMeri	0.00356251	0.000395508	9.00743	9.00743
Santhal	Sindhi	Tujia	0.00356285	0.000406533	8.764	8.764
Santhal	Chenchus	Bateq	0.00356865	0.000473908	7.53027	7.53027
Santhal	Pathan	Temuan	0.00357529	0.000371344	9.628	9.628
Santhal	Brahui	MahMeri	0.0035924	0.000418819	8.57744	8.57744
Santhal	Sakilli	Aeta	0.00363599	0.000427741	8.50045	8.50045
Santhal	Khatri	Jehai	0.0036372	0.000385645	9.43148	9.43148
Santhal	Sindhi	Kuki	0.00364366	0.000412722	8.82835	8.82835
Santhal	Velmas	Tu	0.00367055	0.000359245	10.2174	10.2174
Santhal	Pathan	Vietnamese	0.00367171	0.000386979	9.48813	9.48813
Santhal	Brahui	Temuan	0.00367846	0.000407972	9.01645	9.01645
Santhal	Paniya	Bateq	0.00369867	0.000391373	9.4505	9.4505
Santhal	Sindhi	Seletar	0.00371744	0.000413949	8.98043	8.98043
Santhal	Khatri	She	0.00372614	0.000417092	8.93361	8.93361
Santhal	Pathan	CheWong	0.00373323	0.000415974	8.97468	8.97468
Santhal	Khatri	Miaozu	0.00374676	0.000404043	9.27318	9.27318
Santhal	Balochi	Vietnamese	0.00375628	0.00041179	9.12184	9.12184
Santhal	Sindhi	Jehai	0.00375772	0.000377896	9.94378	9.94378
Santhal	Pulliyar	Aeta	0.00376652	0.0004535	8.30543	8.30543
Santhal	Brahui	Jakun	0.003768	0.000405033	9.30297	9.30297
Santhal	Sindhi	Garo	0.0037685	0.000391812	9.61814	9.61814
Santhal	Khatri	Mizo	0.00377007	0.000414259	9.10076	9.10076
Santhal	Chenchus	Japanese	0.00378752	0.000455248	8.3197	8.3197
Santhal	Sindhi	Mendriq	0.00378781	0.000362969	10.4356	10.4356
Santhal	Balochi	MahMeri	0.0038059	0.000416728	9.13281	9.13281
Santhal	Velmas	Mongola	0.00381389	0.000356334	10.7031	10.7031
Santhal	Khatri	Mendriq	0.00382584	0.00036462	10.4927	10.4927
Santhal	Sindhi	Naga	0.00384129	0.000428943	8.95527	8.95527
Santhal	Balochi	Temuan	0.00385727	0.000402796	9.57624	9.57624
Santhal	Khatri	Cambodians	0.00387225	0.000368678	10.5031	10.5031
Santhal	Khatri	Garo	0.00390923	0.000406797	9.60977	9.60977
Santhal	Balochi	Jakun	0.00391147	0.000399669	9.78677	9.78677
Santhal	Sindhi	Yizu	0.00392715	0.00038109	10.3051	10.3051
Santhal	Armenians	Lao	0.00393077	0.000473413	8.30304	8.30304
Santhal	Khatri	Kom	0.00394768	0.000509878	7.74239	7.74239
Santhal	Kol	Aeta	0.00397048	0.000324452	12.2375	12.2375
Santhal	Khatri	Han	0.00398027	0.000391834	10.158	10.158
Santhal	Brahui	Kom	0.00400223	0.000531255	7.53352	7.53352
Santhal	Dharkars	Aeta	0.0040121	0.000377873	10.6176	10.6176
Santhal	Khatri	Seletar	0.00403449	0.000425575	9.4801	9.4801
Santhal	Brahui	CheWong	0.00405066	0.000455517	8.89245	8.89245
Santhal	Paniya	Aeta	0.00405988	0.000378625	10.7227	10.7227
Santhal	Khatri	Kuki	0.00410086	0.000423727	9.67806	9.67806
Santhal	Brahui	Miaozu	0.00410607	0.000453258	9.059	9.059
Santhal	Chenchus	Aeta	0.00414231	0.000451119	9.18229	9.18229
Santhal	Georgians	Lao	0.00414383	0.000478512	8.65982	8.65982
Santhal	Balochi	CheWong	0.00415115	0.000451554	9.19301	9.19301
Santhal	Kol	Tripuri	0.00417097	0.000253895	16.4279	16.4279
Santhal	Brahui	Mizo	0.00417589	0.000462906	9.02104	9.02104
Santhal	Khatri	Tujia	0.00418202	0.000421195	9.92894	9.92894
Santhal	Armenians	Murut	0.0041925	0.000533194	7.86299	7.86299
Santhal	Balochi	Kom	0.00425289	0.000516894	8.22779	8.22779
Santhal	Balochi	She	0.00431488	0.000454885	9.48565	9.48565
Santhal	Sindhi	Naxi	0.00433024	0.000393116	11.0152	11.0152
Santhal	Armenians	Dai	0.00433797	0.000513532	8.44731	8.44731
Santhal	Balochi	Miaozu	0.00434884	0.000428436	10.1505	10.1505
Santhal	Iyer	Aeta	0.00435069	0.000356655	12.1986	12.1986
Santhal	Kol	Burmese	0.00435452	0.000248901	17.495	17.495
Santhal	Dharkars	Tripuri	0.00435717	0.000312503	13.9428	13.9428
Santhal	Brahui	She	0.00436177	0.000476654	9.1508	9.1508
Santhal	Armenians	Kayah_Lebbo	0.0043619	0.000511722	8.52398	8.52398
Santhal	Khatri	Hmar	0.00436829	0.000414502	10.5386	10.5386
Santhal	Pathan	Cambodians	0.00437249	0.000366342	11.9355	11.9355
Santhal	Khatri	Naga	0.00437665	0.000444724	9.84127	9.84127
Santhal	Sindhi	Japanese	0.00438084	0.000382287	11.4596	11.4596
Santhal	Iyer	Tripuri	0.00438631	0.000286283	15.3216	15.3216
Santhal	Brahui	Han	0.00438778	0.000457066	9.59988	9.59988
Santhal	Chenchus	Tripuri	0.00441056	0.0003701	11.9172	11.9172
Santhal	Kol	Tu	0.00442434	0.000298118	14.8409	14.8409
Santhal	Pathan	Miaozu	0.00444184	0.000407932	10.8887	10.8887
Santhal	Pathan	Jehai	0.00444638	0.000387644	11.4703	11.4703
Santhal	Khatri	Bateq	0.0044503	0.000389076	11.4381	11.4381
Santhal	Khatri	Kintaq	0.00448864	0.000378076	11.8723	11.8723
Santhal	Pathan	She	0.00450514	0.000421652	10.6845	10.6845
Santhal	Brahui	Garo	0.0045079	0.00044329	10.1692	10.1692
Santhal	Sindhi	Kintaq	0.00450881	0.000362713	12.4308	12.4308
Santhal	Brahui	Hmar	0.0045142	0.000471238	9.57944	9.57944
Santhal	Brahui	Cambodians	0.00452431	0.000415407	10.8913	10.8913
Santhal	Balochi	Mizo	0.00452552	0.000449983	10.0571	10.0571
Santhal	Khatri	Yizu	0.00453775	0.000386996	11.7256	11.7256
Santhal	Balochi	Han	0.00454637	0.000427888	10.6251	10.6251
Santhal	Dharkars	Burmese	0.00454825	0.00030632	14.848	14.848
Santhal	Brahui	Tujia	0.00455626	0.000464825	9.80209	9.80209
Santhal	Pathan	Mizo	0.00456463	0.00042852	10.6521	10.6521
Santhal	Chamar	Melanesians	0.00456684	0.000431504	10.5835	10.5835
Santhal	Georgians	Dai	0.00457085	0.000496748	9.20155	9.20155
Santhal	Balochi	Garo	0.00459586	0.000430942	10.6647	10.6647
Santhal	Brahui	Seletar	0.00460088	0.000468288	9.82489	9.82489
Santhal	Pathan	Seletar	0.00461749	0.000418989	11.0206	11.0206
Santhal	Georgians	Murut	0.00462185	0.000529345	8.73127	8.73127
Santhal	Pathan	Han	0.00462887	0.000395341	11.7085	11.7085
Santhal	Pathan	Mendriq	0.00463627	0.000362461	12.7911	12.7911
Santhal	Pathan	Kom	0.00463748	0.000510657	9.0814	9.0814
Santhal	Sindhi	Batak	0.00466509	0.000372427	12.5262	12.5262
Santhal	Armenians	Lahu	0.0046927	0.000547729	8.56756	8.56756
Santhal	Dharkars	Tu	0.00469949	0.000391216	12.0125	12.0125
Santhal	Pathan	Garo	0.00471493	0.000412099	11.4413	11.4413
Santhal	Brahui	Kuki	0.00473295	0.000463181	10.2184	10.2184
Santhal	Balochi	Kuki	0.00473315	0.000439142	10.7782	10.7782
Santhal	Georgians	Kayah_Lebbo	0.00473506	0.00051881	9.12678	9.12678
Santhal	Balochi	Cambodians	0.00474295	0.000397492	11.9322	11.9322
Santhal	Kol	Mongola	0.00476384	0.000299067	15.929	15.929
Santhal	Balochi	Tujia	0.00476672	0.000441363	10.8	10.8
Santhal	Chenchus	Burmese	0.00477507	0.00036653	13.0278	13.0278
Santhal	North_Italians	Lao	0.00477919	0.000518499	9.21736	9.21736
Santhal	Bedouins	Lao	0.00478546	0.000487522	9.81589	9.81589
Santhal	Sindhi	Bateq	0.00481056	0.000389505	12.3504	12.3504
Santhal	Armenians	Vietnamese	0.00481912	0.000516179	9.33614	9.33614
Santhal	Brahui	Jehai	0.0048295	0.000433791	11.1332	11.1332
Santhal	Balochi	Hmar	0.00483938	0.000460693	10.5046	10.5046
Santhal	Pathan	Kuki	0.00484615	0.000423819	11.4345	11.4345
Santhal	Khatri	Batak	0.00486108	0.000375537	12.9443	12.9443
Santhal	Brahui	Mendriq	0.00486674	0.000405826	11.9922	11.9922
Santhal	Balochi	Jehai	0.00487677	0.000418954	11.6404	11.6404
Santhal	Palestinians	Lao	0.00487858	0.000473426	10.3048	10.3048
Santhal	Pathan	Tujia	0.00489025	0.000417116	11.724	11.724
Santhal	Iyer	Burmese	0.00489902	0.000290022	16.8919	16.8919
Santhal	Balochi	Seletar	0.00490096	0.000461861	10.6113	10.6113
Santhal	Chenchus	Tu	0.00494033	0.000463747	10.6531	10.6531
Santhal	Balochi	Mendriq	0.00497908	0.000394933	12.6074	12.6074
Santhal	Brahui	Naga	0.00498145	0.000487997	10.2079	10.2079
Santhal	Georgians	Lahu	0.00499498	0.000540159	9.24723	9.24723
Santhal	Palestinians	Dai	0.00500647	0.000499577	10.0214	10.0214
Santhal	Halakipikki	Melanesians	0.00500876	0.000584881	8.56372	8.56372
Santhal	Georgians	Vietnamese	0.00502333	0.000505639	9.93463	9.93463
Santhal	Bedouins	Dai	0.00503414	0.000520668	9.66863	9.66863
Santhal	Khatri	Japanese	0.00504254	0.00038576	13.0717	13.0717
Santhal	Iyer	Tu	0.00505263	0.000356556	14.1706	14.1706
Santhal	North_Italians	Dai	0.00505894	0.000550434	9.19083	9.19083
Santhal	Khatri	Naxi	0.0050852	0.000400892	12.6847	12.6847
Santhal	Dharkars	Mongola	0.00508526	0.000367125	13.8516	13.8516
Santhal	Palestinians	Kayah_Lebbo	0.00509866	0.000510028	9.99682	9.99682
Santhal	Chenchus	Mongola	0.00512178	0.000443144	11.5578	11.5578
Santhal	Palestinians	Murut	0.00513748	0.000528632	9.71844	9.71844
Santhal	Pathan	Naga	0.00514159	0.000452681	11.3581	11.3581
Santhal	Armenians	Temuan	0.00516758	0.00048487	10.6577	10.6577
Santhal	Georgians	Kom	0.00520551	0.000642078	8.10728	8.10728
Santhal	Brahui	Yizu	0.00520579	0.000444175	11.7201	11.7201
Santhal	Armenians	Kom	0.00521846	0.000647993	8.05327	8.05327
Santhal	Armenians	MahMeri	0.00522842	0.000519009	10.0739	10.0739
Santhal	Bedouins	Murut	0.0052323	0.000543609	9.62513	9.62513
Santhal	Balochi	Naga	0.00523269	0.000460009	11.3752	11.3752
Santhal	Pathan	Hmar	0.00525125	0.000419743	12.5107	12.5107
Santhal	Pathan	Kintaq	0.00525903	0.000372136	14.132	14.132
Santhal	North_Italians	Murut	0.00526109	0.000570152	9.22753	9.22753
Santhal	Balochi	Yizu	0.00526731	0.000414363	12.7118	12.7118
Santhal	French	Lao	0.00531326	0.000505754	10.5056	10.5056
Santhal	Bedouins	Kayah_Lebbo	0.00532492	0.00051188	10.4027	10.4027
Santhal	North_Italians	Kayah_Lebbo	0.00534639	0.000540997	9.88247	9.88247
Santhal	Georgians	Temuan	0.005348	0.000474613	11.2681	11.2681
Santhal	Bedouins	Lahu	0.00536042	0.000553798	9.67938	9.67938
Santhal	Georgians	Jakun	0.00538759	0.00050361	10.698	10.698
Santhal	Armenians	Jakun	0.00539285	0.000489295	11.0217	11.0217
Santhal	Georgians	MahMeri	0.00540018	0.000510034	10.5879	10.5879
Santhal	Brahui	Japanese	0.00541094	0.00044214	12.238	12.238
Santhal	Kurumba	Melanesians	0.00542682	0.000584212	9.28914	9.28914
Santhal	Pathan	Yizu	0.00544193	0.000391311	13.9069	13.9069
Santhal	Pathan	Bateq	0.00544628	0.000401991	13.5483	13.5483
Santhal	North_Italians	Lahu	0.00545031	0.00058902	9.25318	9.25318
Santhal	Sakilli	Melanesians	0.00545691	0.000571728	9.54459	9.54459
Santhal	Palestinians	Lahu	0.00547994	0.000544087	10.0718	10.0718
Santhal	Pathan	Batak	0.00548064	0.000371956	14.7347	14.7347
Santhal	Armenians	CheWong	0.00551418	0.000553665	9.95942	9.95942
Santhal	Brahui	Kintaq	0.00552012	0.000412902	13.3691	13.3691
Santhal	Chamar	Papuans	0.00555054	0.000453437	12.2411	12.2411
Santhal	French	Dai	0.00556505	0.000530642	10.4874	10.4874
Santhal	Palestinians	Vietnamese	0.00557153	0.000509682	10.9314	10.9314
Santhal	Paniya	Nyishi	0.00557427	0.000353776	15.7565	15.7565
Santhal	French	Murut	0.00557457	0.000561082	9.9354	9.9354
Santhal	Armenians	Garo	0.00557904	0.000502997	11.0916	11.0916
Santhal	Brahui	Naxi	0.00561048	0.000467605	11.9983	11.9983
Santhal	Armenians	Mizo	0.00561907	0.000558916	10.0535	10.0535
Santhal	Dharkars	Melanesians	0.00561965	0.000472653	11.8896	11.8896
Santhal	Balochi	Naxi	0.00565563	0.00042958	13.1655	13.1655
Santhal	Balochi	Japanese	0.00566475	0.00041802	13.5514	13.5514
Santhal	Georgians	Garo	0.00566547	0.000496641	11.4076	11.4076
Santhal	French	Kayah_Lebbo	0.00568156	0.000533433	10.6509	10.6509
Santhal	North_Italians	Vietnamese	0.00569157	0.000549615	10.3556	10.3556
Santhal	Iyer	Mongola	0.00570428	0.000354917	16.0722	16.0722
Santhal	Pathan	Naxi	0.00570681	0.000408472	13.9711	13.9711
Santhal	Georgians	Mizo	0.00571439	0.000543647	10.5112	10.5112
Santhal	Armenians	She	0.0057211	0.000566752	10.0946	10.0946
Santhal	Armenians	Han	0.00572475	0.000542176	10.5588	10.5588
Santhal	Armenians	Miaozu	0.00572527	0.000520196	11.006	11.006
Santhal	Kol	Melanesians	0.00574256	0.00040775	14.0835	14.0835
Santhal	Balochi	Kintaq	0.00574759	0.000402295	14.287	14.287
Santhal	Velmas	Melanesians	0.00575213	0.000462819	12.4285	12.4285
Santhal	Bedouins	Vietnamese	0.00575569	0.000516342	11.1471	11.1471
Santhal	Georgians	She	0.00575617	0.000549246	10.4801	10.4801
Santhal	North_Italians	MahMeri	0.00576207	0.000546672	10.5403	10.5403
Santhal	Georgians	CheWong	0.00577444	0.000543443	10.6257	10.6257
Santhal	Pathan	Japanese	0.00578587	0.000395743	14.6203	14.6203
Santhal	Bedouins	Temuan	0.00580221	0.000479316	12.1052	12.1052
Santhal	Brahui	Batak	0.00580737	0.000418816	13.8662	13.8662
Santhal	Piramalai_Kallars	Melanesians	0.00582973	0.000456932	12.7584	12.7584
Santhal	Balochi	Batak	0.00584507	0.000404757	14.4409	14.4409
Santhal	Georgians	Miaozu	0.0058473	0.000519081	11.2647	11.2647
Santhal	Palestinians	Temuan	0.00584976	0.000473661	12.3501	12.3501
Santhal	Bedouins	Kom	0.00585298	0.000645129	9.07257	9.07257
Santhal	North_Italians	Temuan	0.00586856	0.000522302	11.2359	11.2359
Santhal	Palestinians	Kom	0.00588762	0.00062971	9.34974	9.34974
Santhal	Georgians	Han	0.0058878	0.000533361	11.039	11.039
Santhal	Brahui	Bateq	0.00589219	0.000458663	12.8464	12.8464
Santhal	North_Kannadi	Melanesians	0.00590274	0.000458069	12.8861	12.8861
Santhal	Armenians	Cambodians	0.00596983	0.000485481	12.2967	12.2967
Santhal	Bedouins	MahMeri	0.00597033	0.00051524	11.5875	11.5875
Santhal	Armenians	Hmar	0.00598663	0.00055754	10.7376	10.7376
Santhal	Palestinians	Jakun	0.00600041	0.000469468	12.7813	12.7813
Santhal	North_Italians	Garo	0.00600246	0.000538717	11.1421	11.1421
Santhal	Khatri	Aeta	0.00601089	0.000372437	16.1393	16.1393
Santhal	North_Italians	Kom	0.00601729	0.000676984	8.88838	8.88838
Santhal	Palestinians	MahMeri	0.00602014	0.00050581	11.902	11.902
Santhal	French	Lahu	0.00602861	0.000577378	10.4414	10.4414
Santhal	Armenians	Tujia	0.00604854	0.000554864	10.901	10.901
Santhal	Palestinians	Garo	0.00605061	0.000488959	12.3745	12.3745
Santhal	Armenians	Kuki	0.006058	0.000528424	11.4643	11.4643
Santhal	Armenians	Naga	0.00607352	0.000586921	10.3481	10.3481
Santhal	Adygei	Lao	0.00608863	0.000520776	11.6915	11.6915
Santhal	North_Italians	Jakun	0.00609219	0.000528416	11.5292	11.5292
Santhal	Bedouins	Jakun	0.00609459	0.000506267	12.0383	12.0383
Santhal	Balochi	Bateq	0.00610087	0.000443316	13.7619	13.7619
Santhal	French	Temuan	0.00612912	0.000505043	12.1358	12.1358
Santhal	Kol	Papuans	0.00613092	0.000442362	13.8595	13.8595
Santhal	Georgians	Kuki	0.00613183	0.000533885	11.4853	11.4853
Santhal	Palestinians	Mizo	0.00613877	0.000562794	10.9077	10.9077
Santhal	Sindhi	Aeta	0.00614187	0.000375069	16.3753	16.3753
Santhal	Georgians	Jehai	0.0061533	0.000518109	11.8765	11.8765
Santhal	Bedouins	CheWong	0.00616062	0.000551039	11.18	11.18
Santhal	Sindhi	Tripuri	0.00616435	0.000322716	19.1014	19.1014
Santhal	Georgians	Hmar	0.0061738	0.000559044	11.0435	11.0435
Santhal	North_Italians	CheWong	0.00618357	0.000582901	10.6083	10.6083
Santhal	French	Vietnamese	0.0062326	0.000540828	11.5242	11.5242
Santhal	North_Italians	Mizo	0.00623482	0.000613908	10.1559	10.1559
Santhal	Georgians	Tujia	0.00623795	0.00054501	11.4456	11.4456
Santhal	Palestinians	Miaozu	0.00624887	0.000520668	12.0016	12.0016
Santhal	Armenians	Mendriq	0.00625643	0.000476682	13.125	13.125
Santhal	Georgians	Mendriq	0.00625864	0.000466863	13.4057	13.4057
Santhal	Bedouins	Mizo	0.00626931	0.000572497	10.9508	10.9508
Santhal	Chenchus	Melanesians	0.00628278	0.000569261	11.0367	11.0367
Santhal	Armenians	Seletar	0.00628562	0.000546826	11.4947	11.4947
Santhal	Palestinians	Han	0.00629803	0.000543128	11.5959	11.5959
Santhal	Georgians	Naga	0.00630475	0.000605203	10.4176	10.4176
Santhal	Armenians	Jehai	0.00631974	0.000524735	12.0437	12.0437
Santhal	Bedouins	She	0.00636728	0.000572596	11.12	11.12
Santhal	Halakipikki	Papuans	0.00637132	0.000628587	10.1359	10.1359
Santhal	Georgians	Cambodians	0.0063726	0.000482993	13.194	13.194
Santhal	North_Italians	Miaozu	0.00638793	0.000559578	11.4156	11.4156
Santhal	Palestinians	She	0.00638871	0.000547708	11.6645	11.6645
Santhal	Bedouins	Miaozu	0.00638994	0.000531461	12.0234	12.0234
Santhal	French	MahMeri	0.00639661	0.000539151	11.8642	11.8642
Santhal	Palestinians	CheWong	0.00639823	0.000542705	11.7895	11.7895
Santhal	Armenians	Yizu	0.00640478	0.000522725	12.2527	12.2527
Santhal	North_Kannadi	Papuans	0.00641934	0.000502208	12.7822	12.7822
Santhal	Bedouins	Han	0.00642599	0.000551881	11.6438	11.6438
Santhal	French	Jakun	0.00643617	0.000515969	12.4739	12.4739
Santhal	Adygei	Kayah_Lebbo	0.00644817	0.000524498	12.294	12.294
Santhal	Palestinians	Kuki	0.00649625	0.00053834	12.0672	12.0672
Santhal	North_Italians	Jehai	0.00650985	0.000557018	11.687	11.687
Santhal	Bedouins	Garo	0.00651883	0.000503153	12.9559	12.9559
Santhal	Kurumba	Papuans	0.00652039	0.000618864	10.5361	10.5361
Santhal	North_Italians	She	0.00653762	0.000602343	10.8537	10.8537
Santhal	Russians	Lao	0.00655187	0.000471297	13.9018	13.9018
Santhal	Bedouins	Kuki	0.00655723	0.00054171	12.1047	12.1047
Santhal	Pulliyar	Nyishi	0.00655889	0.000470361	13.9444	13.9444
Santhal	Piramalai_Kallars	Papuans	0.00656104	0.000510866	12.843	12.843
Santhal	Khatri	Tripuri	0.00657047	0.00031823	20.6469	20.6469
Santhal	Georgians	Seletar	0.00658624	0.000557237	11.8195	11.8195
Santhal	North_Italians	Kuki	0.00658897	0.000584187	11.2789	11.2789
Santhal	Armenians	Naxi	0.00658952	0.000552401	11.9289	11.9289
Santhal	Velmas	Papuans	0.00659085	0.000518236	12.7179	12.7179
Santhal	Georgians	Yizu	0.00660375	0.00051021	12.9432	12.9432
Santhal	Sakilli	Papuans	0.0066132	0.000619394	10.6769	10.6769
Santhal	Dharkars	Papuans	0.00661994	0.00053081	12.4714	12.4714
Santhal	French	CheWong	0.00662224	0.000576401	11.4889	11.4889
Santhal	Bedouins	Hmar	0.00663331	0.000568613	11.6658	11.6658
Santhal	Adygei	Murut	0.00663675	0.000578163	11.479	11.479
Santhal	North_Italians	Mendriq	0.00663919	0.000502533	13.2114	13.2114
Santhal	French	Kom	0.00664033	0.000641871	10.3453	10.3453
Santhal	Sindhi	Burmese	0.00666912	0.000319012	20.9055	20.9055
Santhal	Adygei	MahMeri	0.00667174	0.000534876	12.4734	12.4734
Santhal	French	Garo	0.00667729	0.000520679	12.8242	12.8242
Santhal	Palestinians	Tujia	0.00668368	0.000555733	12.0268	12.0268
Santhal	Palestinians	Cambodians	0.00670742	0.000490814	13.6659	13.6659
Santhal	Palestinians	Hmar	0.00671133	0.000540826	12.4094	12.4094
Santhal	Palestinians	Naga	0.00672778	0.000592962	11.3461	11.3461
Santhal	Adygei	Jakun	0.00675204	0.00050819	13.2865	13.2865
Santhal	North_Italians	Han	0.00675502	0.000580834	11.6299	11.6299
Santhal	North_Italians	Naga	0.00678147	0.000652277	10.3966	10.3966
Santhal	Bedouins	Tujia	0.00678151	0.000567531	11.9492	11.9492
Santhal	Pulliyar	Melanesians	0.0067841	0.000650392	10.4308	10.4308
Santhal	Adygei	Dai	0.00679065	0.000535362	12.6842	12.6842
Santhal	Palestinians	Mendriq	0.00680084	0.000461528	14.7355	14.7355
Santhal	North_Italians	Hmar	0.00681484	0.000602194	11.3167	11.3167
Santhal	North_Italians	Cambodians	0.00683379	0.000523834	13.0457	13.0457
Santhal	Adygei	Temuan	0.00683633	0.000505769	13.5167	13.5167
Santhal	Bedouins	Cambodians	0.00685732	0.000495129	13.8496	13.8496
Santhal	Adygei	CheWong	0.00687157	0.000566973	12.1197	12.1197
Santhal	Palestinians	Jehai	0.006901	0.000508078	13.5826	13.5826
Santhal	French	Mizo	0.00692185	0.000584492	11.8425	11.8425
Santhal	Iyer	Melanesians	0.00694856	0.00044485	15.62	15.62
Santhal	Adygei	Lahu	0.00695081	0.00058012	11.9817	11.9817
Santhal	Adygei	Jehai	0.00696053	0.000560537	12.4176	12.4176
Santhal	Georgians	Naxi	0.00696223	0.00054461	12.7839	12.7839
Santhal	Russians	Murut	0.00696678	0.000522894	13.3235	13.3235
Santhal	North_Italians	Tujia	0.0070008	0.000595907	11.7481	11.7481
Santhal	Armenians	Japanese	0.00700759	0.000526196	13.3175	13.3175
Santhal	Russians	Kayah_Lebbo	0.0070141	0.000507527	13.8201	13.8201
Santhal	Palestinians	Seletar	0.00701488	0.000559596	12.5356	12.5356
Santhal	French	Mendriq	0.00701737	0.000489794	14.3272	14.3272
Santhal	French	Jehai	0.00702639	0.000542145	12.9604	12.9604
Santhal	Bedouins	Naga	0.00704263	0.000592215	11.892	11.892
Santhal	North_Italians	Seletar	0.00705463	0.000594315	11.8702	11.8702
Santhal	Pathan	Aeta	0.00705823	0.000404367	17.455	17.455
Santhal	French	She	0.00708958	0.000581655	12.1886	12.1886
Santhal	Armenians	Batak	0.00709537	0.00048591	14.6022	14.6022
Santhal	Russians	Temuan	0.00711059	0.000471129	15.0927	15.0927
Santhal	Palestinians	Yizu	0.00711194	0.000515926	13.7848	13.7848
Santhal	French	Miaozu	0.00711371	0.000548605	12.9669	12.9669
Santhal	Russians	Dai	0.00714857	0.000508776	14.0505	14.0505
Santhal	Khatri	Burmese	0.00715172	0.000321845	22.221	22.221
Santhal	Georgians	Kintaq	0.00717968	0.000481214	14.9199	14.9199
Santhal	Georgians	Batak	0.00718941	0.000494445	14.5404	14.5404
Santhal	Balochi	Aeta	0.00721093	0.000419085	17.2064	17.2064
Santhal	Bedouins	Jehai	0.00722223	0.000542161	13.3212	13.3212
Santhal	Georgians	Japanese	0.00722921	0.000519591	13.9133	13.9133
Santhal	Bedouins	Mendriq	0.00724657	0.000486539	14.8941	14.8941
Santhal	French	Kuki	0.00725028	0.000569995	12.7199	12.7199
Santhal	French	Cambodians	0.00727085	0.000509062	14.2829	14.2829
Santhal	Armenians	Kintaq	0.00728607	0.00048223	15.1091	15.1091
Santhal	Adygei	Mendriq	0.00731735	0.000495927	14.7549	14.7549
Santhal	Bedouins	Yizu	0.00732146	0.000520955	14.0539	14.0539
Santhal	Brahui	Tripuri	0.00732991	0.000350252	20.9275	20.9275
Santhal	French	Han	0.00734	0.000568136	12.9194	12.9194
Santhal	Russians	Jakun	0.00734813	0.000501947	14.6392	14.6392
Santhal	Adygei	Vietnamese	0.00735148	0.000542196	13.5587	13.5587
Santhal	Chenchus	Papuans	0.00736051	0.000625173	11.7736	11.7736
Santhal	Paniya	Melanesians	0.00736669	0.000490635	15.0146	15.0146
Santhal	Pathan	Tripuri	0.00736883	0.000327909	22.4721	22.4721
Santhal	French	Hmar	0.00736926	0.000586265	12.5699	12.5699
Santhal	Adygei	Garo	0.00737472	0.000501146	14.7157	14.7157
Santhal	Russians	MahMeri	0.00737787	0.000513128	14.3782	14.3782
Santhal	Bedouins	Seletar	0.00738397	0.000564142	13.0888	13.0888
Santhal	North_Italians	Yizu	0.0073959	0.000558963	13.2315	13.2315
Santhal	Palestinians	Naxi	0.00741822	0.000542516	13.6737	13.6737
Santhal	French	Naga	0.0074234	0.00063354	11.7173	11.7173
Santhal	Pulliyar	Papuans	0.00743049	0.000675621	10.998	10.998
Santhal	Sindhi	Tu	0.00743543	0.000389335	19.0978	19.0978
Santhal	Russians	CheWong	0.0074361	0.000541951	13.721	13.721
Santhal	Adygei	Kom	0.00745819	0.000664276	11.2275	11.2275
Santhal	Balochi	Tripuri	0.00747692	0.000348469	21.4565	21.4565
Santhal	Palestinians	Japanese	0.00749527	0.000522665	14.3405	14.3405
Santhal	Georgians	Bateq	0.00753931	0.000530382	14.2149	14.2149
Santhal	Brahui	Aeta	0.00754049	0.000419254	17.9855	17.9855
Santhal	Russians	Lahu	0.00756165	0.000551397	13.7136	13.7136
Santhal	Iyer	Papuans	0.00757064	0.000489036	15.4808	15.4808
Santhal	Adygei	Mizo	0.00758423	0.000601813	12.6023	12.6023
Santhal	Bedouins	Naxi	0.00759732	0.000559759	13.5725	13.5725
Santhal	French	Seletar	0.00762837	0.000576079	13.2419	13.2419
Santhal	French	Tujia	0.00765013	0.000584844	13.0806	13.0806
Santhal	Bedouins	Japanese	0.00765724	0.000527064	14.5281	14.5281
Santhal	Russians	Garo	0.00770494	0.000510699	15.087	15.087
Santhal	Russians	Vietnamese	0.00770896	0.000506492	15.2203	15.2203
Santhal	Pathan	Burmese	0.00775897	0.000329723	23.5318	23.5318
Santhal	Armenians	Bateq	0.00777134	0.000521125	14.9126	14.9126
Santhal	North_Italians	Japanese	0.00777334	0.000569638	13.6461	13.6461
Santhal	North_Italians	Naxi	0.00779033	0.00058958	13.2134	13.2134
Santhal	Russians	Mendriq	0.00780897	0.000477988	16.3372	16.3372
Santhal	North_Italians	Kintaq	0.00784752	0.000514747	15.2454	15.2454
Santhal	Adygei	Kintaq	0.00784817	0.000497011	15.7907	15.7907
Santhal	North_Italians	Bateq	0.00789269	0.000564456	13.9828	13.9828
Santhal	North_Italians	Batak	0.00795557	0.000522479	15.2266	15.2266
Santhal	Brahui	Burmese	0.00796058	0.000361506	22.0206	22.0206
Santhal	Palestinians	Kintaq	0.00796276	0.000468396	17	17
Santhal	French	Yizu	0.00796829	0.00055329	14.4016	14.4016
Santhal	French	Kintaq	0.00800886	0.000495488	16.1636	16.1636
Santhal	Balochi	Burmese	0.00804008	0.000345508	23.2703	23.2703
Santhal	Adygei	Miaozu	0.00804687	0.000551547	14.5897	14.5897
Santhal	Adygei	Cambodians	0.00806328	0.000517949	15.5677	15.5677
Santhal	Russians	Jehai	0.00810421	0.000526446	15.3942	15.3942
Santhal	Adygei	Kuki	0.0081571	0.000565564	14.4229	14.4229
Santhal	Palestinians	Bateq	0.00816277	0.000515712	15.8282	15.8282
Santhal	French	Bateq	0.00818079	0.000549945	14.8756	14.8756
Santhal	Khatri	Tu	0.00819778	0.000412422	19.8772	19.8772
Santhal	Adygei	Hmar	0.00822038	0.000581883	14.1272	14.1272
Santhal	Adygei	Bateq	0.00825497	0.000545095	15.1441	15.1441
Santhal	Adygei	She	0.00826736	0.000592491	13.9536	13.9536
Santhal	French	Batak	0.00827553	0.000498026	16.6167	16.6167
Santhal	Sindhi	Mongola	0.00828728	0.000388288	21.3431	21.3431
Santhal	Bedouins	Batak	0.00830436	0.000490572	16.9279	16.9279
Santhal	Adygei	Seletar	0.00831306	0.0005913	14.0589	14.0589
Santhal	Khatri	Melanesians	0.00834906	0.000517099	16.146	16.146
Santhal	Russians	Kom	0.00834932	0.000635394	13.1404	13.1404
Santhal	Palestinians	Batak	0.00836322	0.000488039	17.1364	17.1364
Santhal	Russians	Mizo	0.00838553	0.000559371	14.991	14.991
Santhal	Bedouins	Kintaq	0.00838659	0.000492541	17.0272	17.0272
Santhal	French	Naxi	0.00840507	0.000578658	14.5251	14.5251
Santhal	Russians	Cambodians	0.00842469	0.000479252	17.5788	17.5788
Santhal	Adygei	Han	0.0084527	0.000589815	14.3311	14.3311
Santhal	Russians	Seletar	0.00848462	0.000563431	15.0588	15.0588
Santhal	Bedouins	Bateq	0.00855633	0.000528325	16.1952	16.1952
Santhal	French	Japanese	0.00855963	0.000558247	15.333	15.333
Santhal	North_Kannadi	Nyishi	0.00856439	0.000357296	23.97	23.97
Santhal	Adygei	Tujia	0.00858334	0.000605923	14.1657	14.1657
Santhal	Sakilli	Nyishi	0.00858923	0.000423881	20.2633	20.2633
Santhal	Russians	She	0.00858963	0.000558395	15.3827	15.3827
Santhal	Russians	Miaozu	0.00860441	0.000525158	16.3844	16.3844
Santhal	Khatri	Papuans	0.00868527	0.00057164	15.1936	15.1936
Santhal	Russians	Kuki	0.00869133	0.000558792	15.5538	15.5538
Santhal	Adygei	Batak	0.00869812	0.000516936	16.8263	16.8263
Santhal	Armenians	Tripuri	0.00871339	0.000402361	21.6556	21.6556
Santhal	Adygei	Naga	0.0087146	0.000629831	13.8364	13.8364
Santhal	Paniya	Papuans	0.00871533	0.000518214	16.818	16.818
Santhal	Georgians	Tripuri	0.00876393	0.000401896	21.8064	21.8064
Santhal	Halakipikki	Nyishi	0.0088198	0.000468833	18.8122	18.8122
Santhal	Khatri	Mongola	0.00883058	0.000394802	22.3671	22.3671
Santhal	Russians	Kintaq	0.00883841	0.000489709	18.0483	18.0483
Santhal	Sindhi	Melanesians	0.00884911	0.000502167	17.6219	17.6219
Santhal	Russians	Han	0.00887194	0.000530398	16.727	16.727
Santhal	Russians	Hmar	0.00888966	0.000548978	16.1931	16.1931
Santhal	Georgians	Aeta	0.00896183	0.000499748	17.9327	17.9327
Santhal	Palestinians	Tripuri	0.00897208	0.000397607	22.5652	22.5652
Santhal	Adygei	Yizu	0.008979	0.000568867	15.784	15.784
Santhal	Bedouins	Tripuri	0.00900742	0.000405218	22.2286	22.2286
Santhal	Armenians	Aeta	0.00903826	0.000503923	17.9358	17.9358
Santhal	Pathan	Melanesians	0.00904565	0.000517261	17.4876	17.4876
Santhal	Russians	Naga	0.00908681	0.000601909	15.0966	15.0966
Santhal	Pathan	Tu	0.0090962	0.000413218	22.0131	22.0131
Santhal	Russians	Bateq	0.00909796	0.000526486	17.2805	17.2805
Santhal	Russians	Tujia	0.00912957	0.00055616	16.4154	16.4154
Santhal	Brahui	Tu	0.00917713	0.000461271	19.8953	19.8953
Santhal	North_Italians	Tripuri	0.0092371	0.000426818	21.6418	21.6418
Santhal	Pathan	Papuans	0.00924041	0.000581538	15.8896	15.8896
Santhal	Chamar	Nyishi	0.00926428	0.000310862	29.8019	29.8019
Santhal	Sindhi	Papuans	0.00926893	0.000550183	16.847	16.847
Santhal	Russians	Batak	0.00929056	0.00048031	19.3428	19.3428
Santhal	Adygei	Naxi	0.00930332	0.000589441	15.7833	15.7833
Santhal	Balochi	Tu	0.00936022	0.00043998	21.2742	21.2742
Santhal	Russians	Yizu	0.00946384	0.00052166	18.1418	18.1418
Santhal	Armenians	Burmese	0.00947058	0.00042739	22.1591	22.1591
Santhal	Georgians	Burmese	0.00962947	0.000424622	22.6777	22.6777
Santhal	Brahui	Mongola	0.009704	0.000452976	21.4228	21.4228
Santhal	French	Tripuri	0.00972347	0.000421681	23.0588	23.0588
Santhal	Adygei	Japanese	0.00975234	0.000574473	16.9761	16.9761
Santhal	Palestinians	Burmese	0.00979004	0.000426934	22.931	22.931
Santhal	Bedouins	Burmese	0.00982329	0.000437314	22.4628	22.4628
Santhal	Kurumba	Nyishi	0.00992901	0.000478757	20.7391	20.7391
Santhal	Piramalai_Kallars	Nyishi	0.00996245	0.000388537	25.6409	25.6409
Santhal	Pathan	Mongola	0.00996525	0.000402079	24.7843	24.7843
Santhal	Russians	Naxi	0.0099717	0.000548288	18.187	18.187
Santhal	North_Italians	Aeta	0.00999591	0.000521795	19.1568	19.1568
Santhal	North_Italians	Burmese	0.0100422	0.000463713	21.6561	21.6561
Santhal	Balochi	Mongola	0.0100455	0.000425411	23.6136	23.6136
Santhal	Balochi	Melanesians	0.0101695	0.000560761	18.1351	18.1351
Santhal	Russians	Japanese	0.0102359	0.000528441	19.37	19.37
Santhal	Adygei	Tripuri	0.0102453	0.000414377	24.7245	24.7245
Santhal	Balochi	Papuans	0.0102765	0.000629019	16.3374	16.3374
Santhal	Adygei	Aeta	0.0102772	0.000524023	19.6121	19.6121
Santhal	French	Aeta	0.010281	0.000514217	19.9936	19.9936
Santhal	Palestinians	Aeta	0.0103217	0.000501819	20.5685	20.5685
Santhal	Brahui	Melanesians	0.0104025	0.000571592	18.1992	18.1992
Santhal	French	Burmese	0.0104548	0.000458088	22.8227	22.8227
Santhal	Chenchus	Nyishi	0.0104849	0.000450805	23.2581	23.2581
Santhal	Onge	Nyishi	0.010509	0.000518647	20.2623	20.2623
Santhal	Bedouins	Aeta	0.0105201	0.00051459	20.4436	20.4436
Santhal	Brahui	Papuans	0.0105648	0.000640793	16.4871	16.4871
Santhal	Jarawa	Nyishi	0.0105962	0.000491358	21.5651	21.5651
Santhal	Russians	Tripuri	0.0106439	0.00041086	25.9065	25.9065
Santhal	Kol	Nyishi	0.011018	0.000328058	33.5856	33.5856
Santhal	Russians	Aeta	0.0110847	0.000495131	22.3874	22.3874
Santhal	Adygei	Burmese	0.0111094	0.000464076	23.9387	23.9387
Santhal	Velmas	Nyishi	0.0111706	0.000385654	28.9653	28.9653
Santhal	Armenians	Tu	0.011387	0.000553868	20.559	20.559
Santhal	Russians	Burmese	0.0115194	0.000433698	26.5608	26.5608
Santhal	Georgians	Tu	0.0115559	0.000543961	21.244	21.244
Santhal	Palestinians	Tu	0.0118115	0.000541071	21.8299	21.8299
Santhal	Dharkars	Nyishi	0.0118637	0.000386513	30.6941	30.6941
Santhal	Bedouins	Tu	0.0118862	0.000556141	21.3727	21.3727
Santhal	Georgians	Papuans	0.0119063	0.000757322	15.7216	15.7216
Santhal	Armenians	Papuans	0.0121018	0.000754196	16.046	16.046
Santhal	Armenians	Melanesians	0.0121458	0.000669818	18.1329	18.1329
Santhal	Georgians	Melanesians	0.0122223	0.000674165	18.1295	18.1295
Santhal	Adygei	Papuans	0.0123113	0.000738226	16.6769	16.6769
Santhal	North_Italians	Tu	0.0123336	0.000592831	20.8047	20.8047
Santhal	North_Italians	Papuans	0.0124067	0.0008236	15.064	15.064
Santhal	Armenians	Mongola	0.0124852	0.000533951	23.3827	23.3827
Santhal	Adygei	Melanesians	0.0125832	0.000659332	19.0847	19.0847
Santhal	Palestinians	Mongola	0.0125858	0.000540238	23.2968	23.2968
Santhal	Russians	Papuans	0.0127046	0.00076895	16.5221	16.5221
Santhal	Georgians	Mongola	0.0127591	0.000534921	23.8523	23.8523
Santhal	North_Italians	Melanesians	0.0127709	0.000708743	18.0191	18.0191
Santhal	Bedouins	Mongola	0.0128814	0.000556515	23.1466	23.1466
Santhal	French	Papuans	0.0128847	0.000772318	16.6832	16.6832
Santhal	Iyer	Nyishi	0.012906	0.0003831	33.6884	33.6884
Santhal	French	Melanesians	0.0129483	0.000678536	19.0827	19.0827
Santhal	French	Tu	0.0129711	0.000586202	22.1273	22.1273
Santhal	Russians	Melanesians	0.013	0.000677839	19.1787	19.1787
Santhal	North_Italians	Mongola	0.0134502	0.000584351	23.0174	23.0174
Santhal	Adygei	Tu	0.013767	0.0005952	23.13	23.13
Santhal	Palestinians	Melanesians	0.0139109	0.000651569	21.3499	21.3499
Santhal	Bedouins	Melanesians	0.0139581	0.00066337	21.0412	21.0412
Santhal	Jarawa	Tripuri	0.0140024	0.000441286	31.731	31.731
Santhal	Palestinians	Papuans	0.0142065	0.000748482	18.9805	18.9805
Santhal	Bedouins	Papuans	0.0142145	0.000754979	18.8277	18.8277
Santhal	Onge	Tripuri	0.0142423	0.000445284	31.9849	31.9849
Santhal	French	Mongola	0.0143005	0.000578345	24.7265	24.7265
Santhal	Jarawa	Burmese	0.0143346	0.00043371	33.0513	33.0513
Santhal	Russians	Tu	0.014345	0.000546293	26.2589	26.2589
Santhal	Jarawa	Garo	0.0144384	0.000598227	24.1353	24.1353
Santhal	Onge	Burmese	0.0145154	0.000442508	32.8025	32.8025
Santhal	Onge	Garo	0.0149009	0.000612875	24.3132	24.3132
Santhal	Jarawa	Lahu	0.0150075	0.0005807	25.8438	25.8438
Santhal	Jarawa	Dai	0.0150712	0.00054072	27.8724	27.8724
Santhal	Adygei	Mongola	0.0151362	0.000584646	25.8895	25.8895
Santhal	Onge	Dai	0.0151943	0.000561999	27.0361	27.0361
Santhal	Jarawa	Cambodians	0.0151994	0.000536581	28.3264	28.3264
Santhal	Jarawa	Vietnamese	0.0152276	0.000535487	28.437	28.437
Santhal	Onge	Vietnamese	0.0153233	0.000551761	27.7716	27.7716
Santhal	Jarawa	Lao	0.0153447	0.000495807	30.949	30.949
Santhal	Jarawa	Miaozu	0.0154292	0.000549372	28.0852	28.0852
Santhal	Onge	Lahu	0.0154441	0.000612879	25.1992	25.1992
Santhal	Onge	Lao	0.0154621	0.000514756	30.0378	30.0378
Santhal	Jarawa	Tu	0.015528	0.000518739	29.9341	29.9341
Santhal	Jarawa	Kom	0.0155901	0.000734266	21.2323	21.2323
Santhal	Onge	Miaozu	0.0156852	0.000573565	27.3468	27.3468
Santhal	Onge	Cambodians	0.0156932	0.000549537	28.5571	28.5571
Santhal	Jarawa	Han	0.0157451	0.000527746	29.8346	29.8346
Santhal	Jarawa	She	0.0158492	0.000575516	27.5391	27.5391
Santhal	Jarawa	Murut	0.0158838	0.00056109	28.3088	28.3088
Santhal	Jarawa	Mongola	0.0159261	0.00053355	29.8493	29.8493
Santhal	Onge	Han	0.0159668	0.000562089	28.4061	28.4061
Santhal	Onge	She	0.0160137	0.000599349	26.7185	26.7185
Santhal	Onge	Kom	0.01603	0.000759284	21.112	21.112
Santhal	Jarawa	Tujia	0.016043	0.000548187	29.2655	29.2655
Santhal	Jarawa	Kayah_Lebbo	0.016098	0.000586633	27.4413	27.4413
Santhal	Onge	Murut	0.0161106	0.000590791	27.2696	27.2696
Santhal	Jarawa	Hmar	0.0161148	0.000603444	26.7047	26.7047
Santhal	Onge	Kayah_Lebbo	0.0161276	0.000611158	26.3887	26.3887
Santhal	Russians	Mongola	0.0161482	0.000546375	29.5552	29.5552
Santhal	Onge	Tu	0.0161528	0.000543882	29.6992	29.6992
Santhal	Onge	Mongola	0.0162199	0.000567596	28.5765	28.5765
Santhal	Onge	Kuki	0.0162518	0.00060354	26.9276	26.9276
Santhal	Onge	Tujia	0.0162926	0.000578628	28.1573	28.1573
Santhal	Jarawa	Mizo	0.0163527	0.00061377	26.6431	26.6431
Santhal	Jarawa	Temuan	0.0163981	0.000518845	31.6051	31.6051
Santhal	Jarawa	Kuki	0.0164214	0.000597265	27.4944	27.4944
Santhal	Sindhi	Nyishi	0.0164312	0.000425986	38.5722	38.5722
Santhal	Jarawa	Naxi	0.0164367	0.000548655	29.9582	29.9582
Santhal	Onge	Mizo	0.0165638	0.000649781	25.4914	25.4914
Santhal	Jarawa	Naga	0.0165938	0.000675839	24.5529	24.5529
Santhal	Jarawa	Yizu	0.0166095	0.000565513	29.3707	29.3707
Santhal	Onge	Yizu	0.01661	0.000593287	27.9966	27.9966
Santhal	Jarawa	Japanese	0.0166493	0.000521298	31.9382	31.9382
Santhal	Jarawa	Jakun	0.0166824	0.000538339	30.9887	30.9887
Santhal	Onge	Naxi	0.0166891	0.000591627	28.2088	28.2088
Santhal	Onge	Naga	0.0166941	0.000691918	24.1272	24.1272
Santhal	Onge	Hmar	0.0167462	0.000637899	26.2521	26.2521
Santhal	Onge	Temuan	0.0167897	0.000537629	31.2292	31.2292
Santhal	Khatri	Nyishi	0.0168489	0.000422561	39.8732	39.8732
Santhal	Onge	Jakun	0.0169161	0.000579129	29.2096	29.2096
Santhal	Jarawa	MahMeri	0.0169345	0.000596202	28.404	28.404
Santhal	Onge	Japanese	0.0169847	0.000552418	30.7462	30.7462
Santhal	Jarawa	Seletar	0.0170537	0.000612625	27.8371	27.8371
Santhal	Onge	MahMeri	0.0172242	0.000615435	27.987	27.987
Santhal	Onge	Seletar	0.0172276	0.000646378	26.6525	26.6525
Santhal	Pathan	Nyishi	0.0176396	0.000424235	41.5797	41.5797
Santhal	Jarawa	CheWong	0.0179662	0.000597932	30.0473	30.0473
Santhal	Onge	CheWong	0.0181654	0.000636387	28.5446	28.5446
Santhal	Balochi	Nyishi	0.0182137	0.000450075	40.468	40.468
Santhal	Brahui	Nyishi	0.0183548	0.00047486	38.653	38.653
Santhal	Jarawa	Batak	0.0190449	0.000525931	36.2117	36.2117
Santhal	Onge	Batak	0.0191277	0.000552975	34.5905	34.5905
Santhal	Jarawa	Mendriq	0.0195361	0.000569625	34.2965	34.2965
Santhal	Onge	Mendriq	0.0197085	0.000603534	32.6552	32.6552
Santhal	Onge	Aeta	0.0200923	0.000620322	32.3901	32.3901
Santhal	Jarawa	Aeta	0.0201496	0.000593627	33.9432	33.9432
Santhal	Palestinians	Nyishi	0.0203117	0.000553783	36.678	36.678
Santhal	Bedouins	Nyishi	0.0204213	0.000566312	36.0602	36.0602
Santhal	Jarawa	Jehai	0.0210635	0.000604334	34.854	34.854
Santhal	Armenians	Nyishi	0.0212136	0.000557264	38.0674	38.0674
Santhal	Onge	Jehai	0.0213117	0.000628523	33.9076	33.9076
Santhal	Jarawa	Kintaq	0.0213287	0.000575181	37.0817	37.0817
Santhal	Georgians	Nyishi	0.0213432	0.00055564	38.412	38.412
Santhal	North_Italians	Nyishi	0.0215205	0.00058172	36.9946	36.9946
Santhal	Onge	Kintaq	0.0215302	0.000613288	35.1062	35.1062
Santhal	Adygei	Nyishi	0.0217028	0.000558113	38.886	38.886
Santhal	Jarawa	Bateq	0.0217218	0.000643175	33.7728	33.7728
Santhal	French	Nyishi	0.0219644	0.000567266	38.7198	38.7198
Santhal	Russians	Nyishi	0.0220444	0.000551981	39.9369	39.9369
Santhal	Onge	Bateq	0.0222242	0.000679481	32.7076	32.7076
Santhal	Onge	Melanesians	0.0230796	0.000798567	28.9013	28.9013
Santhal	Jarawa	Melanesians	0.0233003	0.000778362	29.935	29.935
Santhal	Onge	Papuans	0.0244376	0.000863416	28.3034	28.3034
Santhal	Jarawa	Papuans	0.0247703	0.000843243	29.3751	29.3751

## Sheet: NorthMunda-Korwa
Target	Source 1	Source 2	f3	se (weighted block jackknife standard error)	Z-score	Absolute Z-score
Korwa	North_Kannadi	Lao	0.0102274	0.000468316	21.8387	21.8387
Korwa	Chamar	Lao	0.010243	0.000453341	22.5946	22.5946
Korwa	North_Kannadi	Murut	0.0103739	0.00050353	20.6023	20.6023
Korwa	Chamar	Murut	0.0104028	0.000483234	21.5275	21.5275
Korwa	Chamar	Lahu	0.0104866	0.000480009	21.8468	21.8468
Korwa	Sakilli	Lahu	0.0105123	0.000632923	16.6091	16.6091
Korwa	Pulliyar	Lao	0.0105252	0.000568053	18.5285	18.5285
Korwa	Chamar	Kayah_Lebbo	0.0105492	0.000480926	21.9351	21.9351
Korwa	Piramalai_Kallars	Lao	0.0105669	0.00049766	21.2331	21.2331
Korwa	Kurumba	Lao	0.0106457	0.000554552	19.1969	19.1969
Korwa	Sakilli	Lao	0.0106537	0.000579204	18.3937	18.3937
Korwa	Halakipikki	Lao	0.0106886	0.000569943	18.7538	18.7538
Korwa	North_Kannadi	Dai	0.0107292	0.000509459	21.0601	21.0601
Korwa	Chamar	Dai	0.0107303	0.000490126	21.8929	21.8929
Korwa	Halakipikki	Murut	0.0107319	0.000621379	17.2712	17.2712
Korwa	Pulliyar	Murut	0.0107574	0.000614762	17.4985	17.4985
Korwa	Halakipikki	Kayah_Lebbo	0.0107587	0.00059302	18.1423	18.1423
Korwa	Pulliyar	Dai	0.0107787	0.000606583	17.7695	17.7695
Korwa	North_Kannadi	Kayah_Lebbo	0.0107934	0.000490926	21.9859	21.9859
Korwa	North_Kannadi	Lahu	0.0108214	0.000510128	21.2131	21.2131
Korwa	Sakilli	Kayah_Lebbo	0.0108308	0.000610612	17.7375	17.7375
Korwa	Piramalai_Kallars	Lahu	0.0108914	0.000531916	20.4757	20.4757
Korwa	North_Kannadi	Vietnamese	0.0109262	0.000485532	22.5036	22.5036
Korwa	Piramalai_Kallars	Murut	0.0109299	0.000529019	20.6607	20.6607
Korwa	Paniya	Lao	0.0109386	0.000464328	23.5579	23.5579
Korwa	Piramalai_Kallars	Dai	0.0109402	0.000533935	20.4898	20.4898
Korwa	Sakilli	Dai	0.0109502	0.000627652	17.4463	17.4463
Korwa	Pulliyar	Lahu	0.0109591	0.000638773	17.1565	17.1565
Korwa	Pulliyar	Kayah_Lebbo	0.0109718	0.000621907	17.6423	17.6423
Korwa	Kurumba	Murut	0.0110205	0.000601849	18.3111	18.3111
Korwa	Halakipikki	Dai	0.0110434	0.00062406	17.696	17.696
Korwa	Sakilli	Murut	0.0110507	0.000616732	17.9182	17.9182
Korwa	Kurumba	Dai	0.0110559	0.000612313	18.056	18.056
Korwa	Chamar	Temuan	0.0110835	0.000456616	24.2731	24.2731
Korwa	Chamar	Vietnamese	0.0110943	0.000463688	23.9262	23.9262
Korwa	North_Kannadi	MahMeri	0.011106	0.000523895	21.1989	21.1989
Korwa	Chamar	MahMeri	0.0111448	0.000495132	22.5087	22.5087
Korwa	North_Kannadi	Temuan	0.0111472	0.000476001	23.4184	23.4184
Korwa	Sakilli	Vietnamese	0.0112049	0.00060476	18.5279	18.5279
Korwa	Chamar	CheWong	0.0112319	0.000497403	22.581	22.581
Korwa	Kurumba	Kayah_Lebbo	0.0112667	0.000603612	18.6654	18.6654
Korwa	Piramalai_Kallars	Kayah_Lebbo	0.0112733	0.000544822	20.6917	20.6917
Korwa	Piramalai_Kallars	Vietnamese	0.0112789	0.000518694	21.7448	21.7448
Korwa	Kurumba	Vietnamese	0.0113093	0.000567413	19.9314	19.9314
Korwa	Velmas	Lao	0.0113101	0.00048066	23.5303	23.5303
Korwa	Halakipikki	Lahu	0.0113283	0.000654775	17.301	17.301
Korwa	Kurumba	Temuan	0.0113446	0.000569357	19.9253	19.9253
Korwa	Pulliyar	Vietnamese	0.0113633	0.000593011	19.162	19.162
Korwa	Chamar	Cambodians	0.0113724	0.000464663	24.4745	24.4745
Korwa	Pulliyar	MahMeri	0.0113834	0.000608177	18.7172	18.7172
Korwa	Paniya	Dai	0.0113904	0.000503639	22.6163	22.6163
Korwa	Chamar	She	0.0113937	0.000492187	23.1491	23.1491
Korwa	Kurumba	Lahu	0.0114193	0.000607621	18.7935	18.7935
Korwa	Halakipikki	Temuan	0.0114396	0.000558704	20.4752	20.4752
Korwa	North_Kannadi	Cambodians	0.0114428	0.000484255	23.6298	23.6298
Korwa	Pulliyar	Cambodians	0.0114663	0.000592449	19.354	19.354
Korwa	Sakilli	Cambodians	0.0114703	0.000579836	19.7819	19.7819
Korwa	Velmas	Murut	0.0114743	0.000520772	22.0333	22.0333
Korwa	North_Kannadi	Seletar	0.0114816	0.000551305	20.8263	20.8263
Korwa	Paniya	Vietnamese	0.0115561	0.000483935	23.8794	23.8794
Korwa	Piramalai_Kallars	She	0.0115911	0.000542169	21.3792	21.3792
Korwa	Chamar	Seletar	0.0115979	0.000507501	22.853	22.853
Korwa	North_Kannadi	She	0.0116155	0.00051644	22.4915	22.4915
Korwa	Pulliyar	Seletar	0.0116167	0.000656807	17.6866	17.6866
Korwa	Chamar	Jakun	0.0116382	0.000474988	24.5022	24.5022
Korwa	Sakilli	MahMeri	0.0116533	0.000605487	19.2462	19.2462
Korwa	Piramalai_Kallars	Temuan	0.0116626	0.000514612	22.6629	22.6629
Korwa	North_Kannadi	Jakun	0.0116652	0.000482582	24.1726	24.1726
Korwa	Velmas	Lahu	0.0116742	0.000520859	22.4134	22.4134
Korwa	Paniya	Murut	0.0116881	0.000513871	22.7451	22.7451
Korwa	North_Kannadi	CheWong	0.0116982	0.000526136	22.2341	22.2341
Korwa	Velmas	Dai	0.0117187	0.000508378	23.0511	23.0511
Korwa	Paniya	Lahu	0.011719	0.000518635	22.5958	22.5958
Korwa	Paniya	Kayah_Lebbo	0.0117299	0.000519995	22.5577	22.5577
Korwa	Paniya	Cambodians	0.0117305	0.00048666	24.1042	24.1042
Korwa	Paniya	Temuan	0.0117381	0.000480943	24.4063	24.4063
Korwa	Piramalai_Kallars	MahMeri	0.0117397	0.000548433	21.406	21.406
Korwa	Kurumba	CheWong	0.0117431	0.000621203	18.9037	18.9037
Korwa	Halakipikki	MahMeri	0.0117586	0.000623819	18.8494	18.8494
Korwa	North_Kannadi	Miaozu	0.0117968	0.00051559	22.8802	22.8802
Korwa	Halakipikki	Vietnamese	0.0118003	0.00058934	20.023	20.023
Korwa	Pulliyar	Miaozu	0.0118005	0.00064886	18.1865	18.1865
Korwa	Chamar	Han	0.0118163	0.000468955	25.1971	25.1971
Korwa	Pulliyar	She	0.011817	0.000614535	19.2291	19.2291
Korwa	Chamar	Miaozu	0.011826	0.000495397	23.8717	23.8717
Korwa	Kurumba	Cambodians	0.0118278	0.000560195	21.1136	21.1136
Korwa	Paniya	MahMeri	0.0118307	0.000502028	23.5659	23.5659
Korwa	Pulliyar	Temuan	0.0118417	0.00057979	20.4241	20.4241
Korwa	Sakilli	Temuan	0.0118631	0.000585543	20.26	20.26
Korwa	Piramalai_Kallars	CheWong	0.0118696	0.000532257	22.3006	22.3006
Korwa	Halakipikki	Seletar	0.0118747	0.000637509	18.6268	18.6268
Korwa	Halakipikki	She	0.011883	0.000637856	18.6295	18.6295
Korwa	Velmas	Kayah_Lebbo	0.0119046	0.000506168	23.5191	23.5191
Korwa	Kurumba	She	0.0119153	0.000624546	19.0784	19.0784
Korwa	Sakilli	Miaozu	0.0119271	0.000646645	18.4446	18.4446
Korwa	Sakilli	CheWong	0.0119609	0.000626333	19.0968	19.0968
Korwa	Sakilli	She	0.0119773	0.000652736	18.3494	18.3494
Korwa	Kurumba	Miaozu	0.0119849	0.00061355	19.5337	19.5337
Korwa	Chenchus	Murut	0.0120027	0.000607339	19.7628	19.7628
Korwa	Kol	Lao	0.0120061	0.000442115	27.1562	27.1562
Korwa	Kurumba	MahMeri	0.0120126	0.0006169	19.4725	19.4725
Korwa	Pulliyar	CheWong	0.0120345	0.000653114	18.4264	18.4264
Korwa	North_Kannadi	Han	0.0120364	0.000484851	24.8249	24.8249
Korwa	Sakilli	Seletar	0.0120519	0.000655609	18.3828	18.3828
Korwa	Sakilli	Han	0.0120639	0.000609565	19.791	19.791
Korwa	Velmas	Vietnamese	0.0120709	0.000505812	23.8644	23.8644
Korwa	Kurumba	Seletar	0.0120719	0.000658424	18.3346	18.3346
Korwa	Kurumba	Han	0.0120992	0.000572774	21.1239	21.1239
Korwa	Paniya	She	0.0121041	0.000531156	22.7883	22.7883
Korwa	Pulliyar	Han	0.012108	0.000605392	20.0002	20.0002
Korwa	Sakilli	Jakun	0.0121108	0.000603031	20.0832	20.0832
Korwa	Halakipikki	Han	0.0121131	0.000604369	20.0426	20.0426
Korwa	Pulliyar	Jakun	0.012119	0.000598417	20.2518	20.2518
Korwa	Piramalai_Kallars	Han	0.012123	0.000519475	23.337	23.337
Korwa	Piramalai_Kallars	Cambodians	0.0121249	0.000517376	23.4353	23.4353
Korwa	Chamar	Tujia	0.0121353	0.000494102	24.5604	24.5604
Korwa	Halakipikki	Jakun	0.0121584	0.000585403	20.7693	20.7693
Korwa	Sakilli	Kuki	0.0121727	0.000628413	19.3705	19.3705
Korwa	Halakipikki	Cambodians	0.0121816	0.000574543	21.2023	21.2023
Korwa	Sakilli	Tujia	0.0121902	0.00064688	18.8446	18.8446
Korwa	Dharkars	Lao	0.012201	0.000478615	25.4923	25.4923
Korwa	Pulliyar	Tujia	0.0122019	0.000638485	19.1106	19.1106
Korwa	Piramalai_Kallars	Miaozu	0.0122022	0.000545695	22.3608	22.3608
Korwa	Dharkars	Murut	0.0122104	0.000506035	24.1296	24.1296
Korwa	Kurumba	Jakun	0.0122209	0.000563091	21.7032	21.7032
Korwa	Halakipikki	Miaozu	0.0122236	0.000622087	19.6494	19.6494
Korwa	Velmas	Temuan	0.0122395	0.000502475	24.3584	24.3584
Korwa	Piramalai_Kallars	Jakun	0.0122548	0.000537306	22.8078	22.8078
Korwa	Paniya	Miaozu	0.0122883	0.000524093	23.4469	23.4469
Korwa	Paniya	Han	0.0122954	0.000489217	25.1329	25.1329
Korwa	Piramalai_Kallars	Kuki	0.0122964	0.000542964	22.6468	22.6468
Korwa	Kol	Murut	0.012312	0.000471722	26.1002	26.1002
Korwa	Sakilli	Naga	0.0123163	0.000696578	17.6812	17.6812
Korwa	Halakipikki	CheWong	0.0123192	0.00064519	19.0939	19.0939
Korwa	Iyer	Lao	0.0123202	0.00046203	26.6654	26.6654
Korwa	Velmas	MahMeri	0.0123252	0.000535744	23.0058	23.0058
Korwa	North_Kannadi	Tujia	0.0123391	0.000505024	24.4326	24.4326
Korwa	Piramalai_Kallars	Tujia	0.0123447	0.000543237	22.7243	22.7243
Korwa	Velmas	She	0.0123776	0.00052868	23.4122	23.4122
Korwa	Chenchus	Lao	0.0123897	0.00056591	21.8934	21.8934
Korwa	Piramalai_Kallars	Hmar	0.0123973	0.000542404	22.8561	22.8561
Korwa	Iyer	Murut	0.0124373	0.00048653	25.5632	25.5632
Korwa	Paniya	Jakun	0.012456	0.000505244	24.6534	24.6534
Korwa	Kurumba	Mizo	0.0124578	0.000644913	19.317	19.317
Korwa	Chamar	Mendriq	0.012475	0.000465574	26.7949	26.7949
Korwa	Chamar	Hmar	0.0124861	0.00051808	24.1007	24.1007
Korwa	Kol	Kayah_Lebbo	0.0125008	0.000468861	26.6622	26.6622
Korwa	Pulliyar	Kuki	0.0125158	0.000663796	18.8549	18.8549
Korwa	Piramalai_Kallars	Naga	0.0125433	0.000584054	21.4763	21.4763
Korwa	Pulliyar	Mizo	0.0125462	0.000679559	18.4623	18.4623
Korwa	Paniya	Seletar	0.0125789	0.000564787	22.272	22.272
Korwa	Piramalai_Kallars	Seletar	0.0125901	0.000566513	22.2239	22.2239
Korwa	Chamar	Mizo	0.0125964	0.000508196	24.7866	24.7866
Korwa	Velmas	Miaozu	0.0126002	0.000535937	23.5107	23.5107
Korwa	Chamar	Batak	0.0126097	0.000471096	26.7668	26.7668
Korwa	Kol	Dai	0.012616	0.000464555	27.1571	27.1571
Korwa	Dharkars	Dai	0.0126248	0.000511992	24.6582	24.6582
Korwa	Kurumba	Tujia	0.0126305	0.000618201	20.431	20.431
Korwa	Dharkars	Lahu	0.0126337	0.000515798	24.4935	24.4935
Korwa	Chamar	Jehai	0.0126596	0.000479409	26.4068	26.4068
Korwa	Chamar	Kuki	0.0126621	0.000496404	25.5076	25.5076
Korwa	Chamar	Naga	0.0126625	0.000523284	24.1982	24.1982
Korwa	Chamar	Yizu	0.012671	0.000473446	26.7633	26.7633
Korwa	Chenchus	Kayah_Lebbo	0.0126751	0.00061582	20.5825	20.5825
Korwa	Paniya	Tujia	0.0126929	0.000524164	24.2156	24.2156
Korwa	Kol	MahMeri	0.0127049	0.000476974	26.6365	26.6365
Korwa	Halakipikki	Kuki	0.0127212	0.000633551	20.0792	20.0792
Korwa	Dharkars	Kayah_Lebbo	0.0127307	0.000518635	24.5466	24.5466
Korwa	Velmas	CheWong	0.0127647	0.000539058	23.6797	23.6797
Korwa	North_Kannadi	Mendriq	0.0127648	0.000471419	27.0774	27.0774
Korwa	Kol	Lahu	0.0127649	0.000465452	27.4248	27.4248
Korwa	Velmas	Cambodians	0.0127714	0.00050642	25.219	25.219
Korwa	Kurumba	Hmar	0.0127727	0.000644758	19.81	19.81
Korwa	Kurumba	Kuki	0.0127739	0.000607404	21.0303	21.0303
Korwa	Halakipikki	Tujia	0.0127808	0.000627908	20.3545	20.3545
Korwa	Iyer	Kayah_Lebbo	0.0127839	0.000487357	26.231	26.231
Korwa	Sakilli	Mizo	0.0128306	0.000664951	19.2955	19.2955
Korwa	Chamar	Japanese	0.012843	0.000473415	27.1285	27.1285
Korwa	Pulliyar	Yizu	0.0128452	0.000623766	20.593	20.593
Korwa	Kol	Temuan	0.0128498	0.000456827	28.1285	28.1285
Korwa	Paniya	CheWong	0.0128507	0.000539644	23.8133	23.8133
Korwa	Iyer	Dai	0.0128605	0.000486578	26.4306	26.4306
Korwa	Chamar	Kom	0.0128691	0.000594453	21.6486	21.6486
Korwa	Piramalai_Kallars	Mizo	0.012874	0.000561404	22.9318	22.9318
Korwa	Sakilli	Yizu	0.012877	0.000612554	21.0218	21.0218
Korwa	Velmas	Han	0.0128813	0.000504471	25.5342	25.5342
Korwa	Iyer	Lahu	0.0129039	0.000500137	25.8008	25.8008
Korwa	Pulliyar	Naxi	0.0129059	0.0006234	20.7025	20.7025
Korwa	Chamar	Naxi	0.0129106	0.000484144	26.6669	26.6669
Korwa	North_Kannadi	Kuki	0.0129136	0.000534269	24.1706	24.1706
Korwa	Sakilli	Naxi	0.01295	0.00064707	20.0132	20.0132
Korwa	Chenchus	Lahu	0.0129505	0.000616656	21.0011	21.0011
Korwa	Kurumba	Kom	0.0129518	0.000783546	16.5298	16.5298
Korwa	Kol	Vietnamese	0.0129518	0.000458579	28.2435	28.2435
Korwa	Velmas	Jakun	0.0129692	0.000508595	25.5	25.5
Korwa	Kurumba	Naxi	0.012976	0.000625063	20.7595	20.7595
Korwa	North_Kannadi	Hmar	0.0130075	0.000551163	23.6001	23.6001
Korwa	Pulliyar	Japanese	0.0130141	0.000619579	21.0048	21.0048
Korwa	Chenchus	Dai	0.0130176	0.000607634	21.4234	21.4234
Korwa	North_Kannadi	Naga	0.0130248	0.000579132	22.4903	22.4903
Korwa	North_Kannadi	Yizu	0.0130325	0.000502096	25.9561	25.9561
Korwa	Dharkars	MahMeri	0.0130389	0.000558303	23.3546	23.3546
Korwa	Paniya	Kuki	0.0130512	0.000512186	25.4813	25.4813
Korwa	Iyer	Vietnamese	0.0130637	0.000477673	27.3487	27.3487
Korwa	Velmas	Tujia	0.013064	0.000528879	24.7013	24.7013
Korwa	North_Kannadi	Mizo	0.0130689	0.000534968	24.4293	24.4293
Korwa	Dharkars	Vietnamese	0.0130837	0.000498613	26.2402	26.2402
Korwa	Kol	Cambodians	0.0130995	0.000462551	28.32	28.32
Korwa	Sakilli	Hmar	0.0131005	0.000633855	20.668	20.668
Korwa	Kol	CheWong	0.0131015	0.000472881	27.7058	27.7058
Korwa	Piramalai_Kallars	Yizu	0.0131024	0.000537475	24.3776	24.3776
Korwa	Halakipikki	Hmar	0.0131042	0.000655862	19.9801	19.9801
Korwa	Kurumba	Naga	0.013109	0.00068076	19.2564	19.2564
Korwa	Kol	Jakun	0.0131171	0.000449321	29.1933	29.1933
Korwa	Piramalai_Kallars	Mendriq	0.013118	0.000509912	25.7261	25.7261
Korwa	Halakipikki	Naxi	0.0131315	0.000635226	20.6722	20.6722
Korwa	Piramalai_Kallars	Naxi	0.0131392	0.000535285	24.5461	24.5461
Korwa	Dharkars	CheWong	0.0131494	0.000544566	24.1466	24.1466
Korwa	Halakipikki	Naga	0.0131638	0.000701456	18.7664	18.7664
Korwa	Velmas	Seletar	0.0131653	0.000569919	23.1003	23.1003
Korwa	Chenchus	Temuan	0.0131671	0.00058844	22.3764	22.3764
Korwa	Sakilli	Japanese	0.0131722	0.000627935	20.9769	20.9769
Korwa	North_Kannadi	Naxi	0.0131799	0.000507595	25.9654	25.9654
Korwa	Sakilli	Jehai	0.0131872	0.000582342	22.645	22.645
Korwa	North_Kannadi	Jehai	0.0131953	0.000490889	26.8803	26.8803
Korwa	Paniya	Naxi	0.013196	0.000523058	25.2285	25.2285
Korwa	North_Kannadi	Japanese	0.0131991	0.000491181	26.8721	26.8721
Korwa	Pulliyar	Kom	0.0132151	0.000791524	16.6958	16.6958
Korwa	Sakilli	Mendriq	0.0132174	0.000569947	23.1905	23.1905
Korwa	Paniya	Hmar	0.0132257	0.00054225	24.3905	24.3905
Korwa	Paniya	Mizo	0.013233	0.000544082	24.3216	24.3216
Korwa	Halakipikki	Mizo	0.0132348	0.000680175	19.458	19.458
Korwa	Pulliyar	Naga	0.0132635	0.00069212	19.1635	19.1635
Korwa	Chamar	Kintaq	0.0132704	0.00048178	27.5445	27.5445
Korwa	Dharkars	Temuan	0.0132735	0.000492759	26.9372	26.9372
Korwa	Kurumba	Yizu	0.0132777	0.000589826	22.5111	22.5111
Korwa	Pulliyar	Hmar	0.01329	0.00066697	19.926	19.926
Korwa	Piramalai_Kallars	Japanese	0.0132922	0.00053015	25.0724	25.0724
Korwa	Chamar	Bateq	0.0132946	0.000495105	26.8521	26.8521
Korwa	Kol	Seletar	0.0133022	0.000501068	26.5477	26.5477
Korwa	Paniya	Yizu	0.0133117	0.000505233	26.3477	26.3477
Korwa	Velmas	Mizo	0.0133125	0.000537781	24.7546	24.7546
Korwa	North_Kannadi	Batak	0.0133169	0.000488043	27.2864	27.2864
Korwa	Velmas	Hmar	0.0133204	0.000540301	24.6537	24.6537
Korwa	Piramalai_Kallars	Kom	0.0133295	0.000648949	20.5402	20.5402
Korwa	Sakilli	Batak	0.0133301	0.000581535	22.9223	22.9223
Korwa	Dharkars	She	0.0133424	0.00052697	25.3191	25.3191
Korwa	Halakipikki	Jehai	0.0133459	0.000601635	22.1826	22.1826
Korwa	Chenchus	MahMeri	0.0133522	0.000619987	21.5363	21.5363
Korwa	Iyer	She	0.0133671	0.00050236	26.6087	26.6087
Korwa	Halakipikki	Kom	0.0133701	0.000790162	16.9207	16.9207
Korwa	Piramalai_Kallars	Jehai	0.0133962	0.000513111	26.1079	26.1079
Korwa	Kurumba	Jehai	0.013427	0.000583591	23.0075	23.0075
Korwa	Velmas	Naga	0.0134388	0.000588893	22.8205	22.8205
Korwa	Chenchus	Seletar	0.0134409	0.00067157	20.0141	20.0141
Korwa	Halakipikki	Mendriq	0.0134732	0.000579674	23.2426	23.2426
Korwa	Velmas	Kom	0.0134782	0.000651332	20.6933	20.6933
Korwa	North_Kannadi	Kom	0.0134988	0.000643531	20.9761	20.9761
Korwa	Iyer	MahMeri	0.0135003	0.000520065	25.9589	25.9589
Korwa	Velmas	Kuki	0.013508	0.000524608	25.7489	25.7489
Korwa	Kurumba	Mendriq	0.0135116	0.000567965	23.7894	23.7894
Korwa	Dharkars	Cambodians	0.0135199	0.000494056	27.3652	27.3652
Korwa	Iyer	Temuan	0.0135393	0.000476697	28.4023	28.4023
Korwa	Chenchus	Vietnamese	0.0135405	0.000597876	22.6476	22.6476
Korwa	Dharkars	Miaozu	0.0135506	0.000533769	25.3867	25.3867
Korwa	Paniya	Japanese	0.0135511	0.000517132	26.2043	26.2043
Korwa	Halakipikki	Yizu	0.0135563	0.00062154	21.8108	21.8108
Korwa	Sakilli	Kom	0.0135632	0.000769337	17.6297	17.6297
Korwa	Piramalai_Kallars	Garo	0.0135679	0.000545223	24.8851	24.8851
Korwa	Kurumba	Japanese	0.0135696	0.000595277	22.7954	22.7954
Korwa	Paniya	Naga	0.0135736	0.000570211	23.8046	23.8046
Korwa	Iyer	CheWong	0.0135891	0.00050655	26.8267	26.8267
Korwa	Chamar	Garo	0.0136062	0.000483964	28.1141	28.1141
Korwa	Pulliyar	Mendriq	0.0136153	0.000584058	23.3116	23.3116
Korwa	Kol	She	0.0136222	0.000479335	28.419	28.419
Korwa	Sakilli	Garo	0.0136408	0.000637357	21.4021	21.4021
Korwa	Halakipikki	Japanese	0.0136432	0.000615807	22.155	22.155
Korwa	Dharkars	Seletar	0.0136758	0.000556907	24.5566	24.5566
Korwa	Chenchus	Cambodians	0.0136772	0.000588139	23.255	23.255
Korwa	Chenchus	Jakun	0.0136783	0.000596297	22.9388	22.9388
Korwa	Sakilli	Bateq	0.013701	0.000595372	23.0126	23.0126
Korwa	Piramalai_Kallars	Bateq	0.0137059	0.000535429	25.598	25.598
Korwa	Velmas	Jehai	0.0137063	0.000514978	26.6152	26.6152
Korwa	Iyer	Miaozu	0.0137116	0.000503269	27.2452	27.2452
Korwa	Velmas	Mendriq	0.0137176	0.000502566	27.2952	27.2952
Korwa	Chenchus	CheWong	0.0137344	0.000650667	21.1082	21.1082
Korwa	Dharkars	Han	0.0137575	0.000496863	27.6886	27.6886
Korwa	Velmas	Yizu	0.0137594	0.000508901	27.0375	27.0375
Korwa	North_Kannadi	Bateq	0.0137828	0.000522384	26.3845	26.3845
Korwa	Halakipikki	Batak	0.0137833	0.000604417	22.8043	22.8043
Korwa	Kurumba	Batak	0.0137842	0.000559672	24.629	24.629
Korwa	North_Kannadi	Kintaq	0.0138177	0.000499627	27.6561	27.6561
Korwa	Iyer	Cambodians	0.0138333	0.00047895	28.8824	28.8824
Korwa	Chenchus	Miaozu	0.0138388	0.000632814	21.8687	21.8687
Korwa	Iyer	Jakun	0.0138478	0.000487224	28.4218	28.4218
Korwa	Pulliyar	Batak	0.0138509	0.000610314	22.6947	22.6947
Korwa	Sindhi	Murut	0.0138557	0.000527425	26.2704	26.2704
Korwa	Piramalai_Kallars	Kintaq	0.013862	0.000528867	26.2108	26.2108
Korwa	Chenchus	She	0.0138658	0.000635525	21.8178	21.8178
Korwa	Dharkars	Jakun	0.0138926	0.000517213	26.8605	26.8605
Korwa	Sindhi	Lao	0.0138931	0.000503465	27.5951	27.5951
Korwa	Sakilli	Kintaq	0.0139017	0.000584812	23.7713	23.7713
Korwa	North_Kannadi	Garo	0.0139045	0.000520225	26.7279	26.7279
Korwa	Kol	Miaozu	0.0139143	0.000483943	28.752	28.752
Korwa	Kol	Han	0.0139143	0.00046294	30.0565	30.0565
Korwa	Pulliyar	Garo	0.0139279	0.000649861	21.4322	21.4322
Korwa	Velmas	Naxi	0.013929	0.000533945	26.0869	26.0869
Korwa	Paniya	Garo	0.0139323	0.000530661	26.2546	26.2546
Korwa	Kurumba	Garo	0.0139397	0.000627007	22.2321	22.2321
Korwa	Iyer	Han	0.0139463	0.000476392	29.2747	29.2747
Korwa	Pulliyar	Jehai	0.0139709	0.000614503	22.7352	22.7352
Korwa	Paniya	Tu	0.0139771	0.000504972	27.6789	27.6789
Korwa	Kurumba	Kintaq	0.0139818	0.000577747	24.2006	24.2006
Korwa	Velmas	Batak	0.0139882	0.000489087	28.6006	28.6006
Korwa	Velmas	Japanese	0.0139979	0.000511365	27.3735	27.3735
Korwa	Dharkars	Tujia	0.0140233	0.000518646	27.0382	27.0382
Korwa	Piramalai_Kallars	Batak	0.0140394	0.000516761	27.1681	27.1681
Korwa	Paniya	Kom	0.0140556	0.000674685	20.8329	20.8329
Korwa	Chenchus	Han	0.014069	0.000602963	23.3331	23.3331
Korwa	Dharkars	Kuki	0.014105	0.000537926	26.221	26.221
Korwa	Kol	Mendriq	0.0141097	0.000455637	30.9671	30.9671
Korwa	Halakipikki	Kintaq	0.0141302	0.00058892	23.9935	23.9935
Korwa	Paniya	Mongola	0.0141332	0.000516411	27.368	27.368
Korwa	Sindhi	Kayah_Lebbo	0.0141361	0.000514746	27.4622	27.4622
Korwa	Iyer	Seletar	0.0141363	0.000534761	26.4348	26.4348
Korwa	Halakipikki	Garo	0.0141549	0.000650499	21.7601	21.7601
Korwa	Chenchus	Tujia	0.0141564	0.000613105	23.0898	23.0898
Korwa	Dharkars	Kom	0.0141624	0.000634544	22.319	22.319
Korwa	Kol	Jehai	0.0141811	0.000461256	30.7445	30.7445
Korwa	Iyer	Tujia	0.0142167	0.000495074	28.7164	28.7164
Korwa	Dharkars	Mizo	0.0142458	0.00054575	26.1031	26.1031
Korwa	Halakipikki	Bateq	0.0142509	0.000632801	22.5203	22.5203
Korwa	Chenchus	Mendriq	0.0142724	0.000569456	25.0632	25.0632
Korwa	Paniya	Mendriq	0.0142828	0.00047261	30.2212	30.2212
Korwa	Pulliyar	Tu	0.0142998	0.000617148	23.1708	23.1708
Korwa	Kol	Tujia	0.0143007	0.000472674	30.2549	30.2549
Korwa	Velmas	Kintaq	0.0143306	0.000515401	27.8047	27.8047
Korwa	Dharkars	Jehai	0.0143317	0.0005208	27.5187	27.5187
Korwa	Sindhi	Dai	0.0143448	0.000529493	27.0915	27.0915
Korwa	Sindhi	Lahu	0.0143511	0.0005304	27.0571	27.0571
Korwa	Dharkars	Mendriq	0.0143613	0.000506596	28.3486	28.3486
Korwa	Iyer	Kom	0.014363	0.000613237	23.4216	23.4216
Korwa	Iyer	Kuki	0.0143854	0.000506805	28.3844	28.3844
Korwa	Velmas	Garo	0.0143893	0.000530527	27.1226	27.1226
Korwa	Pulliyar	Burmese	0.0143957	0.000531833	27.0681	27.0681
Korwa	Khatri	Lao	0.0144351	0.000514246	28.0704	28.0704
Korwa	Paniya	Burmese	0.0144394	0.000431957	33.4279	33.4279
Korwa	Chenchus	Jehai	0.0144466	0.000604132	23.913	23.913
Korwa	Kol	Kuki	0.0144518	0.000482255	29.9672	29.9672
Korwa	Velmas	Bateq	0.0144598	0.000527599	27.4068	27.4068
Korwa	Iyer	Hmar	0.0145187	0.000534264	27.1751	27.1751
Korwa	Chamar	Aeta	0.0145223	0.000493053	29.4538	29.4538
Korwa	Paniya	Jehai	0.0145236	0.000495199	29.3287	29.3287
Korwa	Paniya	Tripuri	0.0145307	0.000442398	32.8453	32.8453
Korwa	Paniya	Batak	0.0145327	0.000504124	28.8277	28.8277
Korwa	Khatri	Murut	0.0145517	0.000543572	26.7705	26.7705
Korwa	Pulliyar	Tripuri	0.0145571	0.000538361	27.0397	27.0397
Korwa	Dharkars	Hmar	0.0145594	0.000564648	25.7849	25.7849
Korwa	Sindhi	Vietnamese	0.0145653	0.000520339	27.9919	27.9919
Korwa	Pulliyar	Kintaq	0.0145677	0.000617354	23.5971	23.5971
Korwa	Kurumba	Bateq	0.0145824	0.000609864	23.911	23.911
Korwa	Iyer	Mizo	0.0145837	0.000523671	27.8489	27.8489
Korwa	Dharkars	Naga	0.0146031	0.000575644	25.3683	25.3683
Korwa	Chenchus	Kuki	0.0146069	0.000645673	22.6228	22.6228
Korwa	Pulliyar	Mongola	0.0146376	0.000638489	22.9253	22.9253
Korwa	Dharkars	Yizu	0.014638	0.000519465	28.179	28.179
Korwa	Sindhi	MahMeri	0.0146556	0.000543784	26.9512	26.9512
Korwa	Kol	Hmar	0.0146578	0.000492961	29.7342	29.7342
Korwa	Chamar	Tu	0.0146664	0.000471027	31.1372	31.1372
Korwa	Pulliyar	Bateq	0.0146786	0.000649978	22.5832	22.5832
Korwa	Chenchus	Batak	0.0147344	0.000601832	24.4825	24.4825
Korwa	Kol	Kintaq	0.0147352	0.00046824	31.4693	31.4693
Korwa	Iyer	Naga	0.0147637	0.000540546	27.3126	27.3126
Korwa	Chenchus	Hmar	0.0147703	0.000646845	22.8344	22.8344
Korwa	Kol	Batak	0.0147735	0.000468537	31.5312	31.5312
Korwa	Dharkars	Naxi	0.0147921	0.00053141	27.8356	27.8356
Korwa	Iyer	Mendriq	0.0148008	0.000480538	30.8005	30.8005
Korwa	Kol	Mizo	0.0148352	0.000495649	29.9308	29.9308
Korwa	Iyer	Yizu	0.0148417	0.000492062	30.1623	30.1623
Korwa	Iyer	Jehai	0.0148632	0.000480067	30.9607	30.9607
Korwa	Khatri	Kayah_Lebbo	0.0148688	0.000530024	28.053	28.053
Korwa	Paniya	Kintaq	0.0148707	0.000494246	30.0877	30.0877
Korwa	Sindhi	Temuan	0.0148746	0.000508252	29.2662	29.2662
Korwa	Iyer	Naxi	0.0148967	0.000502242	29.6605	29.6605
Korwa	Sakilli	Mongola	0.0149048	0.000607784	24.5232	24.5232
Korwa	Chenchus	Naxi	0.014927	0.000630621	23.6704	23.6704
Korwa	Chenchus	Kom	0.0149531	0.00077509	19.292	19.292
Korwa	Kol	Yizu	0.0149536	0.000471959	31.6842	31.6842
Korwa	North_Kannadi	Tu	0.0149592	0.000506099	29.5579	29.5579
Korwa	Chamar	Tripuri	0.0149744	0.000423133	35.3894	35.3894
Korwa	Brahui	Murut	0.0149806	0.000573087	26.1402	26.1402
Korwa	Chamar	Burmese	0.0149845	0.000420653	35.6221	35.6221
Korwa	Balochi	Lao	0.0149848	0.000518675	28.8905	28.8905
Korwa	Kol	Naga	0.0149929	0.000510535	29.3671	29.3671
Korwa	Kol	Bateq	0.0150151	0.000474165	31.6664	31.6664
Korwa	North_Kannadi	Burmese	0.0150216	0.000430607	34.8848	34.8848
Korwa	Pathan	Lao	0.0150644	0.00051691	29.1432	29.1432
Korwa	Kol	Naxi	0.0150651	0.000488305	30.8518	30.8518
Korwa	Pathan	Murut	0.0150845	0.000534963	28.1972	28.1972
Korwa	North_Kannadi	Mongola	0.0150848	0.000502922	29.9942	29.9942
Korwa	Chenchus	Naga	0.0150962	0.000705883	21.3863	21.3863
Korwa	Iyer	Japanese	0.0150975	0.000481751	31.3389	31.3389
Korwa	Kol	Japanese	0.0150975	0.000473059	31.9147	31.9147
Korwa	Balochi	Murut	0.0150977	0.00055138	27.3816	27.3816
Korwa	Sindhi	She	0.0150996	0.000549778	27.465	27.465
Korwa	Sakilli	Tripuri	0.0151	0.000528681	28.5616	28.5616
Korwa	Sindhi	Jakun	0.0151114	0.000520026	29.0589	29.0589
Korwa	Dharkars	Kintaq	0.0151171	0.000521656	28.9791	28.9791
Korwa	Paniya	Bateq	0.0151226	0.000520651	29.0456	29.0456
Korwa	Kol	Kom	0.0151263	0.000581161	26.0277	26.0277
Korwa	Sakilli	Burmese	0.0151286	0.000517999	29.2057	29.2057
Korwa	Chenchus	Mizo	0.0151305	0.000639288	23.6678	23.6678
Korwa	Dharkars	Batak	0.0151332	0.000499075	30.3225	30.3225
Korwa	North_Kannadi	Tripuri	0.0151393	0.000431659	35.0724	35.0724
Korwa	Brahui	Lao	0.0151428	0.000538099	28.1413	28.1413
Korwa	Sakilli	Tu	0.0151499	0.000623538	24.2967	24.2967
Korwa	Khatri	Dai	0.0151525	0.000537982	28.1655	28.1655
Korwa	Chamar	Mongola	0.0151538	0.00048688	31.1242	31.1242
Korwa	Dharkars	Japanese	0.0151584	0.00051339	29.5262	29.5262
Korwa	Sindhi	CheWong	0.0151597	0.000542692	27.9342	27.9342
Korwa	Khatri	MahMeri	0.0151629	0.000550489	27.5444	27.5444
Korwa	Halakipikki	Tripuri	0.0151959	0.000523339	29.0365	29.0365
Korwa	Chenchus	Kintaq	0.0151974	0.000583745	26.0344	26.0344
Korwa	Khatri	Lahu	0.0151988	0.000545922	27.8405	27.8405
Korwa	Dharkars	Bateq	0.0152011	0.000529771	28.6937	28.6937
Korwa	Halakipikki	Tu	0.0152062	0.000610331	24.9146	24.9146
Korwa	Iyer	Batak	0.0152128	0.00049175	30.936	30.936
Korwa	North_Kannadi	Aeta	0.0152391	0.00052035	29.2862	29.2862
Korwa	Piramalai_Kallars	Tripuri	0.0152462	0.000465361	32.762	32.762
Korwa	Iyer	Garo	0.0152462	0.000511492	29.8074	29.8074
Korwa	Piramalai_Kallars	Tu	0.0152545	0.000527512	28.9178	28.9178
Korwa	Halakipikki	Burmese	0.0152983	0.000519772	29.4328	29.4328
Korwa	Chenchus	Yizu	0.0153197	0.000613994	24.9509	24.9509
Korwa	Iyer	Kintaq	0.0153506	0.000499195	30.7506	30.7506
Korwa	Chenchus	Bateq	0.0153812	0.000636836	24.1526	24.1526
Korwa	Pathan	Kayah_Lebbo	0.0153885	0.000541182	28.4349	28.4349
Korwa	Halakipikki	Mongola	0.0153918	0.000607907	25.3193	25.3193
Korwa	Chenchus	Garo	0.0153952	0.000636754	24.1777	24.1777
Korwa	Sindhi	Miaozu	0.0154109	0.000541867	28.4404	28.4404
Korwa	Halakipikki	Aeta	0.0154172	0.000638657	24.14	24.14
Korwa	Kurumba	Tripuri	0.0154285	0.000509079	30.3067	30.3067
Korwa	Kurumba	Aeta	0.0154308	0.000612213	25.2049	25.2049
Korwa	Balochi	Kayah_Lebbo	0.0154462	0.000537492	28.7376	28.7376
Korwa	Pulliyar	Aeta	0.0154504	0.000617585	25.0175	25.0175
Korwa	Dharkars	Garo	0.0154705	0.00052428	29.508	29.508
Korwa	Sindhi	Cambodians	0.0154771	0.000512378	30.2064	30.2064
Korwa	Brahui	Lahu	0.0154828	0.000576165	26.8721	26.8721
Korwa	Piramalai_Kallars	Burmese	0.0154835	0.000465518	33.2608	33.2608
Korwa	Pathan	Dai	0.0155173	0.000540526	28.7077	28.7077
Korwa	Sindhi	Han	0.0155369	0.00052302	29.7061	29.7061
Korwa	Balochi	Lahu	0.0155488	0.000555964	27.9673	27.9673
Korwa	Khatri	Vietnamese	0.0155667	0.000532343	29.2419	29.2419
Korwa	Khatri	CheWong	0.0155748	0.000555044	28.0605	28.0605
Korwa	Balochi	Dai	0.0155804	0.000553578	28.1449	28.1449
Korwa	Brahui	Dai	0.0155929	0.000565517	27.5729	27.5729
Korwa	Brahui	Kayah_Lebbo	0.0156116	0.000553815	28.1892	28.1892
Korwa	Piramalai_Kallars	Aeta	0.0156169	0.000570475	27.3752	27.3752
Korwa	Kurumba	Tu	0.0156518	0.000605039	25.8691	25.8691
Korwa	Khatri	Jakun	0.0156531	0.000531177	29.4686	29.4686
Korwa	Piramalai_Kallars	Mongola	0.0156564	0.000525781	29.7775	29.7775
Korwa	Khatri	Temuan	0.0156711	0.000508523	30.8169	30.8169
Korwa	Kurumba	Burmese	0.0156949	0.000508621	30.8577	30.8577
Korwa	Kurumba	Mongola	0.0157158	0.00059644	26.3493	26.3493
Korwa	Kol	Garo	0.015718	0.00049381	31.8301	31.8301
Korwa	Iyer	Bateq	0.0157217	0.00051265	30.6676	30.6676
Korwa	Pathan	Lahu	0.0157232	0.000551371	28.5165	28.5165
Korwa	Sindhi	Hmar	0.0157349	0.00056203	27.9965	27.9965
Korwa	Sindhi	Seletar	0.0157481	0.000569585	27.6484	27.6484
Korwa	Paniya	Aeta	0.0158171	0.000538142	29.3921	29.3921
Korwa	Chenchus	Japanese	0.0158613	0.00062032	25.5695	25.5695
Korwa	Sindhi	Kom	0.0158743	0.000656919	24.1647	24.1647
Korwa	Balochi	Vietnamese	0.0158818	0.000544109	29.1885	29.1885
Korwa	Sindhi	Tujia	0.0158864	0.000530829	29.9276	29.9276
Korwa	Pathan	MahMeri	0.0158965	0.000555007	28.642	28.642
Korwa	Brahui	Vietnamese	0.0158967	0.000562373	28.2673	28.2673
Korwa	Sindhi	Kuki	0.0159386	0.000544253	29.2853	29.2853
Korwa	Pathan	Vietnamese	0.0159675	0.000542012	29.4596	29.4596
Korwa	Balochi	MahMeri	0.0159756	0.000564445	28.3033	28.3033
Korwa	Brahui	MahMeri	0.0160171	0.000567809	28.2086	28.2086
Korwa	Pathan	Temuan	0.0160244	0.000523045	30.6368	30.6368
Korwa	Sindhi	Mizo	0.0160477	0.000554866	28.9217	28.9217
Korwa	Pathan	CheWong	0.0160652	0.000571163	28.1271	28.1271
Korwa	Khatri	She	0.0160832	0.000557366	28.8558	28.8558
Korwa	Velmas	Tripuri	0.0160956	0.000443548	36.2884	36.2884
Korwa	Sakilli	Aeta	0.0161095	0.000650033	24.7826	24.7826
Korwa	Balochi	Temuan	0.0161436	0.000535238	30.1616	30.1616
Korwa	Brahui	Temuan	0.0162211	0.000540848	29.9919	29.9919
Korwa	Sindhi	Jehai	0.0162533	0.000507732	32.0116	32.0116
Korwa	Khatri	Cambodians	0.0162645	0.000521129	31.2101	31.2101
Korwa	Sindhi	Mendriq	0.016265	0.000503118	32.3284	32.3284
Korwa	Khatri	Seletar	0.0162872	0.000583256	27.9246	27.9246
Korwa	Pathan	Jakun	0.0162917	0.000531833	30.6332	30.6332
Korwa	Velmas	Aeta	0.016294	0.000544351	29.9329	29.9329
Korwa	Chenchus	Aeta	0.0162962	0.000627226	25.9814	25.9814
Korwa	Armenians	Lao	0.016297	0.000595247	27.3786	27.3786
Korwa	Armenians	Murut	0.0163027	0.000636698	25.6051	25.6051
Korwa	Sindhi	Naga	0.0163183	0.000588566	27.7255	27.7255
Korwa	Balochi	CheWong	0.0163255	0.00058242	28.0304	28.0304
Korwa	Khatri	Jehai	0.0163381	0.000523502	31.2093	31.2093
Korwa	Khatri	Miaozu	0.016368	0.000558213	29.3221	29.3221
Korwa	Balochi	She	0.0163805	0.000570838	28.6955	28.6955
Korwa	Sindhi	Yizu	0.0163881	0.000524787	31.228	31.228
Korwa	Velmas	Burmese	0.0163926	0.000449523	36.4666	36.4666
Korwa	Velmas	Tu	0.0164687	0.000524824	31.3794	31.3794
Korwa	Brahui	CheWong	0.0164843	0.000580015	28.4204	28.4204
Korwa	Kol	Aeta	0.0164856	0.000501044	32.9025	32.9025
Korwa	Balochi	Jakun	0.0165022	0.000545969	30.2255	30.2255
Korwa	Khatri	Mendriq	0.0165144	0.00051314	32.1831	32.1831
Korwa	Khatri	Han	0.0165295	0.000526314	31.4062	31.4062
Korwa	Chamar	Melanesians	0.0166085	0.000571397	29.0665	29.0665
Korwa	Sindhi	Naxi	0.0166105	0.000521263	31.866	31.866
Korwa	Brahui	Jakun	0.0166163	0.000550097	30.2062	30.2062
Korwa	Khatri	Kuki	0.016624	0.000560805	29.643	29.643
Korwa	Velmas	Mongola	0.0166259	0.000507143	32.7833	32.7833
Korwa	Pathan	Cambodians	0.0166434	0.000523793	31.7747	31.7747
Korwa	Balochi	Miaozu	0.0166791	0.00056192	29.6823	29.6823
Korwa	Brahui	Miaozu	0.0166901	0.000585589	28.5015	28.5015
Korwa	Brahui	She	0.0166922	0.00059572	28.0202	28.0202
Korwa	Dharkars	Aeta	0.016699	0.000551497	30.2795	30.2795
Korwa	Chenchus	Tripuri	0.0167361	0.00052068	32.1428	32.1428
Korwa	Armenians	Kayah_Lebbo	0.0167382	0.000614515	27.2381	27.2381
Korwa	Khatri	Tujia	0.0167391	0.000550397	30.4127	30.4127
Korwa	Pathan	She	0.0167515	0.000564151	29.6932	29.6932
Korwa	Pathan	Seletar	0.0167519	0.000607569	27.5721	27.5721
Korwa	Khatri	Mizo	0.0167746	0.000565808	29.6471	29.6471
Korwa	Armenians	Dai	0.0167887	0.000649278	25.8574	25.8574
Korwa	Balochi	Han	0.0168033	0.000541007	31.0592	31.0592
Korwa	Brahui	Seletar	0.0168243	0.000620669	27.1067	27.1067
Korwa	Georgians	Lao	0.0168531	0.000602939	27.9515	27.9515
Korwa	Balochi	Cambodians	0.0168544	0.000531527	31.7094	31.7094
Korwa	Kol	Tripuri	0.0168551	0.0004117	40.9402	40.9402
Korwa	Balochi	Seletar	0.0168727	0.000604296	27.9212	27.9212
Korwa	Kol	Tu	0.0168899	0.000482124	35.0322	35.0322
Korwa	Brahui	Cambodians	0.0168905	0.000551031	30.6526	30.6526
Korwa	Sindhi	Garo	0.0168992	0.000538035	31.4092	31.4092
Korwa	Brahui	Han	0.0169017	0.000568059	29.7535	29.7535
Korwa	Khatri	Hmar	0.0169212	0.000563474	30.0301	30.0301
Korwa	Khatri	Kom	0.0169304	0.000680772	24.8694	24.8694
Korwa	Sindhi	Kintaq	0.0169325	0.000525811	32.2026	32.2026
Korwa	Balochi	Kom	0.0169336	0.000670237	25.2651	25.2651
Korwa	Brahui	Kom	0.0169368	0.000688428	24.6021	24.6021
Korwa	Pathan	Miaozu	0.0169491	0.000558956	30.3228	30.3228
Korwa	Balochi	Kuki	0.016966	0.000557735	30.4195	30.4195
Korwa	Sindhi	Japanese	0.0169846	0.000529182	32.096	32.096
Korwa	Kol	Burmese	0.0169865	0.000421369	40.3127	40.3127
Korwa	Iyer	Aeta	0.0170098	0.000532999	31.9134	31.9134
Korwa	Khatri	Bateq	0.0170138	0.000540781	31.4616	31.4616
Korwa	Armenians	Lahu	0.0170216	0.000638594	26.6547	26.6547
Korwa	Brahui	Hmar	0.0170221	0.000615062	27.6755	27.6755
Korwa	Sindhi	Batak	0.0170256	0.000519872	32.7495	32.7495
Korwa	Balochi	Tujia	0.0170321	0.000547844	31.0894	31.0894
Korwa	Pathan	Jehai	0.0170377	0.000517965	32.8935	32.8935
Korwa	Chenchus	Burmese	0.0170554	0.000528783	32.254	32.254
Korwa	Chenchus	Tu	0.0170578	0.000632419	26.9723	26.9723
Korwa	Pathan	Han	0.0170624	0.000533796	31.9642	31.9642
Korwa	Brahui	Tujia	0.0170767	0.000576834	29.6043	29.6043
Korwa	Georgians	Murut	0.0170837	0.000641909	26.6139	26.6139
Korwa	Khatri	Naga	0.0170839	0.000619098	27.5949	27.5949
Korwa	Balochi	Hmar	0.0170972	0.000604304	28.2923	28.2923
Korwa	Khatri	Kintaq	0.0171215	0.0005407	31.6655	31.6655
Korwa	Halakipikki	Melanesians	0.0171431	0.000738106	23.2258	23.2258
Korwa	Brahui	Mizo	0.0171445	0.000589224	29.0968	29.0968
Korwa	Sindhi	Bateq	0.0171778	0.000527611	32.5577	32.5577
Korwa	Armenians	Vietnamese	0.0171807	0.000631319	27.2139	27.2139
Korwa	Iyer	Tripuri	0.0172082	0.000429796	40.038	40.038
Korwa	Pathan	Mendriq	0.0172153	0.000510922	33.6945	33.6945
Korwa	Dharkars	Tripuri	0.0172186	0.00044689	38.5299	38.5299
Korwa	Brahui	Kuki	0.0172288	0.000581877	29.6091	29.6091
Korwa	Khatri	Yizu	0.0172318	0.000542255	31.7781	31.7781
Korwa	Balochi	Mizo	0.0172459	0.000581051	29.6806	29.6806
Korwa	Palestinians	Lao	0.0172494	0.000596126	28.9358	28.9358
Korwa	Kol	Mongola	0.0172512	0.000478899	36.0227	36.0227
Korwa	Palestinians	Murut	0.0172521	0.000641897	26.8768	26.8768
Korwa	Chenchus	Mongola	0.0172551	0.000609366	28.3165	28.3165
Korwa	Khatri	Garo	0.0172553	0.000565451	30.5159	30.5159
Korwa	Pathan	Kuki	0.0172585	0.000564333	30.5821	30.5821
Korwa	Bedouins	Lao	0.0172948	0.000600304	28.8101	28.8101
Korwa	Balochi	Jehai	0.017311	0.000536836	32.2463	32.2463
Korwa	Pathan	Tujia	0.0173338	0.00055057	31.4835	31.4835
Korwa	Dharkars	Tu	0.0173457	0.000532135	32.5964	32.5964
Korwa	Dharkars	Burmese	0.0173579	0.000454636	38.1797	38.1797
Korwa	Georgians	Dai	0.0173662	0.000636283	27.2931	27.2931
Korwa	Balochi	Mendriq	0.0173976	0.000526198	33.0629	33.0629
Korwa	Khatri	Batak	0.0174389	0.000526901	33.0972	33.0972
Korwa	Palestinians	Dai	0.0174511	0.00064052	27.2451	27.2451
Korwa	Pathan	Mizo	0.0174606	0.000580253	30.0913	30.0913
Korwa	Georgians	Kayah_Lebbo	0.0174607	0.000632758	27.5947	27.5947
Korwa	Palestinians	Kayah_Lebbo	0.0174715	0.000627667	27.8355	27.8355
Korwa	North_Italians	Lao	0.0174902	0.000625627	27.9563	27.9563
Korwa	Bedouins	Murut	0.0174927	0.000642349	27.2324	27.2324
Korwa	Pathan	Kom	0.0175069	0.000669072	26.1659	26.1659
Korwa	Brahui	Jehai	0.017525	0.000541021	32.3924	32.3924
Korwa	Brahui	Mendriq	0.0175441	0.000536877	32.678	32.678
Korwa	Khatri	Naxi	0.0176042	0.000542656	32.4408	32.4408
Korwa	Bedouins	Dai	0.0176219	0.000645061	27.3182	27.3182
Korwa	Armenians	MahMeri	0.0176479	0.000663066	26.6156	26.6156
Korwa	Balochi	Garo	0.0176541	0.000575103	30.6973	30.6973
Korwa	Balochi	Naga	0.0176586	0.000621578	28.4094	28.4094
Korwa	Brahui	Naga	0.0176609	0.000639689	27.6086	27.6086
Korwa	Georgians	Lahu	0.0176694	0.000630482	28.0252	28.0252
Korwa	Iyer	Tu	0.0176716	0.000499248	35.3964	35.3964
Korwa	Balochi	Yizu	0.0176752	0.000552118	32.0135	32.0135
Korwa	Iyer	Burmese	0.0176813	0.000437828	40.3841	40.3841
Korwa	Pathan	Hmar	0.017699	0.000570676	31.0142	31.0142
Korwa	Armenians	Temuan	0.0176994	0.000607429	29.1382	29.1382
Korwa	North_Italians	Murut	0.0177244	0.000673327	26.3237	26.3237
Korwa	Georgians	Vietnamese	0.017729	0.000634965	27.9211	27.9211
Korwa	Pathan	Naga	0.0177376	0.00061924	28.6441	28.6441
Korwa	Chamar	Papuans	0.0177424	0.000600571	29.5426	29.5426
Korwa	Dharkars	Mongola	0.0177551	0.000508362	34.9262	34.9262
Korwa	Sakilli	Melanesians	0.0177628	0.00073675	24.1096	24.1096
Korwa	Pathan	Kintaq	0.0177808	0.000532648	33.3819	33.3819
Korwa	Palestinians	Lahu	0.0178072	0.000634749	28.0539	28.0539
Korwa	Bedouins	Lahu	0.0178253	0.000642909	27.7259	27.7259
Korwa	Brahui	Garo	0.0178259	0.000580754	30.6944	30.6944
Korwa	French	Lao	0.0178283	0.000604693	29.4833	29.4833
Korwa	French	Murut	0.0178336	0.000651817	27.3598	27.3598
Korwa	Bedouins	Kayah_Lebbo	0.0178484	0.000627375	28.4494	28.4494
Korwa	North_Italians	Dai	0.0178495	0.000676733	26.376	26.376
Korwa	Brahui	Yizu	0.0178744	0.000568189	31.4586	31.4586
Korwa	Khatri	Japanese	0.0178814	0.000536737	33.3151	33.3151
Korwa	Balochi	Naxi	0.0178824	0.000545688	32.7704	32.7704
Korwa	Piramalai_Kallars	Melanesians	0.017883	0.000609129	29.3583	29.3583
Korwa	North_Kannadi	Melanesians	0.0178898	0.000589904	30.3266	30.3266
Korwa	Pathan	Bateq	0.0179073	0.000539193	33.2112	33.2112
Korwa	Palestinians	Vietnamese	0.0179302	0.000636751	28.1588	28.1588
Korwa	Armenians	CheWong	0.017936	0.000665998	26.931	26.931
Korwa	Pathan	Batak	0.0179417	0.000532721	33.6793	33.6793
Korwa	Pathan	Garo	0.0179512	0.000573243	31.3152	31.3152
Korwa	Pathan	Yizu	0.01803	0.000544608	33.1064	33.1064
Korwa	Armenians	She	0.0180358	0.000671114	26.8745	26.8745
Korwa	Kurumba	Melanesians	0.0180464	0.000733464	24.6043	24.6043
Korwa	North_Italians	Kayah_Lebbo	0.0180726	0.000660779	27.3504	27.3504
Korwa	Kol	Melanesians	0.0180881	0.000553811	32.6612	32.6612
Korwa	Brahui	Naxi	0.0180986	0.000577153	31.3584	31.3584
Korwa	Pathan	Naxi	0.018109	0.000549828	32.9358	32.9358
Korwa	Balochi	Kintaq	0.0181144	0.00054574	33.1924	33.1924
Korwa	North_Italians	Lahu	0.0181204	0.00067263	26.9396	26.9396
Korwa	Dharkars	Melanesians	0.0181308	0.000627639	28.8873	28.8873
Korwa	Armenians	Kom	0.0181315	0.000781151	23.2113	23.2113
Korwa	Brahui	Kintaq	0.0181414	0.000553387	32.7825	32.7825
Korwa	Balochi	Batak	0.0181465	0.000547168	33.1644	33.1644
Korwa	French	Dai	0.0181586	0.000645236	28.1426	28.1426
Korwa	Georgians	MahMeri	0.0181624	0.000644288	28.1899	28.1899
Korwa	French	Kayah_Lebbo	0.0182043	0.000629497	28.9188	28.9188
Korwa	Brahui	Japanese	0.018213	0.00056629	32.162	32.162
Korwa	Balochi	Japanese	0.0182134	0.000540985	33.6671	33.6671
Korwa	Armenians	Han	0.0182221	0.000637298	28.5928	28.5928
Korwa	Georgians	Temuan	0.0182233	0.000600283	30.3579	30.3579
Korwa	Armenians	Jakun	0.0182355	0.000633988	28.7632	28.7632
Korwa	Bedouins	Vietnamese	0.0182635	0.000630437	28.9695	28.9695
Korwa	Chenchus	Melanesians	0.0182812	0.000692858	26.3852	26.3852
Korwa	Armenians	Miaozu	0.0183035	0.000648127	28.2406	28.2406
Korwa	Armenians	Cambodians	0.0183236	0.000607006	30.1869	30.1869
Korwa	Pulliyar	Melanesians	0.0183458	0.000743526	24.6741	24.6741
Korwa	Iyer	Mongola	0.018357	0.0004984	36.8318	36.8318
Korwa	Brahui	Batak	0.0183704	0.000556792	32.9933	32.9933
Korwa	Palestinians	Temuan	0.018376	0.000597249	30.7677	30.7677
Korwa	North_Italians	Vietnamese	0.0183987	0.000666589	27.6013	27.6013
Korwa	Georgians	She	0.0184072	0.000661635	27.8208	27.8208
Korwa	Balochi	Bateq	0.0184132	0.00056823	32.4045	32.4045
Korwa	Palestinians	MahMeri	0.0184382	0.00066335	27.7956	27.7956
Korwa	Georgians	Kom	0.0184503	0.000778464	23.7009	23.7009
Korwa	Velmas	Melanesians	0.0184596	0.000618938	29.8247	29.8247
Korwa	Brahui	Bateq	0.0184597	0.000580827	31.7818	31.7818
Korwa	Bedouins	Temuan	0.0184688	0.000599119	30.8265	30.8265
Korwa	Armenians	Hmar	0.0184822	0.000687394	26.8874	26.8874
Korwa	French	Lahu	0.0185045	0.000648714	28.5249	28.5249
Korwa	Armenians	Seletar	0.0185057	0.000694565	26.6435	26.6435
Korwa	Pathan	Japanese	0.0185126	0.000549729	33.6759	33.6759
Korwa	North_Italians	MahMeri	0.0185143	0.000687154	26.9435	26.9435
Korwa	Bedouins	MahMeri	0.0185286	0.000651087	28.458	28.458
Korwa	Armenians	Kuki	0.0185377	0.000641307	28.9062	28.9062
Korwa	North_Kannadi	Papuans	0.0185388	0.000635094	29.1906	29.1906
Korwa	Georgians	CheWong	0.0185437	0.000661261	28.043	28.043
Korwa	Paniya	Nyishi	0.0185555	0.000519	35.7524	35.7524
Korwa	Armenians	Tujia	0.0185584	0.000641951	28.9093	28.9093
Korwa	Georgians	Jakun	0.0185649	0.000643327	28.8577	28.8577
Korwa	Armenians	Mizo	0.018575	0.000667332	27.8347	27.8347
Korwa	Kol	Papuans	0.018604	0.00058868	31.603	31.603
Korwa	Adygei	Lao	0.0186584	0.000603924	30.8952	30.8952
Korwa	Halakipikki	Papuans	0.0186704	0.000787028	23.7227	23.7227
Korwa	Palestinians	She	0.0186973	0.000664512	28.1369	28.1369
Korwa	Bedouins	CheWong	0.0187176	0.000653521	28.6412	28.6412
Korwa	Georgians	Han	0.0187269	0.000629043	29.7705	29.7705
Korwa	Armenians	Naga	0.0187271	0.000713225	26.257	26.257
Korwa	North_Italians	Temuan	0.0187395	0.000638577	29.3457	29.3457
Korwa	French	Vietnamese	0.0187441	0.000643594	29.1241	29.1241
Korwa	Piramalai_Kallars	Papuans	0.0187549	0.000649823	28.8616	28.8616
Korwa	Georgians	Miaozu	0.018766	0.000648442	28.9402	28.9402
Korwa	Palestinians	Han	0.0187857	0.000638323	29.4297	29.4297
Korwa	French	Temuan	0.0187937	0.00060837	30.892	30.892
Korwa	Palestinians	Kom	0.0187967	0.000774432	24.2716	24.2716
Korwa	Palestinians	Miaozu	0.0188155	0.000656385	28.6654	28.6654
Korwa	Bedouins	She	0.0188172	0.000668258	28.1586	28.1586
Korwa	Palestinians	CheWong	0.0188222	0.000660832	28.4825	28.4825
Korwa	Palestinians	Jakun	0.0188347	0.000632564	29.7751	29.7751
Korwa	Armenians	Garo	0.0188704	0.000654998	28.8098	28.8098
Korwa	Sindhi	Aeta	0.0188793	0.000551476	34.2341	34.2341
Korwa	Bedouins	Kom	0.018905	0.000782415	24.1624	24.1624
Korwa	Armenians	Mendriq	0.0189192	0.000602475	31.4025	31.4025
Korwa	North_Italians	CheWong	0.0189433	0.000684473	27.6758	27.6758
Korwa	Georgians	Kuki	0.0189485	0.000647334	29.2716	29.2716
Korwa	Khatri	Aeta	0.0189533	0.000558592	33.9305	33.9305
Korwa	French	MahMeri	0.0189568	0.000669624	28.3096	28.3096
Korwa	Palestinians	Kuki	0.018961	0.000645777	29.3615	29.3615
Korwa	Adygei	Murut	0.0189613	0.000643939	29.4459	29.4459
Korwa	Armenians	Jehai	0.0190045	0.000626138	30.3519	30.3519
Korwa	Georgians	Mizo	0.0190102	0.0006605	28.7816	28.7816
Korwa	Paniya	Melanesians	0.0190128	0.000627461	30.3011	30.3011
Korwa	Georgians	Hmar	0.019015	0.000694034	27.3978	27.3978
Korwa	Adygei	Kayah_Lebbo	0.0190252	0.00061355	31.0084	31.0084
Korwa	Armenians	Naxi	0.0190475	0.000644552	29.5515	29.5515
Korwa	Armenians	Yizu	0.0190516	0.000641941	29.6782	29.6782
Korwa	Russians	Lao	0.0190566	0.000585454	32.5502	32.5502
Korwa	Palestinians	Cambodians	0.0190577	0.000608507	31.3188	31.3188
Korwa	Bedouins	Han	0.0190606	0.000635729	29.9823	29.9823
Korwa	Sindhi	Tripuri	0.019064	0.000465461	40.9573	40.9573
Korwa	Bedouins	Jakun	0.0190746	0.000656125	29.0715	29.0715
Korwa	Sakilli	Papuans	0.0190758	0.000789998	24.1466	24.1466
Korwa	Georgians	Cambodians	0.0190775	0.00060513	31.5262	31.5262
Korwa	Palestinians	Mizo	0.0190843	0.000665541	28.6749	28.6749
Korwa	Georgians	Tujia	0.0190904	0.000637569	29.9425	29.9425
Korwa	Bedouins	Miaozu	0.0191041	0.000654098	29.2067	29.2067
Korwa	Pulliyar	Papuans	0.0191296	0.000780952	24.4952	24.4952
Korwa	Georgians	Seletar	0.0191512	0.000696816	27.4838	27.4838
Korwa	Bedouins	Kuki	0.0191686	0.000658781	29.0971	29.0971
Korwa	Georgians	Jehai	0.019169	0.00061064	31.3917	31.3917
Korwa	French	CheWong	0.0191824	0.000672188	28.5373	28.5373
Korwa	Palestinians	Tujia	0.0191861	0.000646597	29.6725	29.6725
Korwa	North_Italians	She	0.0191959	0.000703618	27.2816	27.2816
Korwa	Palestinians	Hmar	0.0192047	0.000675124	28.4462	28.4462
Korwa	Russians	Murut	0.0192213	0.000627291	30.6418	30.6418
Korwa	Palestinians	Seletar	0.0192312	0.000700442	27.4557	27.4557
Korwa	Georgians	Mendriq	0.0192582	0.000594824	32.3763	32.3763
Korwa	Adygei	MahMeri	0.0192675	0.000656735	29.3384	29.3384
Korwa	Bedouins	Hmar	0.0192685	0.000695896	27.6888	27.6888
Korwa	North_Italians	Jakun	0.0192739	0.000667385	28.8798	28.8798
Korwa	North_Italians	Kom	0.0192743	0.000818075	23.5606	23.5606
Korwa	Dharkars	Papuans	0.0192819	0.000679387	28.3813	28.3813
Korwa	Kurumba	Papuans	0.0192943	0.000760681	25.3645	25.3645
Korwa	Georgians	Garo	0.0192964	0.000648566	29.7524	29.7524
Korwa	Georgians	Naga	0.0193025	0.000726462	26.5706	26.5706
Korwa	North_Italians	Miaozu	0.0193038	0.000676899	28.518	28.518
Korwa	Palestinians	Garo	0.0193283	0.000637254	30.3307	30.3307
Korwa	Bedouins	Cambodians	0.0193554	0.000609659	31.748	31.748
Korwa	Bedouins	Mizo	0.0193644	0.000675108	28.6834	28.6834
Korwa	Palestinians	Naga	0.0193747	0.000711661	27.2247	27.2247
Korwa	North_Italians	Kuki	0.0194011	0.000686061	28.2789	28.2789
Korwa	French	Jakun	0.0194148	0.000644344	30.1311	30.1311
Korwa	Bedouins	Tujia	0.0194298	0.000647216	30.0206	30.0206
Korwa	Velmas	Papuans	0.0194419	0.000654469	29.7063	29.7063
Korwa	Palestinians	Mendriq	0.0194528	0.000588488	33.0556	33.0556
Korwa	Adygei	Dai	0.019456	0.000625437	31.1079	31.1079
Korwa	Adygei	CheWong	0.0194664	0.000650625	29.9196	29.9196
Korwa	Iyer	Melanesians	0.0194695	0.000599481	32.4773	32.4773
Korwa	Adygei	Lahu	0.0194869	0.000633246	30.7731	30.7731
Korwa	Chenchus	Papuans	0.0195127	0.000745424	26.1766	26.1766
Korwa	North_Italians	Jehai	0.0195143	0.00064875	30.0798	30.0798
Korwa	Pulliyar	Nyishi	0.0195154	0.000648933	30.0731	30.0731
Korwa	North_Italians	Mizo	0.0195283	0.000711156	27.46	27.46
Korwa	Sindhi	Burmese	0.0195289	0.000467066	41.8119	41.8119
Korwa	Russians	Kayah_Lebbo	0.0195301	0.00061475	31.7691	31.7691
Korwa	North_Italians	Cambodians	0.0195329	0.000644082	30.3267	30.3267
Korwa	French	She	0.0195526	0.000673288	29.0405	29.0405
Korwa	Adygei	Temuan	0.019553	0.000598694	32.6594	32.6594
Korwa	Palestinians	Jehai	0.0195763	0.000606459	32.2797	32.2797
Korwa	Georgians	Yizu	0.0195939	0.000631052	31.0496	31.0496
Korwa	North_Italians	Han	0.019604	0.000669454	29.2836	29.2836
Korwa	North_Italians	Seletar	0.0196164	0.000713042	27.5109	27.5109
Korwa	North_Italians	Garo	0.0196223	0.000692506	28.3352	28.3352
Korwa	North_Italians	Mendriq	0.019629	0.000616172	31.8563	31.8563
Korwa	Armenians	Batak	0.01964	0.000623975	31.4756	31.4756
Korwa	North_Italians	Hmar	0.0196564	0.000729492	26.9453	26.9453
Korwa	Khatri	Tripuri	0.0196955	0.000468308	42.0568	42.0568
Korwa	French	Kom	0.0197047	0.000772564	25.5056	25.5056
Korwa	Russians	Dai	0.019745	0.000638221	30.9375	30.9375
Korwa	Palestinians	Yizu	0.0197542	0.000640656	30.8343	30.8343
Korwa	Russians	Temuan	0.0197551	0.000588315	33.5792	33.5792
Korwa	Bedouins	Seletar	0.0197564	0.000696654	28.359	28.359
Korwa	Adygei	Jakun	0.0197678	0.000625004	31.6283	31.6283
Korwa	Georgians	Naxi	0.0197696	0.000642639	30.7632	30.7632
Korwa	French	Cambodians	0.0197703	0.000617728	32.0049	32.0049
Korwa	North_Italians	Naga	0.0197744	0.000757218	26.1146	26.1146
Korwa	Adygei	Jehai	0.019791	0.000615953	32.1308	32.1308
Korwa	Armenians	Japanese	0.019803	0.000638257	31.0267	31.0267
Korwa	French	Mendriq	0.0198053	0.000604666	32.7542	32.7542
Korwa	French	Jehai	0.0198342	0.000619789	32.0016	32.0016
Korwa	French	Miaozu	0.019841	0.000646384	30.6953	30.6953
Korwa	Bedouins	Naga	0.0198437	0.000717346	27.6626	27.6626
Korwa	North_Italians	Tujia	0.0198593	0.000676003	29.3775	29.3775
Korwa	French	Kuki	0.0198715	0.000664947	29.8843	29.8843
Korwa	Palestinians	Naxi	0.0198762	0.000641677	30.9753	30.9753
Korwa	Balochi	Aeta	0.0198851	0.000592717	33.549	33.549
Korwa	Pathan	Aeta	0.0199001	0.000589346	33.7663	33.7663
Korwa	Armenians	Kintaq	0.0199071	0.000621308	32.0406	32.0406
Korwa	Russians	MahMeri	0.0199179	0.000641258	31.0607	31.0607
Korwa	Adygei	Vietnamese	0.0199307	0.000633158	31.4783	31.4783
Korwa	Bedouins	Garo	0.0199565	0.000651024	30.654	30.654
Korwa	Russians	CheWong	0.0199698	0.000660245	30.2461	30.2461
Korwa	French	Han	0.019995	0.000642683	31.1118	31.1118
Korwa	French	Seletar	0.0199957	0.000707036	28.281	28.281
Korwa	French	Hmar	0.0200157	0.000701588	28.5292	28.5292
Korwa	French	Mizo	0.0200254	0.00067414	29.7051	29.7051
Korwa	Russians	Lahu	0.0200384	0.000624839	32.0697	32.0697
Korwa	Bedouins	Jehai	0.0200519	0.000627995	31.93	31.93
Korwa	Bedouins	Mendriq	0.0200576	0.000602313	33.301	33.301
Korwa	Georgians	Batak	0.0200739	0.000627241	32.0034	32.0034
Korwa	French	Garo	0.0201066	0.000670211	30.0004	30.0004
Korwa	Bedouins	Yizu	0.0201138	0.000634436	31.7034	31.7034
Korwa	Georgians	Kintaq	0.0201311	0.000613856	32.7946	32.7946
Korwa	Adygei	Mendriq	0.0201419	0.000593543	33.935	33.935
Korwa	Sindhi	Tu	0.0201552	0.000524205	38.4491	38.4491
Korwa	Bedouins	Naxi	0.0202042	0.00064551	31.2996	31.2996
Korwa	Russians	Vietnamese	0.0202192	0.000628701	32.1603	32.1603
Korwa	French	Naga	0.0202246	0.000734238	27.545	27.545
Korwa	Iyer	Papuans	0.020228	0.000633371	31.9371	31.9371
Korwa	Khatri	Burmese	0.0202398	0.00047559	42.5572	42.5572
Korwa	Palestinians	Japanese	0.0202777	0.000642918	31.5401	31.5401
Korwa	Russians	Jakun	0.020304	0.000625139	32.4792	32.4792
Korwa	French	Tujia	0.0203171	0.000650061	31.2541	31.2541
Korwa	Balochi	Tripuri	0.0203226	0.000477576	42.5536	42.5536
Korwa	Armenians	Bateq	0.0203429	0.00064202	31.6858	31.6858
Korwa	Georgians	Japanese	0.0203678	0.00063018	32.3207	32.3207
Korwa	Pathan	Tripuri	0.0203839	0.00047807	42.6378	42.6378
Korwa	North_Italians	Yizu	0.0203929	0.000676194	30.1583	30.1583
Korwa	Brahui	Tripuri	0.020433	0.000486176	42.0281	42.0281
Korwa	Georgians	Bateq	0.0204387	0.000645179	31.679	31.679
Korwa	Brahui	Aeta	0.0204902	0.000577567	35.4768	35.4768
Korwa	Paniya	Papuans	0.0205255	0.000633025	32.4244	32.4244
Korwa	Russians	Mendriq	0.0205696	0.000589049	34.92	34.92
Korwa	Adygei	Kom	0.0205775	0.000769064	26.7566	26.7566
Korwa	Palestinians	Kintaq	0.020578	0.000612982	33.5703	33.5703
Korwa	Bedouins	Japanese	0.020588	0.000632234	32.5638	32.5638
Korwa	North_Italians	Naxi	0.0206064	0.00068124	30.2484	30.2484
Korwa	Adygei	Kintaq	0.020612	0.000603597	34.1485	34.1485
Korwa	Adygei	Cambodians	0.0206181	0.000605869	34.0306	34.0306
Korwa	Palestinians	Bateq	0.0207177	0.000633072	32.7257	32.7257
Korwa	Pathan	Burmese	0.0207297	0.000485123	42.7309	42.7309
Korwa	Adygei	Seletar	0.0207316	0.000695953	29.7888	29.7888
Korwa	Adygei	Mizo	0.0207375	0.000689527	30.075	30.075
Korwa	French	Kintaq	0.0207536	0.000613644	33.8203	33.8203
Korwa	French	Yizu	0.0207708	0.000648075	32.05	32.05
Korwa	North_Italians	Bateq	0.0207813	0.000672236	30.9138	30.9138
Korwa	Adygei	She	0.0208003	0.000658673	31.5791	31.5791
Korwa	North_Italians	Kintaq	0.0208024	0.000641904	32.4073	32.4073
Korwa	Russians	Seletar	0.0208271	0.00070826	29.406	29.406
Korwa	Adygei	Miaozu	0.0208348	0.000648716	32.117	32.117
Korwa	Adygei	Kuki	0.0208385	0.00064959	32.0794	32.0794
Korwa	North_Italians	Batak	0.0208453	0.000662607	31.4596	31.4596
Korwa	Balochi	Burmese	0.0208481	0.000479182	43.5076	43.5076
Korwa	Adygei	Garo	0.0208557	0.00063518	32.8343	32.8343
Korwa	French	Bateq	0.0208642	0.000659133	31.6539	31.6539
Korwa	Russians	Jehai	0.0208956	0.000617391	33.845	33.845
Korwa	North_Italians	Japanese	0.0209103	0.000676364	30.9158	30.9158
Korwa	Russians	Cambodians	0.0209106	0.000595486	35.1153	35.1153
Korwa	Adygei	Hmar	0.0209228	0.000703036	29.7607	29.7607
Korwa	Palestinians	Batak	0.0209245	0.000626962	33.3745	33.3745
Korwa	French	Batak	0.0209613	0.000624732	33.5524	33.5524
Korwa	Adygei	Bateq	0.0209663	0.000633301	33.1064	33.1064
Korwa	Bedouins	Batak	0.0210055	0.000623913	33.6674	33.6674
Korwa	French	Naxi	0.0210283	0.000656579	32.027	32.027
Korwa	Brahui	Burmese	0.0210286	0.000493474	42.6134	42.6134
Korwa	Sindhi	Mongola	0.0210484	0.000533858	39.427	39.427
Korwa	Russians	She	0.0210523	0.000662597	31.7724	31.7724
Korwa	Russians	Garo	0.0211159	0.000664346	31.7845	31.7845
Korwa	Khatri	Melanesians	0.0211434	0.000667455	31.6777	31.6777
Korwa	Khatri	Tu	0.0211565	0.000551189	38.3834	38.3834
Korwa	Bedouins	Kintaq	0.0211601	0.000616764	34.3082	34.3082
Korwa	Adygei	Han	0.0211752	0.000644662	32.847	32.847
Korwa	Bedouins	Bateq	0.0212684	0.000637669	33.3532	33.3532
Korwa	Russians	Kuki	0.0213097	0.000666093	31.992	31.992
Korwa	Adygei	Tujia	0.021311	0.000651435	32.7139	32.7139
Korwa	Russians	Miaozu	0.021331	0.000644057	33.1197	33.1197
Korwa	Russians	Kom	0.0214202	0.000767915	27.894	27.894
Korwa	Adygei	Batak	0.0214251	0.000619228	34.5996	34.5996
Korwa	Sindhi	Melanesians	0.0214526	0.000642402	33.3943	33.3943
Korwa	Russians	Mizo	0.021486	0.00066722	32.2023	32.2023
Korwa	French	Japanese	0.0215103	0.000657318	32.7243	32.7243
Korwa	Russians	Han	0.0215278	0.000627218	34.3227	34.3227
Korwa	Russians	Hmar	0.0215349	0.00069073	31.177	31.177
Korwa	Russians	Kintaq	0.0215573	0.000611913	35.2293	35.2293
Korwa	Adygei	Naga	0.02159	0.000720994	29.9448	29.9448
Korwa	Khatri	Papuans	0.0216052	0.000725222	29.7912	29.7912
Korwa	Pathan	Melanesians	0.0217261	0.000671015	32.378	32.378
Korwa	Russians	Bateq	0.0217588	0.00063691	34.1631	34.1631
Korwa	Russians	Tujia	0.0217954	0.000642418	33.9271	33.9271
Korwa	Armenians	Tripuri	0.0218017	0.000532743	40.9235	40.9235
Korwa	Khatri	Mongola	0.0218223	0.000536663	40.663	40.663
Korwa	Adygei	Yizu	0.0218451	0.00064528	33.8537	33.8537
Korwa	Russians	Naga	0.0218938	0.000725993	30.1571	30.1571
Korwa	Pathan	Tu	0.0219487	0.000552206	39.7473	39.7473
Korwa	Russians	Batak	0.0219575	0.00061649	35.6169	35.6169
Korwa	Armenians	Aeta	0.0219776	0.000668752	32.8635	32.8635
Korwa	Adygei	Naxi	0.0219859	0.000643032	34.1909	34.1909
Korwa	Sindhi	Papuans	0.0220011	0.000690173	31.8777	31.8777
Korwa	Palestinians	Tripuri	0.0220387	0.000539534	40.8477	40.8477
Korwa	Pathan	Papuans	0.0220411	0.000728568	30.2526	30.2526
Korwa	Balochi	Tu	0.0220492	0.000550624	40.0441	40.0441
Korwa	North_Kannadi	Nyishi	0.0220553	0.000496295	44.44	44.44
Korwa	Brahui	Tu	0.0221223	0.000573431	38.5788	38.5788
Korwa	Georgians	Tripuri	0.0221884	0.000538039	41.2395	41.2395
Korwa	Bedouins	Tripuri	0.0222175	0.000539757	41.1621	41.1621
Korwa	Georgians	Aeta	0.022233	0.000660008	33.686	33.686
Korwa	Russians	Yizu	0.0222658	0.000643372	34.608	34.608
Korwa	Onge	Nyishi	0.022311	0.000648087	34.426	34.426
Korwa	Jarawa	Nyishi	0.0224142	0.000616608	36.3508	36.3508
Korwa	Sakilli	Nyishi	0.0224212	0.000642405	34.902	34.902
Korwa	Halakipikki	Nyishi	0.0225049	0.000635991	35.3856	35.3856
Korwa	Armenians	Burmese	0.0225286	0.000548491	41.0738	41.0738
Korwa	Russians	Naxi	0.0225971	0.000643236	35.1303	35.1303
Korwa	North_Italians	Tripuri	0.0226578	0.000562336	40.2923	40.2923
Korwa	Brahui	Mongola	0.0226782	0.000578301	39.2151	39.2151
Korwa	Balochi	Melanesians	0.0227192	0.000704631	32.2426	32.2426
Korwa	Balochi	Mongola	0.0227696	0.000552643	41.2012	41.2012
Korwa	Adygei	Japanese	0.0227735	0.000645518	35.2794	35.2794
Korwa	Palestinians	Burmese	0.0228287	0.000554491	41.1705	41.1705
Korwa	Pathan	Mongola	0.0228597	0.000550703	41.5101	41.5101
Korwa	Chamar	Nyishi	0.0228889	0.00048611	47.0859	47.0859
Korwa	Balochi	Papuans	0.0229431	0.000773189	29.6733	29.6733
Korwa	French	Tripuri	0.0229465	0.000543914	42.1877	42.1877
Korwa	Bedouins	Burmese	0.0230053	0.000551776	41.6932	41.6932
Korwa	Georgians	Burmese	0.0230288	0.000545427	42.2215	42.2215
Korwa	Russians	Japanese	0.0231929	0.000634483	36.554	36.554
Korwa	Brahui	Melanesians	0.0232242	0.000701247	33.1184	33.1184
Korwa	Palestinians	Aeta	0.0232783	0.000673723	34.5517	34.5517
Korwa	North_Italians	Aeta	0.0232841	0.000682742	34.1038	34.1038
Korwa	French	Aeta	0.0233638	0.000662156	35.2845	35.2845
Korwa	Adygei	Aeta	0.023385	0.000667284	35.045	35.045
Korwa	North_Italians	Burmese	0.0234344	0.000580412	40.3755	40.3755
Korwa	Brahui	Papuans	0.0235054	0.00077365	30.3825	30.3825
Korwa	Adygei	Tripuri	0.0235133	0.000538715	43.6469	43.6469
Korwa	Piramalai_Kallars	Nyishi	0.0235776	0.000577254	40.8445	40.8445
Korwa	Bedouins	Aeta	0.0236263	0.000661759	35.7023	35.7023
Korwa	French	Burmese	0.0236465	0.000559617	42.2548	42.2548
Korwa	Russians	Tripuri	0.0238445	0.00054118	44.0602	44.0602
Korwa	Chenchus	Nyishi	0.0240457	0.000599903	40.0826	40.0826
Korwa	Kurumba	Nyishi	0.0241267	0.000639769	37.7117	37.7117
Korwa	Russians	Aeta	0.0241406	0.000657264	36.729	36.729
Korwa	Armenians	Tu	0.0243487	0.000648039	37.573	37.573
Korwa	Adygei	Burmese	0.0243511	0.000553529	43.9925	43.9925
Korwa	Russians	Burmese	0.0246941	0.000555149	44.482	44.482
Korwa	Palestinians	Tu	0.0247579	0.000639853	38.6931	38.6931
Korwa	Georgians	Tu	0.0248593	0.000644185	38.5903	38.5903
Korwa	Jarawa	Tripuri	0.024943	0.000579566	43.0375	43.0375
Korwa	Armenians	Melanesians	0.0249663	0.000833785	29.9433	29.9433
Korwa	Kol	Nyishi	0.0249676	0.000519712	48.0414	48.0414
Korwa	Bedouins	Tu	0.0249776	0.000643062	38.8417	38.8417
Korwa	Armenians	Papuans	0.0250334	0.000910909	27.4818	27.4818
Korwa	Georgians	Papuans	0.0251638	0.000909041	27.6817	27.6817
Korwa	Onge	Tripuri	0.0251778	0.000595246	42.2982	42.2982
Korwa	Jarawa	Burmese	0.0252288	0.000578516	43.6095	43.6095
Korwa	Adygei	Papuans	0.0253723	0.000879157	28.8598	28.8598
Korwa	Georgians	Melanesians	0.0253756	0.000835967	30.3548	30.3548
Korwa	Jarawa	Lahu	0.0253797	0.000672645	37.7312	37.7312
Korwa	Onge	Burmese	0.0254021	0.000600928	42.2715	42.2715
Korwa	Velmas	Nyishi	0.0254879	0.000555467	45.8856	45.8856
Korwa	Armenians	Mongola	0.0254977	0.000635371	40.1305	40.1305
Korwa	Adygei	Melanesians	0.0255418	0.000804928	31.7317	31.7317
Korwa	Jarawa	Cambodians	0.0255553	0.000635206	40.2315	40.2315
Korwa	Palestinians	Mongola	0.0255706	0.000640042	39.9515	39.9515
Korwa	Jarawa	Dai	0.0255812	0.00066785	38.3037	38.3037
Korwa	Jarawa	Vietnamese	0.0256361	0.00065775	38.9755	38.9755
Korwa	North_Italians	Tu	0.0256439	0.000677087	37.8738	37.8738
Korwa	North_Italians	Papuans	0.0256623	0.000969227	26.4771	26.4771
Korwa	Onge	Dai	0.0256947	0.000702155	36.5941	36.5941
Korwa	Russians	Papuans	0.025698	0.000906871	28.337	28.337
Korwa	Jarawa	Garo	0.0257178	0.000702399	36.6142	36.6142
Korwa	Onge	Vietnamese	0.0257212	0.000676246	38.0353	38.0353
Korwa	Jarawa	Lao	0.0257962	0.000637555	40.4611	40.4611
Korwa	Onge	Lahu	0.0258187	0.000710315	36.3482	36.3482
Korwa	Russians	Melanesians	0.0258919	0.000835502	30.9896	30.9896
Korwa	French	Melanesians	0.0258955	0.000831518	31.1425	31.1425
Korwa	Onge	Lao	0.0259038	0.000661666	39.1494	39.1494
Korwa	North_Italians	Melanesians	0.0259276	0.000870275	29.7925	29.7925
Korwa	French	Papuans	0.0259424	0.000929619	27.9064	27.9064
Korwa	Dharkars	Nyishi	0.0260136	0.000573213	45.3821	45.3821
Korwa	Bedouins	Mongola	0.0260196	0.000645961	40.2804	40.2804
Korwa	Jarawa	Miaozu	0.0260276	0.000694517	37.4759	37.4759
Korwa	Onge	Cambodians	0.0260536	0.000668212	38.9901	38.9901
Korwa	French	Tu	0.0260893	0.000656902	39.7157	39.7157
Korwa	Jarawa	Murut	0.0260898	0.00068417	38.1335	38.1335
Korwa	Georgians	Mongola	0.0261174	0.000633194	41.2471	41.2471
Korwa	Onge	Garo	0.0261836	0.000726386	36.0464	36.0464
Korwa	Jarawa	She	0.0262002	0.000699808	37.4391	37.4391
Korwa	Jarawa	Han	0.0262746	0.000639388	41.0934	41.0934
Korwa	Onge	Miaozu	0.0262791	0.000720966	36.4498	36.4498
Korwa	Jarawa	Tu	0.0262984	0.000652017	40.3338	40.3338
Korwa	Onge	Murut	0.026311	0.000699363	37.6213	37.6213
Korwa	Onge	She	0.0263568	0.000717625	36.7278	36.7278
Korwa	Onge	Han	0.0264905	0.000667992	39.657	39.657
Korwa	Jarawa	Kom	0.0265508	0.000880809	30.1436	30.1436
Korwa	Jarawa	Kayah_Lebbo	0.0265717	0.000700382	37.9389	37.9389
Korwa	Jarawa	Tujia	0.026584	0.000677877	39.2165	39.2165
Korwa	Onge	Kayah_Lebbo	0.0265883	0.000731307	36.3572	36.3572
Korwa	Jarawa	Hmar	0.0266476	0.00071785	37.1214	37.1214
Korwa	Jarawa	Mongola	0.0267206	0.000670699	39.8399	39.8399
Korwa	Onge	Kuki	0.0267559	0.000726523	36.8273	36.8273
Korwa	Palestinians	Melanesians	0.026767	0.00078886	33.9313	33.9313
Korwa	North_Italians	Mongola	0.0268119	0.000673621	39.8026	39.8026
Korwa	Onge	Tujia	0.0268289	0.000709022	37.8393	37.8393
Korwa	Jarawa	Naxi	0.0269202	0.000701945	38.3509	38.3509
Korwa	Onge	Tu	0.0269328	0.000686893	39.2095	39.2095
Korwa	Adygei	Tu	0.0269406	0.000664128	40.5654	40.5654
Korwa	Jarawa	Kuki	0.0269459	0.000716677	37.5983	37.5983
Korwa	Bedouins	Melanesians	0.0269582	0.000823018	32.7553	32.7553
Korwa	Onge	Kom	0.0269946	0.000899761	30.0019	30.0019
Korwa	Jarawa	Temuan	0.0270082	0.000652878	41.3678	41.3678
Korwa	Onge	Mongola	0.0270114	0.000704678	38.3315	38.3315
Korwa	Iyer	Nyishi	0.0270586	0.000550633	49.1409	49.1409
Korwa	Onge	Naxi	0.027168	0.000732254	37.1019	37.1019
Korwa	Palestinians	Papuans	0.0271867	0.000885328	30.708	30.708
Korwa	Onge	Yizu	0.0272819	0.000710896	38.3768	38.3768
Korwa	Onge	Hmar	0.027291	0.000754853	36.1541	36.1541
Korwa	Jarawa	Yizu	0.0272955	0.000686856	39.7398	39.7398
Korwa	Jarawa	Naga	0.0272986	0.000778734	35.0551	35.0551
Korwa	Jarawa	Seletar	0.0273344	0.00075062	36.4157	36.4157
Korwa	Bedouins	Papuans	0.0273371	0.000907808	30.1133	30.1133
Korwa	Jarawa	Mizo	0.0273699	0.000713316	38.3699	38.3699
Korwa	Onge	Naga	0.0273885	0.000804194	34.057	34.057
Korwa	Onge	Temuan	0.0274004	0.000677111	40.4667	40.4667
Korwa	Jarawa	MahMeri	0.0274503	0.000727215	37.7472	37.7472
Korwa	Russians	Tu	0.0274581	0.000638998	42.9706	42.9706
Korwa	Jarawa	Japanese	0.0274625	0.000663157	41.4118	41.4118
Korwa	French	Mongola	0.0274782	0.000650968	42.2113	42.2113
Korwa	Onge	Seletar	0.0275007	0.000795421	34.5738	34.5738
Korwa	Onge	Mizo	0.0275764	0.000760127	36.2787	36.2787
Korwa	Jarawa	Jakun	0.0276056	0.000676184	40.8255	40.8255
Korwa	Onge	MahMeri	0.0277368	0.000765616	36.228	36.228
Korwa	Onge	Japanese	0.0277965	0.000682066	40.7533	40.7533
Korwa	Onge	Jakun	0.027834	0.000722124	38.5446	38.5446
Korwa	Adygei	Mongola	0.0283709	0.000647769	43.7979	43.7979
Korwa	Jarawa	CheWong	0.0285127	0.000746142	38.2135	38.2135
Korwa	Onge	CheWong	0.0287053	0.000785093	36.5629	36.5629
Korwa	Russians	Mongola	0.0293388	0.0006385	45.9496	45.9496
Korwa	Jarawa	Batak	0.029695	0.00065881	45.0737	45.0737
Korwa	Onge	Batak	0.0297668	0.000682572	43.6097	43.6097
Korwa	Jarawa	Mendriq	0.030355	0.000691272	43.9119	43.9119
Korwa	Onge	Mendriq	0.0305198	0.00073404	41.5778	41.5778
Korwa	Sindhi	Nyishi	0.0307264	0.000586044	52.4303	52.4303
Korwa	Onge	Aeta	0.0310888	0.000772115	40.2645	40.2645
Korwa	Jarawa	Aeta	0.0311625	0.000732192	42.5606	42.5606
Korwa	Khatri	Nyishi	0.0313702	0.000595726	52.6588	52.6588
Korwa	Jarawa	Jehai	0.03196	0.000734607	43.5063	43.5063
Korwa	Pathan	Nyishi	0.032052	0.00060254	53.1949	53.1949
Korwa	Jarawa	Kintaq	0.0321348	0.000706757	45.468	45.468
Korwa	Onge	Jehai	0.0322035	0.00076619	42.0306	42.0306
Korwa	Onge	Kintaq	0.0323298	0.00075188	42.9986	42.9986
Korwa	Balochi	Nyishi	0.0324741	0.000601218	54.0139	54.0139
Korwa	Jarawa	Bateq	0.032475	0.000734749	44.1988	44.1988
Korwa	Brahui	Nyishi	0.0328825	0.000627188	52.4284	52.4284
Korwa	Onge	Bateq	0.0329823	0.000782868	42.13	42.13
Korwa	Onge	Melanesians	0.0339528	0.00093447	36.3338	36.3338
Korwa	Jarawa	Melanesians	0.0341961	0.00089848	38.0599	38.0599
Korwa	Palestinians	Nyishi	0.0348157	0.000693253	50.2208	50.2208
Korwa	Bedouins	Nyishi	0.0350738	0.000692765	50.6287	50.6287
Korwa	Onge	Papuans	0.0354753	0.00100861	35.1725	35.1725
Korwa	Armenians	Nyishi	0.0357824	0.000697455	51.3043	51.3043
Korwa	Jarawa	Papuans	0.0358348	0.000972504	36.848	36.848
Korwa	Georgians	Nyishi	0.036251	0.000697442	51.9771	51.9771
Korwa	Adygei	Nyishi	0.0364108	0.000690521	52.7294	52.7294
Korwa	North_Italians	Nyishi	0.0364145	0.000737977	49.3437	49.3437
Korwa	French	Nyishi	0.0366593	0.000710053	51.6289	51.6289
Korwa	Russians	Nyishi	0.0366826	0.000690862	53.0969	53.0969

## Sheet: NorthMunda-Birhor
Target	Source 1	Source 2	f3	se (weighted block jackknife standard error)	Z-score	Absolute Z-score
Birhor	Sakilli	Kayah_Lebbo	0.0241503	0.000731301	33.0237	33.0237
Birhor	Halakipikki	Kayah_Lebbo	0.0241834	0.000713395	33.8991	33.8991
Birhor	Chamar	Kayah_Lebbo	0.0242281	0.000624866	38.7733	38.7733
Birhor	North_Kannadi	Lao	0.0242839	0.000580251	41.8507	41.8507
Birhor	Chamar	Lao	0.024318	0.00057833	42.0486	42.0486
Birhor	Sakilli	Lao	0.0243728	0.000671996	36.2693	36.2693
Birhor	Sakilli	Lahu	0.0244025	0.000730101	33.4234	33.4234
Birhor	North_Kannadi	Kayah_Lebbo	0.0244612	0.000606432	40.3363	40.3363
Birhor	Halakipikki	Lao	0.0245159	0.000672196	36.4714	36.4714
Birhor	North_Kannadi	Murut	0.0245211	0.000615085	39.8662	39.8662
Birhor	Chamar	Murut	0.0245688	0.00060092	40.8854	40.8854
Birhor	Piramalai_Kallars	Lao	0.0246065	0.000601309	40.9217	40.9217
Birhor	Halakipikki	Murut	0.0246471	0.000709666	34.7305	34.7305
Birhor	Sakilli	Dai	0.024661	0.000721952	34.1587	34.1587
Birhor	Chamar	Lahu	0.0247434	0.000622797	39.7295	39.7295
Birhor	Pulliyar	Lao	0.0247795	0.000644993	38.4183	38.4183
Birhor	North_Kannadi	Dai	0.0247831	0.000634038	39.0877	39.0877
Birhor	Sakilli	Vietnamese	0.0247933	0.000688784	35.9958	35.9958
Birhor	Chamar	Dai	0.0248022	0.000631485	39.2759	39.2759
Birhor	Chamar	Temuan	0.0248062	0.000584385	42.4483	42.4483
Birhor	Paniya	Lao	0.0248102	0.000580931	42.7077	42.7077
Birhor	Kurumba	Lao	0.0248257	0.000642096	38.6635	38.6635
Birhor	Pulliyar	Kayah_Lebbo	0.0248341	0.000721469	34.4216	34.4216
Birhor	North_Kannadi	Temuan	0.0248537	0.000597	41.6309	41.6309
Birhor	North_Kannadi	Vietnamese	0.0248561	0.000604387	41.1261	41.1261
Birhor	Halakipikki	Dai	0.0248639	0.000734778	33.8387	33.8387
Birhor	Sakilli	Murut	0.0248676	0.000705542	35.2461	35.2461
Birhor	Halakipikki	Temuan	0.0249122	0.000681315	36.5648	36.5648
Birhor	Piramalai_Kallars	Kayah_Lebbo	0.0249282	0.000640537	38.9176	38.9176
Birhor	Piramalai_Kallars	Dai	0.0249736	0.000641446	38.9333	38.9333
Birhor	North_Kannadi	MahMeri	0.0249852	0.000629723	39.6765	39.6765
Birhor	Pulliyar	Dai	0.0250234	0.000712961	35.0979	35.0979
Birhor	Chamar	MahMeri	0.025043	0.000606581	41.2855	41.2855
Birhor	Chamar	Vietnamese	0.0250468	0.000603656	41.4919	41.4919
Birhor	Kurumba	Kayah_Lebbo	0.0250594	0.000691218	36.254	36.254
Birhor	Piramalai_Kallars	Murut	0.0250663	0.000639459	39.1993	39.1993
Birhor	North_Kannadi	Lahu	0.0250696	0.000629245	39.8407	39.8407
Birhor	Pulliyar	Murut	0.025105	0.000693503	36.2003	36.2003
Birhor	Piramalai_Kallars	Lahu	0.0251151	0.000647264	38.802	38.802
Birhor	Kurumba	Temuan	0.0251684	0.000680537	36.9832	36.9832
Birhor	Piramalai_Kallars	Vietnamese	0.0251923	0.000624788	40.3213	40.3213
Birhor	Sakilli	MahMeri	0.0251985	0.000712044	35.389	35.389
Birhor	Paniya	Kayah_Lebbo	0.0252191	0.000647797	38.9306	38.9306
Birhor	Kurumba	Dai	0.0252307	0.000696184	36.2414	36.2414
Birhor	Sakilli	Temuan	0.0252403	0.000687874	36.6932	36.6932
Birhor	Paniya	Temuan	0.0252562	0.000607365	41.5833	41.5833
Birhor	Paniya	Dai	0.025258	0.00062684	40.2941	40.2941
Birhor	Kurumba	Murut	0.0252976	0.000696941	36.298	36.298
Birhor	Paniya	Vietnamese	0.0252987	0.000613817	41.2155	41.2155
Birhor	Chamar	She	0.0253177	0.000609266	41.5544	41.5544
Birhor	Halakipikki	Lahu	0.0253485	0.000737566	34.3677	34.3677
Birhor	Piramalai_Kallars	Temuan	0.0253571	0.000629025	40.3118	40.3118
Birhor	Velmas	Lao	0.0253602	0.000602463	42.0941	42.0941
Birhor	Kurumba	Vietnamese	0.0253617	0.000669321	37.8917	37.8917
Birhor	Pulliyar	Lahu	0.0254006	0.000737262	34.4526	34.4526
Birhor	Halakipikki	MahMeri	0.0254139	0.000735377	34.5591	34.5591
Birhor	Pulliyar	MahMeri	0.0254597	0.000697051	36.5249	36.5249
Birhor	Chamar	CheWong	0.0254693	0.000652238	39.0491	39.0491
Birhor	Piramalai_Kallars	She	0.0254763	0.000645487	39.4684	39.4684
Birhor	Pulliyar	Vietnamese	0.0254948	0.000670241	38.0383	38.0383
Birhor	Halakipikki	Vietnamese	0.0255126	0.000681528	37.4344	37.4344
Birhor	Paniya	MahMeri	0.0255254	0.000636195	40.1219	40.1219
Birhor	North_Kannadi	She	0.0255278	0.000638441	39.9845	39.9845
Birhor	Sakilli	Cambodians	0.0255291	0.000706752	36.1218	36.1218
Birhor	Sakilli	She	0.0255504	0.00072353	35.3135	35.3135
Birhor	Halakipikki	She	0.0255606	0.000721921	35.4064	35.4064
Birhor	Velmas	Kayah_Lebbo	0.0255668	0.000641569	39.8504	39.8504
Birhor	Chamar	Jakun	0.0255896	0.000599251	42.7027	42.7027
Birhor	North_Kannadi	Jakun	0.0255994	0.00061095	41.901	41.901
Birhor	Piramalai_Kallars	MahMeri	0.0256103	0.000639753	40.0315	40.0315
Birhor	Velmas	Murut	0.0256159	0.000628732	40.7421	40.7421
Birhor	Sakilli	Miaozu	0.0256281	0.000723894	35.4031	35.4031
Birhor	Paniya	Murut	0.0256672	0.000636649	40.3161	40.3161
Birhor	Sakilli	Han	0.0256959	0.000688759	37.3075	37.3075
Birhor	Sakilli	Jakun	0.0257081	0.000707252	36.3493	36.3493
Birhor	Sakilli	Tujia	0.0257438	0.000715757	35.9672	35.9672
Birhor	Pulliyar	Temuan	0.0257571	0.000672288	38.3125	38.3125
Birhor	Velmas	Dai	0.0257633	0.000651752	39.5293	39.5293
Birhor	North_Kannadi	Seletar	0.0257656	0.000663736	38.819	38.819
Birhor	Paniya	Lahu	0.0257874	0.000638994	40.3563	40.3563
Birhor	Chamar	Cambodians	0.0257958	0.000599382	43.0373	43.0373
Birhor	Kurumba	Lahu	0.0257959	0.000725724	35.5451	35.5451
Birhor	Chamar	Han	0.0258086	0.000601951	42.875	42.875
Birhor	Paniya	She	0.0258252	0.000634985	40.6705	40.6705
Birhor	North_Kannadi	Miaozu	0.0258434	0.000643054	40.1886	40.1886
Birhor	North_Kannadi	Cambodians	0.0258502	0.000611993	42.2394	42.2394
Birhor	Sakilli	CheWong	0.0258515	0.000750099	34.4642	34.4642
Birhor	Halakipikki	Han	0.0258537	0.000701127	36.8745	36.8745
Birhor	Sakilli	Naga	0.0258548	0.000796771	32.4495	32.4495
Birhor	Halakipikki	Jakun	0.0258643	0.000717946	36.0254	36.0254
Birhor	Sakilli	Kuki	0.0258716	0.000727717	35.5517	35.5517
Birhor	Chamar	Miaozu	0.0258914	0.000622353	41.6024	41.6024
Birhor	Chamar	Seletar	0.0259031	0.000632674	40.9423	40.9423
Birhor	Velmas	Lahu	0.0259097	0.000649283	39.9052	39.9052
Birhor	Pulliyar	She	0.0259243	0.00073118	35.4554	35.4554
Birhor	Halakipikki	Seletar	0.0259276	0.000784435	33.0526	33.0526
Birhor	North_Kannadi	CheWong	0.0259307	0.000676358	38.3388	38.3388
Birhor	Velmas	Temuan	0.0259397	0.000621835	41.7148	41.7148
Birhor	Paniya	Cambodians	0.0259411	0.000611336	42.4335	42.4335
Birhor	Kurumba	She	0.0259477	0.000717705	36.1537	36.1537
Birhor	Velmas	Vietnamese	0.025996	0.000613524	42.3716	42.3716
Birhor	Sakilli	Seletar	0.0260025	0.000752969	34.5334	34.5334
Birhor	North_Kannadi	Han	0.0260169	0.000608612	42.7479	42.7479
Birhor	Kurumba	MahMeri	0.0260289	0.000732053	35.556	35.556
Birhor	Pulliyar	Miaozu	0.0260367	0.00073681	35.337	35.337
Birhor	Halakipikki	Miaozu	0.0260401	0.000724438	35.9453	35.9453
Birhor	Chamar	Tujia	0.0260546	0.000623696	41.7745	41.7745
Birhor	Pulliyar	Cambodians	0.0260638	0.000669589	38.9251	38.9251
Birhor	Paniya	Han	0.0260784	0.000608786	42.8366	42.8366
Birhor	Piramalai_Kallars	Han	0.0260796	0.000618177	42.1879	42.1879
Birhor	Piramalai_Kallars	CheWong	0.0260806	0.000665197	39.2073	39.2073
Birhor	Chenchus	Murut	0.0260841	0.000690961	37.7505	37.7505
Birhor	Kurumba	CheWong	0.0260886	0.000732711	35.6056	35.6056
Birhor	Pulliyar	Seletar	0.0260941	0.00075208	34.6959	34.6959
Birhor	Paniya	Miaozu	0.0261439	0.000648729	40.3001	40.3001
Birhor	Kurumba	Miaozu	0.0261486	0.000727293	35.9533	35.9533
Birhor	Piramalai_Kallars	Jakun	0.0261791	0.000630839	41.4988	41.4988
Birhor	Kurumba	Han	0.0261933	0.000674266	38.8471	38.8471
Birhor	Velmas	MahMeri	0.0262021	0.00063828	41.0511	41.0511
Birhor	Paniya	Jakun	0.0262074	0.000616027	42.5426	42.5426
Birhor	Kol	Lao	0.0262091	0.000564318	46.4439	46.4439
Birhor	Piramalai_Kallars	Tujia	0.0262255	0.000648613	40.4332	40.4332
Birhor	Dharkars	Lao	0.026229	0.000609934	43.003	43.003
Birhor	Piramalai_Kallars	Miaozu	0.0262338	0.00064264	40.8219	40.8219
Birhor	North_Kannadi	Tujia	0.0262461	0.000634685	41.3529	41.3529
Birhor	Pulliyar	Jakun	0.0262552	0.00069173	37.9559	37.9559
Birhor	Velmas	She	0.026274	0.000642348	40.9031	40.9031
Birhor	Pulliyar	Han	0.0262799	0.000693352	37.9027	37.9027
Birhor	Kurumba	Jakun	0.0262823	0.00069351	37.8975	37.8975
Birhor	Chenchus	Kayah_Lebbo	0.0262842	0.000726237	36.1922	36.1922
Birhor	Pulliyar	Tujia	0.0262945	0.000716812	36.6826	36.6826
Birhor	Kol	Kayah_Lebbo	0.0263131	0.00059365	44.3243	44.3243
Birhor	Piramalai_Kallars	Kuki	0.0263242	0.000649356	40.539	40.539
Birhor	Dharkars	Murut	0.0263253	0.000635851	41.4016	41.4016
Birhor	Halakipikki	CheWong	0.026327	0.000767313	34.3106	34.3106
Birhor	Piramalai_Kallars	Hmar	0.0263456	0.000690635	38.1469	38.1469
Birhor	Kurumba	Cambodians	0.0263576	0.000677082	38.9282	38.9282
Birhor	Chamar	Kom	0.0263646	0.00069249	38.0722	38.0722
Birhor	Halakipikki	Cambodians	0.0263676	0.000692336	38.085	38.085
Birhor	Dharkars	Kayah_Lebbo	0.026369	0.000645798	40.8316	40.8316
Birhor	Sakilli	Yizu	0.02639	0.000682627	38.6595	38.6595
Birhor	Chenchus	Lao	0.0263953	0.000677981	38.9323	38.9323
Birhor	Paniya	Tujia	0.026405	0.000630441	41.8834	41.8834
Birhor	Sakilli	Mizo	0.0264087	0.000749488	35.2356	35.2356
Birhor	Piramalai_Kallars	Naga	0.0264111	0.000703329	37.5515	37.5515
Birhor	Halakipikki	Tujia	0.0264581	0.000742126	35.6517	35.6517
Birhor	Pulliyar	CheWong	0.026466	0.000733474	36.0831	36.0831
Birhor	Chamar	Hmar	0.0264807	0.000653615	40.5142	40.5142
Birhor	Kurumba	Seletar	0.0264842	0.000775004	34.173	34.173
Birhor	Kurumba	Mizo	0.0264885	0.000741873	35.7048	35.7048
Birhor	Chamar	Mendriq	0.0264892	0.000596347	44.4191	44.4191
Birhor	Piramalai_Kallars	Cambodians	0.026525	0.000623587	42.5361	42.5361
Birhor	Chamar	Mizo	0.0265364	0.000641266	41.3813	41.3813
Birhor	Iyer	Lao	0.0265433	0.000580619	45.7155	45.7155
Birhor	Halakipikki	Kuki	0.0265453	0.000735588	36.0873	36.0873
Birhor	Chamar	Yizu	0.0265455	0.00060683	43.7445	43.7445
Birhor	Kurumba	Kom	0.0265458	0.000835897	31.7572	31.7572
Birhor	Chamar	Naga	0.026578	0.000665445	39.9402	39.9402
Birhor	Kol	Murut	0.0266102	0.000592995	44.8742	44.8742
Birhor	Iyer	Kayah_Lebbo	0.0266154	0.000612099	43.4822	43.4822
Birhor	Halakipikki	Kom	0.0266167	0.000880921	30.2146	30.2146
Birhor	Velmas	Miaozu	0.0266327	0.000640861	41.5577	41.5577
Birhor	Dharkars	Dai	0.0266479	0.000653329	40.7879	40.7879
Birhor	Pulliyar	Mizo	0.026654	0.000740006	36.0186	36.0186
Birhor	Kurumba	Tujia	0.0266575	0.000701534	37.9988	37.9988
Birhor	Chamar	Batak	0.0266844	0.000608094	43.8821	43.8821
Birhor	Paniya	Seletar	0.0266888	0.000691023	38.6221	38.6221
Birhor	Kol	Temuan	0.0267006	0.000591371	45.1504	45.1504
Birhor	Chamar	Jehai	0.0267065	0.000609457	43.8201	43.8201
Birhor	Sakilli	Kom	0.0267069	0.000830434	32.1602	32.1602
Birhor	Kol	MahMeri	0.0267255	0.000613132	43.5886	43.5886
Birhor	Sakilli	Japanese	0.0267263	0.000687016	38.9019	38.9019
Birhor	Sakilli	Hmar	0.0267431	0.000745436	35.8757	35.8757
Birhor	Chamar	Kuki	0.026744	0.000643194	41.5799	41.5799
Birhor	Iyer	Murut	0.0267503	0.000610292	43.8319	43.8319
Birhor	Chamar	Japanese	0.0267552	0.000595394	44.937	44.937
Birhor	Pulliyar	Kuki	0.0267647	0.000744472	35.9513	35.9513
Birhor	North_Kannadi	Mendriq	0.0267691	0.000613533	43.6312	43.6312
Birhor	Piramalai_Kallars	Mizo	0.0267783	0.000658404	40.6716	40.6716
Birhor	Piramalai_Kallars	Kom	0.0267935	0.000733805	36.5131	36.5131
Birhor	Chenchus	Temuan	0.0268187	0.000694275	38.6284	38.6284
Birhor	Kol	Dai	0.0268193	0.000601378	44.5964	44.5964
Birhor	Halakipikki	Naga	0.0268332	0.000824315	32.5521	32.5521
Birhor	Dharkars	Lahu	0.0268488	0.000675208	39.7637	39.7637
Birhor	Velmas	Han	0.0268488	0.000616696	43.5365	43.5365
Birhor	Halakipikki	Hmar	0.0268565	0.000775643	34.6249	34.6249
Birhor	Kurumba	Hmar	0.0268712	0.000752896	35.6904	35.6904
Birhor	Piramalai_Kallars	Seletar	0.0268788	0.000654387	41.0747	41.0747
Birhor	Sakilli	Jehai	0.0268815	0.000720856	37.291	37.291
Birhor	Sakilli	Mendriq	0.0268851	0.000705339	38.1165	38.1165
Birhor	Dharkars	MahMeri	0.0268884	0.000656841	40.936	40.936
Birhor	Pulliyar	Kom	0.0268915	0.000825867	32.5615	32.5615
Birhor	Pulliyar	Yizu	0.026896	0.00070443	38.1812	38.1812
Birhor	North_Kannadi	Yizu	0.0268991	0.000612585	43.9108	43.9108
Birhor	Velmas	Jakun	0.0269032	0.000622066	43.2481	43.2481
Birhor	Paniya	CheWong	0.0269106	0.000693051	38.8292	38.8292
Birhor	Paniya	Kuki	0.0269236	0.000642858	41.8811	41.8811
Birhor	North_Kannadi	Naga	0.0269325	0.000725243	37.1357	37.1357
Birhor	Halakipikki	Mizo	0.0269332	0.000763431	35.2792	35.2792
Birhor	Velmas	Kom	0.0269345	0.00071972	37.4236	37.4236
Birhor	Piramalai_Kallars	Yizu	0.0269446	0.000632412	42.6061	42.6061
Birhor	Sakilli	Naxi	0.0269448	0.000726083	37.1099	37.1099
Birhor	Velmas	Tujia	0.0269543	0.000637421	42.2865	42.2865
Birhor	Kurumba	Kuki	0.0269548	0.000712523	37.8301	37.8301
Birhor	Dharkars	Temuan	0.0269557	0.000625487	43.0956	43.0956
Birhor	Paniya	Mizo	0.0269707	0.00065382	41.251	41.251
Birhor	Paniya	Yizu	0.0269814	0.000600862	44.9044	44.9044
Birhor	North_Kannadi	Kuki	0.026989	0.000645995	41.779	41.779
Birhor	Velmas	CheWong	0.0269899	0.000676703	39.8845	39.8845
Birhor	Dharkars	Vietnamese	0.0269902	0.000631607	42.7326	42.7326
Birhor	North_Kannadi	Kom	0.0269958	0.000741729	36.3958	36.3958
Birhor	North_Kannadi	Hmar	0.0270017	0.000666235	40.5289	40.5289
Birhor	North_Kannadi	Mizo	0.0270082	0.00066262	40.7598	40.7598
Birhor	Paniya	Hmar	0.0270211	0.000673053	40.1471	40.1471
Birhor	Chenchus	Dai	0.027024	0.000718543	37.6095	37.6095
Birhor	Kol	Vietnamese	0.0270351	0.000579536	46.6495	46.6495
Birhor	Sakilli	Garo	0.0270405	0.00074059	36.5121	36.5121
Birhor	Sakilli	Batak	0.0270577	0.000685453	39.4742	39.4742
Birhor	Iyer	Dai	0.027082	0.000626964	43.1955	43.1955
Birhor	Pulliyar	Japanese	0.0271027	0.000690316	39.2612	39.2612
Birhor	North_Kannadi	Japanese	0.0271032	0.000607225	44.6345	44.6345
Birhor	Piramalai_Kallars	Mendriq	0.0271059	0.000630568	42.9865	42.9865
Birhor	Kurumba	Naga	0.0271306	0.000783719	34.6178	34.6178
Birhor	Chenchus	Lahu	0.0271468	0.000753028	36.0502	36.0502
Birhor	Halakipikki	Jehai	0.0271517	0.000728051	37.2937	37.2937
Birhor	Iyer	Vietnamese	0.0271614	0.000589221	46.0972	46.0972
Birhor	Kol	Lahu	0.0271642	0.000613872	44.2505	44.2505
Birhor	Piramalai_Kallars	Japanese	0.0271726	0.000614831	44.1952	44.1952
Birhor	Velmas	Cambodians	0.0271793	0.000625275	43.4678	43.4678
Birhor	Chenchus	MahMeri	0.0271828	0.0007363	36.9181	36.9181
Birhor	Kol	Jakun	0.0271886	0.000590961	46.0074	46.0074
Birhor	Halakipikki	Yizu	0.0271955	0.000726514	37.4329	37.4329
Birhor	Velmas	Mizo	0.0272178	0.000649333	41.9165	41.9165
Birhor	Dharkars	She	0.0272192	0.000644558	42.2292	42.2292
Birhor	Halakipikki	Naxi	0.0272387	0.000743517	36.635	36.635
Birhor	North_Kannadi	Jehai	0.0272391	0.000623486	43.6884	43.6884
Birhor	Halakipikki	Mendriq	0.0272552	0.000718908	37.912	37.912
Birhor	Paniya	Japanese	0.0272602	0.00062066	43.9214	43.9214
Birhor	Kurumba	Yizu	0.027263	0.000682987	39.9173	39.9173
Birhor	Chamar	Naxi	0.0272717	0.000638628	42.7036	42.7036
Birhor	Velmas	Hmar	0.0272831	0.000674395	40.4556	40.4556
Birhor	Piramalai_Kallars	Garo	0.0272885	0.000667327	40.8922	40.8922
Birhor	Paniya	Naga	0.0272918	0.000708455	38.5229	38.5229
Birhor	Halakipikki	Japanese	0.0273177	0.000705347	38.7295	38.7295
Birhor	Iyer	Lahu	0.0273184	0.000642611	42.5115	42.5115
Birhor	Velmas	Naga	0.0273216	0.000704274	38.7941	38.7941
Birhor	Dharkars	CheWong	0.0273388	0.000698338	39.1484	39.1484
Birhor	Paniya	Naxi	0.0273422	0.000644081	42.4515	42.4515
Birhor	Paniya	Kom	0.0273635	0.000745422	36.7088	36.7088
Birhor	Pulliyar	Naga	0.0273671	0.000787515	34.7512	34.7512
Birhor	Chamar	Garo	0.0273722	0.000630208	43.4336	43.4336
Birhor	North_Kannadi	Batak	0.0273935	0.000605746	45.2227	45.2227
Birhor	Piramalai_Kallars	Jehai	0.0274193	0.000650206	42.1702	42.1702
Birhor	Iyer	Temuan	0.0274207	0.000598586	45.8092	45.8092
Birhor	Chenchus	Vietnamese	0.0274321	0.0007013	39.116	39.116
Birhor	Kurumba	Naxi	0.0274326	0.000728458	37.6585	37.6585
Birhor	Iyer	She	0.0274364	0.000614554	44.6444	44.6444
Birhor	Pulliyar	Naxi	0.0274382	0.000724883	37.852	37.852
Birhor	Velmas	Seletar	0.0274598	0.000691361	39.7185	39.7185
Birhor	Piramalai_Kallars	Naxi	0.0274623	0.000635798	43.1934	43.1934
Birhor	Kol	CheWong	0.02747	0.000631055	43.5304	43.5304
Birhor	Pulliyar	Hmar	0.027475	0.000755365	36.3732	36.3732
Birhor	Paniya	Garo	0.0274846	0.000666752	41.2216	41.2216
Birhor	North_Kannadi	Naxi	0.0275305	0.000650895	42.2964	42.2964
Birhor	Iyer	MahMeri	0.0275545	0.000638993	43.1217	43.1217
Birhor	Chenchus	Jakun	0.0275574	0.000714579	38.5645	38.5645
Birhor	Velmas	Kuki	0.0275583	0.000647823	42.5398	42.5398
Birhor	Dharkars	Miaozu	0.0275625	0.000650905	42.3449	42.3449
Birhor	Kurumba	Jehai	0.0275889	0.000708657	38.9312	38.9312
Birhor	Dharkars	Kom	0.027591	0.000717927	38.4315	38.4315
Birhor	Kurumba	Japanese	0.0275959	0.000686026	40.2257	40.2257
Birhor	Velmas	Yizu	0.0276096	0.000616058	44.8165	44.8165
Birhor	Halakipikki	Batak	0.0276307	0.000726551	38.0299	38.0299
Birhor	Kurumba	Mendriq	0.0276484	0.000697078	39.6633	39.6633
Birhor	Kol	Cambodians	0.0276499	0.000582884	47.4364	47.4364
Birhor	North_Kannadi	Garo	0.0276609	0.000646174	42.8071	42.8071
Birhor	Chamar	Kintaq	0.027663	0.000614148	45.0428	45.0428
Birhor	Chenchus	Seletar	0.0276683	0.000735528	37.6169	37.6169
Birhor	Halakipikki	Garo	0.0276761	0.000759006	36.4637	36.4637
Birhor	Kol	She	0.0276873	0.000588363	47.0582	47.0582
Birhor	Dharkars	Han	0.0277023	0.000626246	44.2355	44.2355
Birhor	Velmas	Mendriq	0.027712	0.000636683	43.5255	43.5255
Birhor	Paniya	Tu	0.0277172	0.000618843	44.7888	44.7888
Birhor	Velmas	Jehai	0.0277275	0.000641678	43.2109	43.2109
Birhor	Chenchus	She	0.0277295	0.000720045	38.5108	38.5108
Birhor	Kol	Seletar	0.0277338	0.000643495	43.0987	43.0987
Birhor	Paniya	Mongola	0.0278037	0.000616118	45.1273	45.1273
Birhor	Dharkars	Jakun	0.0278053	0.000648239	42.8936	42.8936
Birhor	Kurumba	Garo	0.0278088	0.000723831	38.419	38.419
Birhor	Chamar	Bateq	0.0278212	0.000635034	43.8106	43.8106
Birhor	Chenchus	Miaozu	0.0278311	0.00073805	37.709	37.709
Birhor	Pulliyar	Mendriq	0.0278328	0.000677108	41.1055	41.1055
Birhor	Sakilli	Bateq	0.0278717	0.000738549	37.7385	37.7385
Birhor	Pulliyar	Garo	0.0278743	0.000736832	37.8299	37.8299
Birhor	Velmas	Japanese	0.0278873	0.000599296	46.5335	46.5335
Birhor	Dharkars	Tujia	0.0278936	0.000647009	43.1117	43.1117
Birhor	Dharkars	Cambodians	0.0279017	0.000617753	45.1664	45.1664
Birhor	Chenchus	CheWong	0.0279125	0.000763968	36.5362	36.5362
Birhor	Iyer	Miaozu	0.0279198	0.000617242	45.2332	45.2332
Birhor	Dharkars	Seletar	0.0279374	0.000670998	41.6355	41.6355
Birhor	Sakilli	Kintaq	0.0279447	0.000711518	39.2748	39.2748
Birhor	Iyer	Jakun	0.027951	0.000597714	46.7632	46.7632
Birhor	Iyer	CheWong	0.0279825	0.000656602	42.6172	42.6172
Birhor	Kurumba	Batak	0.0279854	0.000698246	40.0796	40.0796
Birhor	Iyer	Kom	0.0279906	0.000701931	39.8767	39.8767
Birhor	Chenchus	Han	0.0279949	0.000703803	39.7767	39.7767
Birhor	Chenchus	Tujia	0.0280029	0.000707619	39.5734	39.5734
Birhor	Chenchus	Cambodians	0.0280357	0.000694326	40.3782	40.3782
Birhor	Kol	Han	0.0280441	0.000578842	48.4486	48.4486
Birhor	Velmas	Batak	0.028047	0.000604047	46.4319	46.4319
Birhor	Iyer	Han	0.0280882	0.000591173	47.5126	47.5126
Birhor	Piramalai_Kallars	Batak	0.0281098	0.000624693	44.9978	44.9978
Birhor	Kol	Miaozu	0.0281168	0.000613012	45.8667	45.8667
Birhor	Velmas	Garo	0.0281224	0.000650006	43.2649	43.2649
Birhor	Paniya	Mendriq	0.0281248	0.000619881	45.3713	45.3713
Birhor	Dharkars	Kuki	0.0281254	0.000655934	42.8784	42.8784
Birhor	Dharkars	Mizo	0.0281299	0.000673177	41.7868	41.7868
Birhor	Pulliyar	Batak	0.0281318	0.000677843	41.5019	41.5019
Birhor	Piramalai_Kallars	Bateq	0.0281996	0.000659112	42.7843	42.7843
Birhor	Chenchus	Mendriq	0.0282075	0.000708819	39.795	39.795
Birhor	North_Kannadi	Kintaq	0.0282077	0.000629686	44.7964	44.7964
Birhor	Pulliyar	Jehai	0.0282258	0.0007123	39.6263	39.6263
Birhor	Piramalai_Kallars	Kintaq	0.0282268	0.000634864	44.4612	44.4612
Birhor	Kol	Mendriq	0.0282484	0.000586529	48.1619	48.1619
Birhor	Velmas	Naxi	0.0282633	0.00065013	43.4733	43.4733
Birhor	Paniya	Tripuri	0.0282811	0.000576908	49.0219	49.0219
Birhor	Iyer	Tujia	0.0282843	0.000616547	45.8753	45.8753
Birhor	Halakipikki	Kintaq	0.0282868	0.000720578	39.2557	39.2557
Birhor	North_Kannadi	Bateq	0.0283051	0.00066213	42.7485	42.7485
Birhor	Dharkars	Jehai	0.0283236	0.000656673	43.1319	43.1319
Birhor	Dharkars	Mendriq	0.0283265	0.000630289	44.9421	44.9421
Birhor	Sindhi	Kayah_Lebbo	0.0283372	0.000654915	43.2684	43.2684
Birhor	Paniya	Burmese	0.0283399	0.000557667	50.8187	50.8187
Birhor	Kol	Jehai	0.0283492	0.000611442	46.3645	46.3645
Birhor	Kol	Tujia	0.0283593	0.000596927	47.5089	47.5089
Birhor	Chenchus	Kom	0.0283733	0.0008466	33.5144	33.5144
Birhor	Paniya	Jehai	0.0283997	0.000642776	44.1829	44.1829
Birhor	Chenchus	Jehai	0.028414	0.000733926	38.7151	38.7151
Birhor	Iyer	Cambodians	0.0284155	0.00059548	47.7187	47.7187
Birhor	Paniya	Batak	0.0284384	0.00061622	46.1498	46.1498
Birhor	Pulliyar	Tu	0.0284433	0.000690854	41.1713	41.1713
Birhor	Sakilli	Mongola	0.0284525	0.00070308	40.4684	40.4684
Birhor	Dharkars	Yizu	0.0284658	0.000635595	44.7861	44.7861
Birhor	Dharkars	Naga	0.0284711	0.000689005	41.322	41.322
Birhor	Kurumba	Kintaq	0.0284878	0.000707551	40.2625	40.2625
Birhor	Sindhi	Lao	0.028492	0.000631762	45.0992	45.0992
Birhor	Dharkars	Hmar	0.0285101	0.000689956	41.3217	41.3217
Birhor	Sindhi	Murut	0.0285401	0.000656741	43.4571	43.4571
Birhor	Halakipikki	Bateq	0.0285441	0.00076999	37.0708	37.0708
Birhor	Iyer	Seletar	0.0286025	0.000653462	43.7708	43.7708
Birhor	Iyer	Kuki	0.0286058	0.000616773	46.3797	46.3797
Birhor	Chenchus	Kuki	0.0286109	0.000720067	39.7337	39.7337
Birhor	Chamar	Tu	0.0286487	0.00059781	47.9227	47.9227
Birhor	Iyer	Hmar	0.0286599	0.00065252	43.9219	43.9219
Birhor	Kol	Kuki	0.0286627	0.000614131	46.672	46.672
Birhor	Iyer	Mizo	0.0286692	0.000632218	45.347	45.347
Birhor	Chamar	Aeta	0.0286756	0.000641435	44.7055	44.7055
Birhor	Pulliyar	Burmese	0.0286893	0.000613098	46.794	46.794
Birhor	Chenchus	Hmar	0.0286973	0.000772565	37.1455	37.1455
Birhor	Velmas	Kintaq	0.0286979	0.000638168	44.9692	44.9692
Birhor	Pulliyar	Tripuri	0.0287027	0.000624162	45.986	45.986
Birhor	Pulliyar	Mongola	0.0287166	0.000707755	40.5743	40.5743
Birhor	Sakilli	Tripuri	0.0287219	0.00064358	44.6283	44.6283
Birhor	Chenchus	Batak	0.0287391	0.000685743	41.9095	41.9095
Birhor	Kol	Kom	0.0287616	0.000671687	42.8199	42.8199
Birhor	Sakilli	Tu	0.0287784	0.00069339	41.5039	41.5039
Birhor	Kol	Hmar	0.0287936	0.000615708	46.765	46.765
Birhor	Iyer	Naga	0.028828	0.00065059	44.3105	44.3105
Birhor	Iyer	Yizu	0.028867	0.000594412	48.5639	48.5639
Birhor	Sakilli	Burmese	0.0289039	0.0006241	46.3129	46.3129
Birhor	Kol	Mizo	0.0289172	0.000598697	48.3002	48.3002
Birhor	Khatri	Lao	0.0289182	0.00063817	45.3143	45.3143
Birhor	Halakipikki	Tripuri	0.0289277	0.00063542	45.5253	45.5253
Birhor	North_Kannadi	Tu	0.0289317	0.000629662	45.948	45.948
Birhor	Sindhi	Dai	0.0289395	0.000663146	43.6398	43.6398
Birhor	Halakipikki	Tu	0.0289434	0.000711877	40.6579	40.6579
Birhor	Chenchus	Naga	0.0289503	0.000813382	35.5925	35.5925
Birhor	Khatri	Kayah_Lebbo	0.0289595	0.000662314	43.7247	43.7247
Birhor	Chamar	Tripuri	0.0289601	0.000569356	50.8646	50.8646
Birhor	Velmas	Bateq	0.0289645	0.00066108	43.8139	43.8139
Birhor	Iyer	Mendriq	0.0289701	0.000614154	47.1707	47.1707
Birhor	Kol	Yizu	0.0289707	0.000580659	49.8929	49.8929
Birhor	North_Kannadi	Mongola	0.0289868	0.000615568	47.0895	47.0895
Birhor	Kol	Batak	0.0289875	0.000578663	50.0939	50.0939
Birhor	Chenchus	Mizo	0.0290104	0.000741563	39.1207	39.1207
Birhor	Dharkars	Japanese	0.0290336	0.000617216	47.0397	47.0397
Birhor	Sindhi	Vietnamese	0.0290367	0.000643235	45.1417	45.1417
Birhor	Kol	Naga	0.0290523	0.000630406	46.085	46.085
Birhor	Halakipikki	Mongola	0.0290603	0.000700129	41.5071	41.5071
Birhor	Iyer	Jehai	0.0290617	0.000636058	45.6903	45.6903
Birhor	Sindhi	MahMeri	0.0290739	0.000663765	43.8014	43.8014
Birhor	Chamar	Mongola	0.0290757	0.000601146	48.3672	48.3672
Birhor	Chenchus	Garo	0.0290819	0.000746357	38.9651	38.9651
Birhor	Paniya	Kintaq	0.0290853	0.000636904	45.6667	45.6667
Birhor	Dharkars	Naxi	0.0291041	0.000667229	43.6193	43.6193
Birhor	North_Kannadi	Tripuri	0.0291116	0.000577847	50.3794	50.3794
Birhor	Chamar	Burmese	0.0291231	0.000556112	52.3691	52.3691
Birhor	Khatri	Murut	0.0291247	0.000661025	44.0599	44.0599
Birhor	Sindhi	Temuan	0.0291251	0.000648612	44.9037	44.9037
Birhor	Sindhi	Lahu	0.0291377	0.000696406	41.8402	41.8402
Birhor	Chenchus	Yizu	0.029139	0.000702293	41.4912	41.4912
Birhor	North_Kannadi	Burmese	0.0291433	0.000568696	51.2458	51.2458
Birhor	Iyer	Garo	0.0291481	0.000632172	46.1079	46.1079
Birhor	Kol	Japanese	0.0291515	0.000577905	50.4434	50.4434
Birhor	Iyer	Japanese	0.0291628	0.000589214	49.4944	49.4944
Birhor	Pulliyar	Kintaq	0.0291681	0.000713993	40.852	40.852
Birhor	Dharkars	Batak	0.0291768	0.000636488	45.8403	45.8403
Birhor	Halakipikki	Burmese	0.0291856	0.000631257	46.2341	46.2341
Birhor	Dharkars	Garo	0.0291869	0.000659806	44.2355	44.2355
Birhor	Piramalai_Kallars	Tripuri	0.0291951	0.000583405	50.0426	50.0426
Birhor	Piramalai_Kallars	Tu	0.0292089	0.000630754	46.3078	46.3078
Birhor	Chenchus	Naxi	0.0292151	0.00073967	39.4975	39.4975
Birhor	Kurumba	Bateq	0.0292388	0.000758417	38.5524	38.5524
Birhor	Kol	Kintaq	0.0292474	0.000595185	49.1401	49.1401
Birhor	Halakipikki	Aeta	0.0293355	0.000753712	38.9213	38.9213
Birhor	North_Kannadi	Aeta	0.0293945	0.00065496	44.8799	44.8799
Birhor	Iyer	Naxi	0.0294034	0.000642437	45.7685	45.7685
Birhor	Pulliyar	Bateq	0.0294153	0.000733999	40.0753	40.0753
Birhor	Iyer	Batak	0.0294504	0.000593202	49.6464	49.6464
Birhor	Dharkars	Kintaq	0.0294596	0.000649935	45.327	45.327
Birhor	Khatri	MahMeri	0.0294644	0.000680169	43.3193	43.3193
Birhor	Paniya	Bateq	0.0294776	0.00066473	44.3452	44.3452
Birhor	Pathan	Kayah_Lebbo	0.0294935	0.000658592	44.7827	44.7827
Birhor	Chenchus	Kintaq	0.0295146	0.000701728	42.0598	42.0598
Birhor	Kurumba	Tripuri	0.0295206	0.000622434	47.4277	47.4277
Birhor	Piramalai_Kallars	Mongola	0.0295481	0.000624209	47.3369	47.3369
Birhor	Sindhi	She	0.0295491	0.000668985	44.1701	44.1701
Birhor	Pathan	Lao	0.029565	0.000629839	46.9405	46.9405
Birhor	Kol	Naxi	0.0295651	0.000598767	49.3766	49.3766
Birhor	Sindhi	Jakun	0.0295817	0.000643725	45.954	45.954
Birhor	Piramalai_Kallars	Burmese	0.0295917	0.000572385	51.6989	51.6989
Birhor	Kol	Garo	0.0296218	0.000611098	48.4731	48.4731
Birhor	Khatri	Dai	0.029639	0.000687492	43.1117	43.1117
Birhor	Kol	Bateq	0.0296685	0.000629886	47.1014	47.1014
Birhor	Pathan	Murut	0.0296722	0.000646748	45.8791	45.8791
Birhor	Dharkars	Bateq	0.0296793	0.000669393	44.3376	44.3376
Birhor	Kurumba	Aeta	0.0297031	0.000741398	40.0636	40.0636
Birhor	Chenchus	Japanese	0.0297285	0.000695059	42.7712	42.7712
Birhor	Kurumba	Mongola	0.0297473	0.000673401	44.1747	44.1747
Birhor	Kurumba	Tu	0.0297554	0.000697034	42.6886	42.6886
Birhor	Piramalai_Kallars	Aeta	0.0297565	0.000695166	42.8049	42.8049
Birhor	Paniya	Aeta	0.0297839	0.000681682	43.6919	43.6919
Birhor	Pulliyar	Aeta	0.0298012	0.000707868	42.0999	42.0999
Birhor	Khatri	Temuan	0.029813	0.00065076	45.8126	45.8126
Birhor	Chenchus	Bateq	0.0298368	0.000752165	39.6679	39.6679
Birhor	Brahui	Murut	0.0298395	0.000702542	42.4737	42.4737
Birhor	Sindhi	Kom	0.0298752	0.000749032	39.8851	39.8851
Birhor	Khatri	Lahu	0.0298783	0.000709313	42.1229	42.1229
Birhor	Iyer	Kintaq	0.0298914	0.000625863	47.7603	47.7603
Birhor	Balochi	Lao	0.0299001	0.000656824	45.5222	45.5222
Birhor	Brahui	Lao	0.0299196	0.000666291	44.9048	44.9048
Birhor	Sindhi	CheWong	0.0299288	0.000699574	42.7815	42.7815
Birhor	Khatri	Vietnamese	0.0299353	0.000654307	45.7512	45.7512
Birhor	Sakilli	Aeta	0.0299401	0.000754915	39.6602	39.6602
Birhor	Kurumba	Burmese	0.0299471	0.000611022	49.0115	49.0115
Birhor	Balochi	Kayah_Lebbo	0.0299699	0.00068212	43.9364	43.9364
Birhor	Brahui	Kayah_Lebbo	0.029997	0.000685159	43.781	43.781
Birhor	Sindhi	Miaozu	0.0299984	0.000677396	44.2848	44.2848
Birhor	Khatri	Jakun	0.0300077	0.000639403	46.9307	46.9307
Birhor	Pathan	Dai	0.0300137	0.000673659	44.5533	44.5533
Birhor	Sindhi	Han	0.0300551	0.000655209	45.871	45.871
Birhor	Velmas	Tripuri	0.030058	0.000569752	52.7563	52.7563
Birhor	Balochi	Murut	0.0301027	0.000685723	43.8993	43.8993
Birhor	Pathan	Temuan	0.030176	0.000641464	47.0424	47.0424
Birhor	Pathan	MahMeri	0.0302184	0.000664469	45.4775	45.4775
Birhor	Khatri	CheWong	0.0302247	0.000709605	42.5937	42.5937
Birhor	Sindhi	Hmar	0.0302438	0.00070551	42.8679	42.8679
Birhor	Sindhi	Tujia	0.0303324	0.000676392	44.8445	44.8445
Birhor	Pathan	Vietnamese	0.0303471	0.00064413	47.1133	47.1133
Birhor	Brahui	Dai	0.0303656	0.000700533	43.3464	43.3464
Birhor	Chenchus	Aeta	0.0303699	0.00072678	41.7869	41.7869
Birhor	Iyer	Bateq	0.0304062	0.00066291	45.8678	45.8678
Birhor	Pathan	Lahu	0.0304172	0.000692436	43.9278	43.9278
Birhor	Khatri	She	0.0304293	0.000674218	45.1328	45.1328
Birhor	Sindhi	Cambodians	0.0304371	0.000642206	47.3946	47.3946
Birhor	Velmas	Aeta	0.0304416	0.000669451	45.4725	45.4725
Birhor	Brahui	Lahu	0.0304441	0.000741307	41.0682	41.0682
Birhor	Velmas	Tu	0.0304462	0.000629479	48.3673	48.3673
Birhor	Balochi	Dai	0.0304956	0.000700454	43.5369	43.5369
Birhor	Sindhi	Mizo	0.0305081	0.000694262	43.9432	43.9432
Birhor	Velmas	Burmese	0.0305156	0.000568243	53.7017	53.7017
Birhor	Velmas	Mongola	0.0305343	0.00061442	49.6961	49.6961
Birhor	Sindhi	Kuki	0.0305356	0.00066738	45.7545	45.7545
Birhor	Brahui	Vietnamese	0.0305485	0.000684084	44.656	44.656
Birhor	Sindhi	Seletar	0.0305912	0.000709526	43.115	43.115
Birhor	Brahui	MahMeri	0.0306164	0.000692461	44.214	44.214
Birhor	Chenchus	Tripuri	0.0306417	0.00063916	47.9405	47.9405
Birhor	Brahui	Temuan	0.0306523	0.00067622	45.3288	45.3288
Birhor	Balochi	Lahu	0.0306549	0.000717025	42.7529	42.7529
Birhor	Pathan	Jakun	0.030664	0.000642669	47.7136	47.7136
Birhor	Balochi	Vietnamese	0.0306759	0.000671538	45.6801	45.6801
Birhor	Balochi	Temuan	0.0307155	0.000672896	45.6468	45.6468
Birhor	Balochi	MahMeri	0.0307167	0.000698595	43.9693	43.9693
Birhor	Pathan	CheWong	0.0307286	0.000714684	42.996	42.996
Birhor	Sindhi	Naga	0.0307578	0.000720072	42.7149	42.7149
Birhor	Kol	Aeta	0.0307726	0.000633369	48.5856	48.5856
Birhor	Khatri	Jehai	0.0307788	0.00067772	45.4152	45.4152
Birhor	Sindhi	Yizu	0.0307884	0.000656648	46.8872	46.8872
Birhor	Sindhi	Mendriq	0.030807	0.00063525	48.4958	48.4958
Birhor	Dharkars	Aeta	0.0308116	0.000679315	45.3568	45.3568
Birhor	Sindhi	Jehai	0.0308224	0.000657667	46.8663	46.8663
Birhor	Khatri	Kom	0.0308299	0.000763502	40.3796	40.3796
Birhor	Chamar	Melanesians	0.0308508	0.000745256	41.3962	41.3962
Birhor	Khatri	Miaozu	0.0308514	0.000694558	44.4187	44.4187
Birhor	Armenians	Lao	0.0309074	0.00071203	43.4075	43.4075
Birhor	Khatri	Mendriq	0.0309325	0.00064816	47.7236	47.7236
Birhor	Khatri	Han	0.0309446	0.000656165	47.1598	47.1598
Birhor	Armenians	Kayah_Lebbo	0.0309564	0.000738633	41.9104	41.9104
Birhor	Kol	Tripuri	0.0309721	0.000539918	57.3645	57.3645
Birhor	Chenchus	Tu	0.0309775	0.000723274	42.8296	42.8296
Birhor	Armenians	Murut	0.0309999	0.000754316	41.0967	41.0967
Birhor	Kol	Tu	0.031013	0.00057506	53.9301	53.9301
Birhor	Khatri	Seletar	0.0310144	0.000719036	43.1334	43.1334
Birhor	Khatri	Tujia	0.0310781	0.00068061	45.6621	45.6621
Birhor	Chenchus	Mongola	0.0311064	0.000683457	45.5134	45.5134
Birhor	Khatri	Kuki	0.031108	0.000695934	44.6996	44.6996
Birhor	Brahui	Kom	0.0311118	0.000802857	38.7514	38.7514
Birhor	Khatri	Cambodians	0.0311156	0.000652412	47.6932	47.6932
Birhor	Pathan	She	0.0311161	0.000665439	46.7602	46.7602
Birhor	Chenchus	Burmese	0.0311225	0.000627313	49.6124	49.6124
Birhor	Khatri	Mizo	0.0311229	0.000697289	44.6342	44.6342
Birhor	Halakipikki	Melanesians	0.0311402	0.000856494	36.3578	36.3578
Birhor	Balochi	She	0.0311517	0.000690623	45.1067	45.1067
Birhor	Dharkars	Tripuri	0.0311653	0.000586331	53.1531	53.1531
Birhor	Sindhi	Garo	0.0311791	0.000670035	46.5336	46.5336
Birhor	Balochi	Kom	0.0312523	0.000794379	39.3418	39.3418
Birhor	Kol	Burmese	0.0312598	0.000540201	57.867	57.867
Birhor	Brahui	Jakun	0.0312718	0.000666697	46.9055	46.9055
Birhor	Balochi	Jakun	0.0312973	0.000665764	47.0097	47.0097
Birhor	Dharkars	Tu	0.0313012	0.000641259	48.812	48.812
Birhor	Kol	Mongola	0.0313106	0.000590041	53.0651	53.0651
Birhor	Iyer	Aeta	0.0313228	0.000658644	47.5565	47.5565
Birhor	Brahui	She	0.0313293	0.000707451	44.2847	44.2847
Birhor	Khatri	Hmar	0.0313309	0.000712061	44.0003	44.0003
Birhor	Iyer	Tripuri	0.0313464	0.000558261	56.15	56.15
Birhor	Armenians	Dai	0.0313961	0.000764126	41.0876	41.0876
Birhor	Palestinians	Kayah_Lebbo	0.0313978	0.000740956	42.3747	42.3747
Birhor	Balochi	CheWong	0.0314132	0.000741668	42.3547	42.3547
Birhor	Khatri	Naga	0.031414	0.000742143	42.3287	42.3287
Birhor	Khatri	Garo	0.0314142	0.000694309	45.2453	45.2453
Birhor	Pathan	Kom	0.0314237	0.000771617	40.7245	40.7245
Birhor	Brahui	CheWong	0.0314335	0.000732142	42.9335	42.9335
Birhor	Sindhi	Japanese	0.0314345	0.000640917	49.0461	49.0461
Birhor	Pathan	Miaozu	0.0314485	0.000677495	46.4189	46.4189
Birhor	Brahui	Miaozu	0.0314564	0.00071609	43.928	43.928
Birhor	Dharkars	Burmese	0.0314611	0.000574964	54.7184	54.7184
Birhor	Georgians	Lao	0.0314871	0.000735112	42.833	42.833
Birhor	Pathan	Seletar	0.0314921	0.000724712	43.4545	43.4545
Birhor	Pathan	Han	0.0314922	0.000650977	48.3769	48.3769
Birhor	Sindhi	Naxi	0.0314969	0.000689576	45.6757	45.6757
Birhor	Pathan	Jehai	0.0314977	0.000662069	47.5747	47.5747
Birhor	Pathan	Cambodians	0.0315049	0.000647667	48.6437	48.6437
Birhor	Khatri	Yizu	0.0315248	0.000659852	47.7757	47.7757
Birhor	Bedouins	Lao	0.0315314	0.000723409	43.5872	43.5872
Birhor	Palestinians	Lao	0.031574	0.000706632	44.6824	44.6824
Birhor	Balochi	Miaozu	0.0315879	0.000705692	44.7617	44.7617
Birhor	Brahui	Han	0.0316011	0.000700166	45.1337	45.1337
Birhor	Balochi	Han	0.0316428	0.000675466	46.8459	46.8459
Birhor	Sindhi	Batak	0.0316456	0.000641742	49.312	49.312
Birhor	Dharkars	Mongola	0.0316481	0.000636511	49.7213	49.7213
Birhor	Pathan	Mendriq	0.0316528	0.000644162	49.1379	49.1379
Birhor	Palestinians	Murut	0.0316635	0.000753259	42.0353	42.0353
Birhor	Armenians	Vietnamese	0.0316696	0.000739853	42.8053	42.8053
Birhor	Sakilli	Melanesians	0.0316701	0.00088536	35.7709	35.7709
Birhor	Pathan	Tujia	0.0316893	0.000679051	46.667	46.667
Birhor	Bedouins	Kayah_Lebbo	0.0316959	0.000746056	42.4847	42.4847
Birhor	Brahui	Tujia	0.0316991	0.00071861	44.1116	44.1116
Birhor	Georgians	Kayah_Lebbo	0.0317069	0.000764282	41.4858	41.4858
Birhor	Brahui	Hmar	0.0317104	0.000750845	42.233	42.233
Birhor	Pathan	Kuki	0.03176	0.000676675	46.9353	46.9353
Birhor	Palestinians	Dai	0.0317646	0.000741425	42.8427	42.8427
Birhor	Brahui	Mizo	0.0317792	0.000736537	43.1468	43.1468
Birhor	Balochi	Tujia	0.0317961	0.000698566	45.5163	45.5163
Birhor	Georgians	Murut	0.0318101	0.000769593	41.3337	41.3337
Birhor	Bedouins	Murut	0.0318214	0.000760769	41.8279	41.8279
Birhor	Armenians	Lahu	0.0318272	0.00079529	40.0196	40.0196
Birhor	Iyer	Tu	0.031828	0.000601893	52.8798	52.8798
Birhor	Pathan	Mizo	0.0318285	0.000698812	45.5465	45.5465
Birhor	Brahui	Seletar	0.0318405	0.000755493	42.1453	42.1453
Birhor	Sindhi	Kintaq	0.0318493	0.00064584	49.3146	49.3146
Birhor	Bedouins	Dai	0.0318509	0.000765648	41.5999	41.5999
Birhor	Balochi	Kuki	0.0318789	0.000683197	46.6614	46.6614
Birhor	Khatri	Kintaq	0.0319127	0.0006673	47.8236	47.8236
Birhor	Balochi	Hmar	0.0319306	0.000742807	42.9863	42.9863
Birhor	Khatri	Bateq	0.0319353	0.00069251	46.1153	46.1153
Birhor	Khatri	Batak	0.0319397	0.000649909	49.1448	49.1448
Birhor	Armenians	Temuan	0.0319733	0.000719308	44.45	44.45
Birhor	Iyer	Burmese	0.0319853	0.000557773	57.3447	57.3447
Birhor	Georgians	Dai	0.0319971	0.000776792	41.1913	41.1913
Birhor	Chamar	Papuans	0.0320015	0.000772483	41.4268	41.4268
Birhor	Brahui	Kuki	0.0320058	0.000719046	44.5114	44.5114
Birhor	Balochi	Mizo	0.0320258	0.000721359	44.3965	44.3965
Birhor	Brahui	Cambodians	0.0320331	0.0006785	47.2116	47.2116
Birhor	Balochi	Seletar	0.0320332	0.000745866	42.9476	42.9476
Birhor	Pathan	Naga	0.0320857	0.000733746	43.7286	43.7286
Birhor	Armenians	MahMeri	0.0320942	0.00077197	41.5744	41.5744
Birhor	Piramalai_Kallars	Melanesians	0.0321166	0.000751046	42.7625	42.7625
Birhor	North_Italians	Lao	0.0321209	0.000767754	41.8375	41.8375
Birhor	Palestinians	Vietnamese	0.0321277	0.000726609	44.2159	44.2159
Birhor	Pathan	Garo	0.0321295	0.0006831	47.0348	47.0348
Birhor	Pathan	Hmar	0.0321308	0.000707924	45.3874	45.3874
Birhor	Balochi	Cambodians	0.0321389	0.000675276	47.5937	47.5937
Birhor	Armenians	Kom	0.0321427	0.000874922	36.7378	36.7378
Birhor	North_Kannadi	Melanesians	0.03215	0.000761722	42.2069	42.2069
Birhor	Balochi	Jehai	0.0321956	0.000699175	46.048	46.048
Birhor	Khatri	Japanese	0.0322255	0.000639672	50.3781	50.3781
Birhor	Sindhi	Bateq	0.0322348	0.00069006	46.7131	46.7131
Birhor	Georgians	Vietnamese	0.0322408	0.000757051	42.5874	42.5874
Birhor	Balochi	Garo	0.032241	0.000703432	45.8339	45.8339
Birhor	Bedouins	Lahu	0.0322517	0.000812728	39.6832	39.6832
Birhor	Balochi	Mendriq	0.0322572	0.000667654	48.3143	48.3143
Birhor	Brahui	Mendriq	0.0322649	0.000670974	48.0866	48.0866
Birhor	Brahui	Jehai	0.0322727	0.000709717	45.4726	45.4726
Birhor	Brahui	Garo	0.0322747	0.000713551	45.2311	45.2311
Birhor	Brahui	Naga	0.032281	0.000768053	42.0296	42.0296
Birhor	Paniya	Nyishi	0.0322916	0.000619178	52.1524	52.1524
Birhor	Dharkars	Melanesians	0.0323139	0.000789873	40.9103	40.9103
Birhor	North_Italians	Kayah_Lebbo	0.032315	0.0007818	41.3341	41.3341
Birhor	Palestinians	Lahu	0.0323225	0.000795248	40.6445	40.6445
Birhor	Pathan	Yizu	0.0323452	0.000656447	49.2731	49.2731
Birhor	Palestinians	Temuan	0.0323564	0.000721918	44.82	44.82
Birhor	Bedouins	Temuan	0.0323624	0.000721349	44.8637	44.8637
Birhor	Bedouins	Vietnamese	0.0323809	0.000738352	43.8557	43.8557
Birhor	Khatri	Naxi	0.0323874	0.000698663	46.3563	46.3563
Birhor	French	Kayah_Lebbo	0.0323891	0.000749904	43.191	43.191
Birhor	Balochi	Yizu	0.0323975	0.000677077	47.849	47.849
Birhor	French	Lao	0.0324072	0.000744533	43.5269	43.5269
Birhor	Balochi	Naga	0.0324216	0.000739662	43.8329	43.8329
Birhor	Kurumba	Melanesians	0.0324228	0.000847531	38.2555	38.2555
Birhor	Chenchus	Melanesians	0.0324409	0.000817706	39.673	39.673
Birhor	North_Italians	Murut	0.0324483	0.000807408	40.1882	40.1882
Birhor	Kol	Melanesians	0.0324505	0.00069976	46.3738	46.3738
Birhor	Pathan	Batak	0.0324563	0.000636887	50.9608	50.9608
Birhor	Iyer	Mongola	0.0324586	0.0006056	53.5974	53.5974
Birhor	Brahui	Yizu	0.0324594	0.000699713	46.3895	46.3895
Birhor	North_Italians	Dai	0.0324736	0.000806354	40.2721	40.2721
Birhor	Georgians	Kom	0.0324791	0.00088564	36.673	36.673
Birhor	French	Murut	0.0324992	0.000783796	41.4639	41.4639
Birhor	Georgians	Lahu	0.0325031	0.000818794	39.6963	39.6963
Birhor	Armenians	She	0.0325118	0.000767195	42.3774	42.3774
Birhor	Palestinians	Kom	0.032512	0.000872332	37.2702	37.2702
Birhor	Georgians	Temuan	0.0325193	0.000730614	44.5096	44.5096
Birhor	Bedouins	Kom	0.0325328	0.000902042	36.0658	36.0658
Birhor	Pathan	Kintaq	0.0325903	0.000651616	50.0146	50.0146
Birhor	Palestinians	MahMeri	0.0325942	0.000750121	43.4519	43.4519
Birhor	Bedouins	MahMeri	0.0325978	0.000748631	43.5432	43.5432
Birhor	Georgians	MahMeri	0.0326329	0.000767287	42.5303	42.5303
Birhor	Halakipikki	Papuans	0.0326954	0.000903339	36.1939	36.1939
Birhor	Velmas	Melanesians	0.0326985	0.000752338	43.4625	43.4625
Birhor	Armenians	CheWong	0.0327271	0.000800355	40.8908	40.8908
Birhor	French	Dai	0.03273	0.000772405	42.3741	42.3741
Birhor	Armenians	Jakun	0.0327376	0.000719881	45.4764	45.4764
Birhor	Armenians	Han	0.0327597	0.000763131	42.9281	42.9281
Birhor	North_Kannadi	Papuans	0.0328022	0.000810257	40.4838	40.4838
Birhor	Pulliyar	Melanesians	0.0328081	0.000891392	36.8055	36.8055
Birhor	Brahui	Japanese	0.0328402	0.000679882	48.3028	48.3028
Birhor	Pathan	Bateq	0.0328536	0.000685706	47.912	47.912
Birhor	Pathan	Japanese	0.0328742	0.000642864	51.137	51.137
Birhor	Palestinians	She	0.0328793	0.000743675	44.212	44.212
Birhor	Georgians	She	0.0329023	0.000773962	42.5115	42.5115
Birhor	Pathan	Naxi	0.0329062	0.00069726	47.1936	47.1936
Birhor	North_Italians	Vietnamese	0.0329087	0.000783833	41.9843	41.9843
Birhor	Bedouins	She	0.0329132	0.000758073	43.4169	43.4169
Birhor	Armenians	Miaozu	0.0329162	0.000765912	42.9765	42.9765
Birhor	North_Italians	Lahu	0.0329438	0.000850108	38.7525	38.7525
Birhor	Kol	Papuans	0.0329659	0.000729262	45.2045	45.2045
Birhor	North_Italians	MahMeri	0.0329718	0.000805079	40.9547	40.9547
Birhor	Balochi	Japanese	0.0329835	0.00066864	49.3293	49.3293
Birhor	Piramalai_Kallars	Papuans	0.032998	0.00078405	42.0866	42.0866
Birhor	Sakilli	Papuans	0.033005	0.000917513	35.9722	35.9722
Birhor	Armenians	Hmar	0.0330126	0.000823868	40.0702	40.0702
Birhor	Armenians	Tujia	0.0330234	0.000793298	41.628	41.628
Birhor	French	Temuan	0.0330238	0.000744286	44.3698	44.3698
Birhor	Palestinians	Han	0.0330267	0.000755094	43.7385	43.7385
Birhor	North_Italians	Temuan	0.0330294	0.000765037	43.1736	43.1736
Birhor	Palestinians	Jakun	0.0330411	0.000703651	46.9567	46.9567
Birhor	Armenians	Mizo	0.0330508	0.00081463	40.5715	40.5715
Birhor	Balochi	Batak	0.0330838	0.000670175	49.3659	49.3659
Birhor	Georgians	Jakun	0.0330858	0.000742097	44.5842	44.5842
Birhor	Balochi	Naxi	0.0330902	0.000710268	46.5884	46.5884
Birhor	Paniya	Melanesians	0.0330995	0.000786699	42.0739	42.0739
Birhor	Bedouins	CheWong	0.0331289	0.000797965	41.5167	41.5167
Birhor	Palestinians	Miaozu	0.0331301	0.000759719	43.6084	43.6084
Birhor	Armenians	Garo	0.0331497	0.000776236	42.7056	42.7056
Birhor	Armenians	Kuki	0.0331515	0.000763035	43.4469	43.4469
Birhor	Brahui	Naxi	0.0331696	0.000740747	44.7786	44.7786
Birhor	Brahui	Batak	0.0331711	0.000678183	48.9117	48.9117
Birhor	Armenians	Naga	0.0331783	0.000825691	40.1825	40.1825
Birhor	Bedouins	Jakun	0.0331983	0.000735109	45.1611	45.1611
Birhor	French	Vietnamese	0.0332024	0.000765352	43.3819	43.3819
Birhor	Bedouins	Han	0.03322	0.000763735	43.4967	43.4967
Birhor	Brahui	Kintaq	0.033235	0.0006837	48.6106	48.6106
Birhor	Palestinians	Mizo	0.0332626	0.000804584	41.3414	41.3414
Birhor	Palestinians	Kuki	0.0332727	0.000758891	43.8439	43.8439
Birhor	French	Lahu	0.0332773	0.000826113	40.2818	40.2818
Birhor	Georgians	Han	0.0332861	0.000773801	43.0164	43.0164
Birhor	Adygei	Kayah_Lebbo	0.03329	0.000762549	43.6562	43.6562
Birhor	North_Italians	Kom	0.0333046	0.000927755	35.8981	35.8981
Birhor	Armenians	Cambodians	0.0333075	0.000732398	45.4774	45.4774
Birhor	Palestinians	Garo	0.0333081	0.000745751	44.6638	44.6638
Birhor	Adygei	Lao	0.0333174	0.000771184	43.203	43.203
Birhor	Palestinians	CheWong	0.0333257	0.000801605	41.5737	41.5737
Birhor	Bedouins	Miaozu	0.0333374	0.000774834	43.0252	43.0252
Birhor	Balochi	Kintaq	0.0333503	0.000683576	48.7879	48.7879
Birhor	Palestinians	Tujia	0.0333564	0.000777243	42.9163	42.9163
Birhor	Georgians	CheWong	0.0333568	0.000804005	41.4883	41.4883
Birhor	French	MahMeri	0.0333653	0.000776698	42.9578	42.9578
Birhor	Armenians	Seletar	0.0333702	0.000812319	41.0802	41.0802
Birhor	Bedouins	Kuki	0.0333959	0.000780957	42.7628	42.7628
Birhor	Georgians	Miaozu	0.0334003	0.000778871	42.883	42.883
Birhor	Bedouins	Hmar	0.0334171	0.000823136	40.5973	40.5973
Birhor	Palestinians	Hmar	0.0334432	0.000799336	41.8388	41.8388
Birhor	Bedouins	Mizo	0.0334585	0.000803452	41.6434	41.6434
Birhor	Armenians	Yizu	0.0334707	0.000744309	44.9689	44.9689
Birhor	Armenians	Mendriq	0.0334798	0.000712442	46.993	46.993
Birhor	Dharkars	Papuans	0.0334823	0.000812155	41.2265	41.2265
Birhor	Georgians	Mizo	0.0335081	0.000811644	41.2842	41.2842
Birhor	Bedouins	Tujia	0.0335175	0.00079525	42.1471	42.1471
Birhor	Khatri	Aeta	0.0335215	0.000688743	48.6706	48.6706
Birhor	Palestinians	Naga	0.0335317	0.000836473	40.087	40.087
Birhor	Georgians	Hmar	0.0335664	0.000829181	40.4814	40.4814
Birhor	Sindhi	Aeta	0.0335764	0.000693005	48.4504	48.4504
Birhor	Georgians	Tujia	0.0335785	0.000800435	41.9503	41.9503
Birhor	Georgians	Kuki	0.033583	0.000779337	43.0917	43.0917
Birhor	Sindhi	Tripuri	0.0335859	0.000606919	55.3384	55.3384
Birhor	Armenians	Jehai	0.0335949	0.000766622	43.822	43.822
Birhor	Georgians	Garo	0.0335958	0.000784228	42.8393	42.8393
Birhor	Pulliyar	Papuans	0.0335989	0.000922991	36.4022	36.4022
Birhor	Pulliyar	Nyishi	0.0336709	0.000715063	47.088	47.088
Birhor	French	Kom	0.0336843	0.000898681	37.4819	37.4819
Birhor	Kurumba	Papuans	0.0336907	0.000862116	39.0791	39.0791
Birhor	North_Italians	She	0.0336912	0.000808368	41.678	41.678
Birhor	Chenchus	Papuans	0.0336919	0.000882648	38.1714	38.1714
Birhor	Velmas	Papuans	0.0336941	0.000799361	42.1514	42.1514
Birhor	Russians	Lao	0.0336943	0.000715079	47.1197	47.1197
Birhor	Brahui	Bateq	0.0336956	0.000730379	46.1344	46.1344
Birhor	Adygei	Murut	0.0337155	0.000807341	41.7612	41.7612
Birhor	Palestinians	Mendriq	0.0337159	0.000715573	47.1173	47.1173
Birhor	Adygei	MahMeri	0.0337417	0.000781649	43.1674	43.1674
Birhor	North_Italians	CheWong	0.0337496	0.00083981	40.1871	40.1871
Birhor	Palestinians	Cambodians	0.0337498	0.000732191	46.0943	46.0943
Birhor	Georgians	Jehai	0.0337714	0.000764179	44.1931	44.1931
Birhor	Russians	Kayah_Lebbo	0.0337764	0.000727514	46.4272	46.4272
Birhor	Georgians	Naga	0.0337771	0.000868608	38.8864	38.8864
Birhor	Balochi	Bateq	0.0337907	0.000728148	46.4064	46.4064
Birhor	North_Italians	Jakun	0.033792	0.000767071	44.0533	44.0533
Birhor	Palestinians	Seletar	0.0338036	0.000823974	41.0251	41.0251
Birhor	Georgians	Mendriq	0.0338371	0.000720241	46.9803	46.9803
Birhor	Adygei	Temuan	0.0338614	0.000762672	44.3983	44.3983
Birhor	Bedouins	Garo	0.0338644	0.000761354	44.4792	44.4792
Birhor	Palestinians	Jehai	0.0338703	0.000757191	44.7315	44.7315
Birhor	French	Jakun	0.0338754	0.000747157	45.3391	45.3391
Birhor	Palestinians	Yizu	0.0338806	0.000742494	45.6307	45.6307
Birhor	Iyer	Melanesians	0.0338819	0.000744149	45.5311	45.5311
Birhor	North_Italians	Garo	0.0339096	0.000806751	42.0323	42.0323
Birhor	Bedouins	Naga	0.0339244	0.000850393	39.8926	39.8926
Birhor	North_Italians	Miaozu	0.0339315	0.000810364	41.8719	41.8719
Birhor	French	CheWong	0.0339341	0.000819913	41.3874	41.3874
Birhor	Armenians	Naxi	0.0339463	0.000805234	42.157	42.157
Birhor	Russians	Murut	0.0339502	0.000745105	45.5643	45.5643
Birhor	Bedouins	Cambodians	0.0339665	0.0007378	46.0375	46.0375
Birhor	French	She	0.0339966	0.00078517	43.2984	43.2984
Birhor	North_Italians	Mizo	0.0340199	0.00086351	39.3972	39.3972
Birhor	North_Italians	Kuki	0.0340279	0.000825082	41.2418	41.2418
Birhor	Georgians	Yizu	0.0340359	0.000764241	44.5356	44.5356
Birhor	Russians	Temuan	0.0340365	0.000710476	47.9067	47.9067
Birhor	Georgians	Seletar	0.034042	0.000839794	40.5362	40.5362
Birhor	Georgians	Cambodians	0.0340913	0.000743332	45.8628	45.8628
Birhor	Khatri	Tripuri	0.0341042	0.000609457	55.9583	55.9583
Birhor	North_Italians	Jehai	0.0341059	0.000795739	42.8606	42.8606
Birhor	Adygei	Dai	0.0341207	0.000791867	43.0889	43.0889
Birhor	Bedouins	Yizu	0.0341609	0.000758074	45.0627	45.0627
Birhor	North_Italians	Han	0.0341673	0.000810861	42.137	42.137
Birhor	North_Italians	Mendriq	0.0341963	0.00075542	45.268	45.268
Birhor	North_Italians	Hmar	0.0342089	0.000870124	39.3149	39.3149
Birhor	Sindhi	Burmese	0.0342164	0.000605979	56.4646	56.4646
Birhor	North_Italians	Naga	0.0342419	0.000902023	37.9612	37.9612
Birhor	Bedouins	Mendriq	0.0342483	0.000719801	47.5802	47.5802
Birhor	Bedouins	Seletar	0.0342542	0.000817889	41.8812	41.8812
Birhor	Bedouins	Jehai	0.0342698	0.000768453	44.5958	44.5958
Birhor	Armenians	Japanese	0.034276	0.000742531	46.161	46.161
Birhor	Armenians	Batak	0.0342775	0.000719374	47.649	47.649
Birhor	Adygei	CheWong	0.034283	0.00082555	41.5275	41.5275
Birhor	Adygei	Jakun	0.0342954	0.000742989	46.1586	46.1586
Birhor	French	Mendriq	0.0343163	0.000742588	46.2118	46.2118
Birhor	Adygei	Lahu	0.0343442	0.000839854	40.8931	40.8931
Birhor	French	Garo	0.0343461	0.000793534	43.2825	43.2825
Birhor	North_Italians	Tujia	0.0343477	0.000832233	41.2718	41.2718
Birhor	French	Jehai	0.0343735	0.000780589	44.0353	44.0353
Birhor	Russians	MahMeri	0.0343778	0.000756321	45.4539	45.4539
Birhor	Russians	Dai	0.0343852	0.000759501	45.2734	45.2734
Birhor	Adygei	Jehai	0.0343861	0.00080226	42.8615	42.8615
Birhor	French	Miaozu	0.0344223	0.000777864	44.2524	44.2524
Birhor	French	Kuki	0.0344476	0.00078987	43.6117	43.6117
Birhor	Palestinians	Japanese	0.0344516	0.000741027	46.4916	46.4916
Birhor	French	Mizo	0.0344671	0.000830756	41.4889	41.4889
Birhor	Adygei	Vietnamese	0.0344792	0.000778942	44.2642	44.2642
Birhor	Palestinians	Naxi	0.0344858	0.00078807	43.7598	43.7598
Birhor	Pathan	Aeta	0.0344946	0.000705485	48.8949	48.8949
Birhor	North_Italians	Seletar	0.034499	0.000866978	39.7922	39.7922
Birhor	French	Han	0.0345079	0.000781853	44.136	44.136
Birhor	French	Hmar	0.0345145	0.000847853	40.7081	40.7081
Birhor	North_Italians	Cambodians	0.0345376	0.000785148	43.9887	43.9887
Birhor	Paniya	Papuans	0.0346397	0.000805969	42.9789	42.9789
Birhor	Adygei	Kom	0.0346414	0.000895473	38.6851	38.6851
Birhor	French	Naga	0.0346433	0.000869113	39.8605	39.8605
Birhor	Iyer	Papuans	0.0346467	0.000782006	44.3049	44.3049
Birhor	Bedouins	Japanese	0.0346811	0.000751235	46.1655	46.1655
Birhor	Georgians	Naxi	0.0346954	0.000817041	42.4648	42.4648
Birhor	Sindhi	Tu	0.0347128	0.000658459	52.7183	52.7183
Birhor	Adygei	Mendriq	0.0347193	0.000745628	46.5638	46.5638
Birhor	French	Cambodians	0.0347204	0.000755556	45.9534	45.9534
Birhor	Georgians	Batak	0.034731	0.000728976	47.6436	47.6436
Birhor	Bedouins	Naxi	0.0347336	0.000811476	42.803	42.803
Birhor	Russians	Vietnamese	0.0347432	0.000730224	47.5788	47.5788
Birhor	French	Tujia	0.034757	0.000811622	42.8241	42.8241
Birhor	Russians	CheWong	0.0347679	0.000793444	43.819	43.819
Birhor	Pathan	Tripuri	0.0348116	0.00061073	57	57
Birhor	Russians	Jakun	0.034814	0.000732798	47.5083	47.5083
Birhor	Khatri	Burmese	0.0348163	0.000614206	56.685	56.685
Birhor	French	Seletar	0.0348276	0.000851174	40.9171	40.9171
Birhor	North_Italians	Yizu	0.0348365	0.000797506	43.6818	43.6818
Birhor	Armenians	Kintaq	0.0348514	0.000724199	48.1241	48.1241
Birhor	Georgians	Japanese	0.0348654	0.00075315	46.2927	46.2927
Birhor	Russians	Lahu	0.0348786	0.000802213	43.4779	43.4779
Birhor	Balochi	Aeta	0.0348962	0.000730699	47.7572	47.7572
Birhor	Georgians	Kintaq	0.0350883	0.00073619	47.662	47.662
Birhor	Russians	Mendriq	0.0351264	0.000712944	49.2695	49.2695
Birhor	Brahui	Tripuri	0.0351362	0.000627721	55.9743	55.9743
Birhor	French	Yizu	0.0351637	0.00077517	45.3625	45.3625
Birhor	Balochi	Tripuri	0.0351656	0.000616815	57.0115	57.0115
Birhor	Adygei	Garo	0.0351732	0.000780283	45.0775	45.0775
Birhor	Palestinians	Kintaq	0.0352287	0.000716896	49.1407	49.1407
Birhor	Adygei	Mizo	0.0352591	0.000848219	41.5684	41.5684
Birhor	Bedouins	Batak	0.0352795	0.000729589	48.3553	48.3553
Birhor	Palestinians	Batak	0.0352856	0.000716301	49.2608	49.2608
Birhor	Pathan	Burmese	0.0353198	0.000608362	58.0572	58.0572
Birhor	Adygei	She	0.0353362	0.000800738	44.1296	44.1296
Birhor	Brahui	Aeta	0.0353754	0.000735899	48.0709	48.0709
Birhor	North_Italians	Japanese	0.0354012	0.000792644	44.6622	44.6622
Birhor	Russians	Garo	0.0354081	0.000780253	45.3803	45.3803
Birhor	Armenians	Bateq	0.0354327	0.000773357	45.8168	45.8168
Birhor	Russians	Kom	0.0354724	0.00088097	40.2652	40.2652
Birhor	Russians	Jehai	0.035489	0.000757359	46.8589	46.8589
Birhor	Adygei	Kuki	0.0355007	0.000795083	44.6503	44.6503
Birhor	Adygei	Miaozu	0.035501	0.000805444	44.0762	44.0762
Birhor	North_Italians	Batak	0.0355035	0.000761376	46.6307	46.6307
Birhor	Palestinians	Bateq	0.0355056	0.000771511	46.0209	46.0209
Birhor	Adygei	Hmar	0.0355068	0.00084715	41.9132	41.9132
Birhor	North_Italians	Naxi	0.0355358	0.000852783	41.6704	41.6704
Birhor	Georgians	Bateq	0.0355392	0.000781791	45.4587	45.4587
Birhor	Sindhi	Mongola	0.0355571	0.000665215	53.452	53.452
Birhor	Adygei	Kintaq	0.0355587	0.000744977	47.7312	47.7312
Birhor	French	Batak	0.0355613	0.000740491	48.024	48.024
Birhor	Russians	She	0.0355626	0.000754854	47.1119	47.1119
Birhor	Khatri	Tu	0.0356112	0.00067194	52.9976	52.9976
Birhor	Adygei	Seletar	0.0356411	0.000869335	40.9981	40.9981
Birhor	French	Kintaq	0.0356472	0.000729253	48.8818	48.8818
Birhor	Adygei	Cambodians	0.0356488	0.000771263	46.2213	46.2213
Birhor	Russians	Seletar	0.0357067	0.000835606	42.7314	42.7314
Birhor	Bedouins	Kintaq	0.0357377	0.000722574	49.4589	49.4589
Birhor	North_Italians	Kintaq	0.0357587	0.000754386	47.401	47.401
Birhor	Adygei	Han	0.0357781	0.000812571	44.0308	44.0308
Birhor	Khatri	Melanesians	0.0358035	0.000792688	45.1672	45.1672
Birhor	Adygei	Tujia	0.0358357	0.000840094	42.6568	42.6568
Birhor	Balochi	Burmese	0.0358584	0.000625176	57.3572	57.3572
Birhor	North_Italians	Bateq	0.0358704	0.00082686	43.3814	43.3814
Birhor	French	Bateq	0.0358942	0.000803698	44.6613	44.6613
Birhor	Brahui	Burmese	0.0359011	0.000639583	56.132	56.132
Birhor	French	Naxi	0.0359082	0.000826928	43.4236	43.4236
Birhor	Russians	Cambodians	0.035917	0.00073174	49.0844	49.0844
Birhor	Russians	Kuki	0.0359504	0.000774337	46.4273	46.4273
Birhor	French	Japanese	0.0359567	0.000773377	46.4931	46.4931
Birhor	Russians	Miaozu	0.0359784	0.00075461	47.6782	47.6782
Birhor	Bedouins	Bateq	0.0359823	0.000783866	45.9037	45.9037
Birhor	Russians	Mizo	0.0359924	0.000797428	45.1356	45.1356
Birhor	Adygei	Bateq	0.0360562	0.000808116	44.6176	44.6176
Birhor	Onge	Nyishi	0.0360629	0.000817139	44.1331	44.1331
Birhor	Adygei	Batak	0.0360951	0.000751714	48.0171	48.0171
Birhor	North_Kannadi	Nyishi	0.0360968	0.000632257	57.092	57.092
Birhor	Russians	Hmar	0.0361008	0.00081172	44.4745	44.4745
Birhor	Adygei	Naga	0.036104	0.000879561	41.0477	41.0477
Birhor	Russians	Han	0.036108	0.000751045	48.077	48.077
Birhor	Sakilli	Nyishi	0.0361169	0.000713892	50.5915	50.5915
Birhor	Khatri	Mongola	0.0362217	0.000658404	55.0145	55.0145
Birhor	Sindhi	Melanesians	0.0362522	0.00079048	45.861	45.861
Birhor	Khatri	Papuans	0.0362633	0.000856371	42.3453	42.3453
Birhor	Palestinians	Tripuri	0.0362757	0.000647443	56.0292	56.0292
Birhor	Russians	Tujia	0.0363011	0.000772426	46.9962	46.9962
Birhor	Halakipikki	Nyishi	0.0363098	0.000725072	50.0775	50.0775
Birhor	Adygei	Yizu	0.0363251	0.00079906	45.4597	45.4597
Birhor	Armenians	Tripuri	0.0363445	0.000666397	54.5388	54.5388
Birhor	Bedouins	Tripuri	0.0363702	0.000666079	54.6034	54.6034
Birhor	Russians	Naga	0.0363837	0.00084757	42.927	42.927
Birhor	Pathan	Melanesians	0.0364023	0.00080278	45.3453	45.3453
Birhor	Pathan	Tu	0.0364254	0.00066759	54.5626	54.5626
Birhor	Russians	Kintaq	0.0364978	0.000727468	50.1711	50.1711
Birhor	Russians	Batak	0.0366098	0.000703006	52.0762	52.0762
Birhor	Jarawa	Nyishi	0.0366737	0.000770324	47.6082	47.6082
Birhor	Armenians	Aeta	0.0367056	0.000791376	46.382	46.382
Birhor	Pathan	Papuans	0.0367112	0.000868079	42.2901	42.2901
Birhor	Russians	Yizu	0.0367249	0.000736327	49.8759	49.8759
Birhor	Georgians	Tripuri	0.036751	0.000680883	53.9755	53.9755
Birhor	Sindhi	Papuans	0.0368012	0.000838318	43.8988	43.8988
Birhor	Russians	Bateq	0.0368383	0.000771643	47.7401	47.7401
Birhor	Brahui	Tu	0.0368779	0.000707174	52.1483	52.1483
Birhor	Balochi	Tu	0.0369458	0.000684378	53.9844	53.9844
Birhor	Adygei	Naxi	0.0369495	0.000840548	43.9588	43.9588
Birhor	Chamar	Nyishi	0.036968	0.000626347	59.0216	59.0216
Birhor	Georgians	Aeta	0.0369761	0.000783364	47.2016	47.2016
Birhor	North_Italians	Tripuri	0.0372115	0.000694979	53.5433	53.5433
Birhor	Palestinians	Burmese	0.0372404	0.000671885	55.4268	55.4268
Birhor	Armenians	Burmese	0.0372443	0.000684688	54.396	54.396
Birhor	Pathan	Mongola	0.037288	0.00066222	56.3076	56.3076
Birhor	Adygei	Japanese	0.0373123	0.00079571	46.8918	46.8918
Birhor	Bedouins	Burmese	0.0373326	0.00068701	54.3407	54.3407
Birhor	Brahui	Mongola	0.0373754	0.00070393	53.0954	53.0954
Birhor	French	Tripuri	0.0374469	0.000680717	55.0109	55.0109
Birhor	Russians	Naxi	0.0375453	0.000794791	47.2392	47.2392
Birhor	Balochi	Mongola	0.0376123	0.000687621	54.6991	54.6991
Birhor	Piramalai_Kallars	Nyishi	0.0376322	0.000658767	57.1251	57.1251
Birhor	Russians	Japanese	0.0377108	0.0007396	50.9881	50.9881
Birhor	Palestinians	Aeta	0.0377303	0.000782988	48.1876	48.1876
Birhor	Georgians	Burmese	0.0377673	0.000696075	54.2575	54.2575
Birhor	Balochi	Melanesians	0.0378401	0.000844812	44.7912	44.7912
Birhor	Bedouins	Aeta	0.0379988	0.00078547	48.3771	48.3771
Birhor	Chenchus	Nyishi	0.0380252	0.000680996	55.8376	55.8376
Birhor	North_Italians	Aeta	0.0380356	0.000795906	47.7891	47.7891
Birhor	Balochi	Papuans	0.0380554	0.000913551	41.6566	41.6566
Birhor	French	Aeta	0.0380563	0.000795298	47.8516	47.8516
Birhor	Adygei	Tripuri	0.0380865	0.000674147	56.4959	56.4959
Birhor	Adygei	Aeta	0.038135	0.000814819	46.8018	46.8018
Birhor	North_Italians	Burmese	0.0381624	0.00072203	52.8544	52.8544
Birhor	Brahui	Melanesians	0.0382164	0.000854788	44.7086	44.7086
Birhor	French	Burmese	0.0383191	0.000704317	54.406	54.406
Birhor	Kurumba	Nyishi	0.0383327	0.000733987	52.2254	52.2254
Birhor	Russians	Tripuri	0.0383945	0.000661343	58.0553	58.0553
Birhor	Brahui	Papuans	0.0384906	0.000930586	41.3616	41.3616
Birhor	Russians	Aeta	0.0388792	0.000754578	51.5245	51.5245
Birhor	Armenians	Tu	0.038968	0.00077138	50.5172	50.5172
Birhor	Palestinians	Tu	0.0390762	0.000766004	51.0131	51.0131
Birhor	Adygei	Burmese	0.0391005	0.000716952	54.537	54.537
Birhor	Onge	Tripuri	0.0391396	0.000731373	53.5152	53.5152
Birhor	Kol	Nyishi	0.039183	0.00060933	64.305	64.305
Birhor	Bedouins	Tu	0.0392127	0.000773497	50.6953	50.6953
Birhor	Jarawa	Tripuri	0.0394021	0.000712206	55.324	55.324
Birhor	Russians	Burmese	0.0394205	0.000683355	57.6867	57.6867
Birhor	Georgians	Tu	0.0395009	0.000788108	50.1212	50.1212
Birhor	Onge	Burmese	0.0395228	0.000719024	54.9673	54.9673
Birhor	Velmas	Nyishi	0.0395831	0.000659932	59.9806	59.9806
Birhor	Onge	Vietnamese	0.0397737	0.000816185	48.7312	48.7312
Birhor	Armenians	Melanesians	0.0398085	0.000936815	42.4935	42.4935
Birhor	Palestinians	Mongola	0.0398377	0.000772805	51.5495	51.5495
Birhor	Jarawa	Burmese	0.0398484	0.000697537	57.1273	57.1273
Birhor	Armenians	Papuans	0.0398626	0.00102453	38.9084	38.9084
Birhor	Onge	Dai	0.0398759	0.000839911	47.4764	47.4764
Birhor	Onge	Garo	0.0399921	0.000865786	46.1917	46.1917
Birhor	Georgians	Papuans	0.0400083	0.00102649	38.9757	38.9757
Birhor	Jarawa	Garo	0.0400171	0.000840488	47.6117	47.6117
Birhor	Armenians	Mongola	0.0400752	0.000764319	52.4325	52.4325
Birhor	Dharkars	Nyishi	0.0400786	0.000667476	60.045	60.045
Birhor	Onge	Lao	0.0401076	0.000800223	50.1205	50.1205
Birhor	Jarawa	Vietnamese	0.04019	0.000803439	50.0225	50.0225
Birhor	Adygei	Papuans	0.0401936	0.000987747	40.6922	40.6922
Birhor	Onge	Lahu	0.0401951	0.000846761	47.4692	47.4692
Birhor	Bedouins	Mongola	0.0402099	0.00078639	51.1322	51.1322
Birhor	Georgians	Melanesians	0.0402407	0.000942316	42.704	42.704
Birhor	Jarawa	Lahu	0.0402476	0.000817734	49.2185	49.2185
Birhor	Jarawa	Dai	0.040263	0.000829103	48.5622	48.5622
Birhor	North_Italians	Tu	0.0402863	0.000817546	49.2771	49.2771
Birhor	Adygei	Melanesians	0.0403827	0.000909815	44.3856	44.3856
Birhor	Onge	She	0.0403901	0.000871063	46.3687	46.3687
Birhor	Onge	Kayah_Lebbo	0.0404066	0.000862812	46.8313	46.8313
Birhor	Onge	Miaozu	0.0404395	0.000873391	46.3017	46.3017
Birhor	Russians	Papuans	0.0404959	0.0010035	40.3545	40.3545
Birhor	North_Italians	Papuans	0.0404961	0.00107213	37.7717	37.7717
Birhor	Jarawa	Lao	0.0405008	0.000780834	51.8686	51.8686
Birhor	Jarawa	Cambodians	0.04057	0.000813614	49.8639	49.8639
Birhor	Onge	Kom	0.040575	0.000982703	41.2892	41.2892
Birhor	Onge	Cambodians	0.0405784	0.000837158	48.4717	48.4717
Birhor	Onge	Han	0.0405841	0.000813234	49.9046	49.9046
Birhor	Onge	Murut	0.0406127	0.000849611	47.8016	47.8016
Birhor	Jarawa	Kom	0.0406236	0.000988133	41.1115	41.1115
Birhor	French	Tu	0.0406829	0.000798601	50.9426	50.9426
Birhor	Jarawa	Miaozu	0.0406849	0.000843221	48.2494	48.2494
Birhor	French	Melanesians	0.0406894	0.000936759	43.4363	43.4363
Birhor	Russians	Melanesians	0.04071	0.000921475	44.1792	44.1792
Birhor	Georgians	Mongola	0.0407213	0.000780337	52.1842	52.1842
Birhor	French	Papuans	0.0407226	0.00103806	39.2294	39.2294
Birhor	Jarawa	She	0.040733	0.00084186	48.3845	48.3845
Birhor	North_Italians	Melanesians	0.0407837	0.000970818	42.0096	42.0096
Birhor	Jarawa	Tu	0.0408005	0.00078106	52.2374	52.2374
Birhor	Onge	Tujia	0.04085	0.000854788	47.7896	47.7896
Birhor	Jarawa	Han	0.040866	0.000789723	51.7472	51.7472
Birhor	Jarawa	Murut	0.0408892	0.00083428	49.0113	49.0113
Birhor	Jarawa	Kayah_Lebbo	0.0408935	0.00084039	48.6601	48.6601
Birhor	Onge	Kuki	0.0409247	0.000877943	46.6143	46.6143
Birhor	Onge	Tu	0.0409488	0.000820979	49.878	49.878
Birhor	Onge	Mongola	0.0409557	0.00084087	48.7063	48.7063
Birhor	Jarawa	Tujia	0.041102	0.0008223	49.9842	49.9842
Birhor	Jarawa	Mongola	0.0411606	0.000797729	51.5973	51.5973
Birhor	Jarawa	Hmar	0.0412337	0.000872507	47.2588	47.2588
Birhor	Onge	Yizu	0.0412558	0.00082602	49.9454	49.9454
Birhor	Onge	Temuan	0.0412703	0.000818596	50.4159	50.4159
Birhor	Iyer	Nyishi	0.0413434	0.000638419	64.759	64.759
Birhor	Palestinians	Melanesians	0.0413472	0.000914795	45.1984	45.1984
Birhor	Jarawa	Temuan	0.0413709	0.000795602	51.9995	51.9995
Birhor	Onge	Hmar	0.0413915	0.000898986	46.0424	46.0424
Birhor	Onge	Naga	0.0414066	0.00096322	42.9876	42.9876
Birhor	North_Italians	Mongola	0.041413	0.000818221	50.6135	50.6135
Birhor	Bedouins	Melanesians	0.0414544	0.000938866	44.1537	44.1537
Birhor	Adygei	Tu	0.041615	0.000817252	50.9207	50.9207
Birhor	Onge	Naxi	0.0416186	0.000854173	48.7238	48.7238
Birhor	Jarawa	Kuki	0.0416243	0.000865274	48.1054	48.1054
Birhor	Onge	Mizo	0.0416269	0.000919073	45.2923	45.2923
Birhor	Palestinians	Papuans	0.0417637	0.00100769	41.4449	41.4449
Birhor	Jarawa	Yizu	0.0417737	0.000797206	52.4002	52.4002
Birhor	Onge	MahMeri	0.0417899	0.000888297	47.0449	47.0449
Birhor	Onge	Japanese	0.0418177	0.000819566	51.0242	51.0242
Birhor	Jarawa	Naga	0.0418181	0.000942184	44.3842	44.3842
Birhor	Bedouins	Papuans	0.041829	0.00101256	41.31	41.31
Birhor	Jarawa	Naxi	0.0418677	0.000820318	51.0384	51.0384
Birhor	Jarawa	Mizo	0.0419182	0.000890202	47.0884	47.0884
Birhor	Onge	Jakun	0.0419291	0.000852872	49.1623	49.1623
Birhor	Onge	Seletar	0.0419415	0.000906489	46.2681	46.2681
Birhor	Jarawa	Japanese	0.0419782	0.000799475	52.5072	52.5072
Birhor	Jarawa	MahMeri	0.0419993	0.00085696	49.0096	49.0096
Birhor	French	Mongola	0.0420367	0.000798148	52.6678	52.6678
Birhor	Russians	Tu	0.0421144	0.000768767	54.7817	54.7817
Birhor	Jarawa	Jakun	0.0421982	0.000831357	50.7582	50.7582
Birhor	Jarawa	Seletar	0.0422744	0.000867098	48.7538	48.7538
Birhor	Adygei	Mongola	0.0430114	0.000814948	52.7781	52.7781
Birhor	Onge	CheWong	0.0431223	0.000918397	46.9539	46.9539
Birhor	Jarawa	CheWong	0.0434282	0.000887677	48.9234	48.9234
Birhor	Russians	Mongola	0.0439738	0.000763075	57.6272	57.6272
Birhor	Onge	Batak	0.0440122	0.00082007	53.6688	53.6688
Birhor	Jarawa	Batak	0.0444423	0.000794739	55.9206	55.9206
Birhor	Onge	Mendriq	0.0447295	0.000866979	51.5924	51.5924
Birhor	Jarawa	Mendriq	0.045064	0.000826101	54.5502	54.5502
Birhor	Onge	Aeta	0.0453964	0.000902993	50.2732	50.2732
Birhor	Sindhi	Nyishi	0.0454474	0.000694113	65.4756	65.4756
Birhor	Jarawa	Aeta	0.045976	0.000877811	52.3757	52.3757
Birhor	Khatri	Nyishi	0.0459771	0.000694077	66.2421	66.2421
Birhor	Onge	Jehai	0.0464878	0.000903911	51.4296	51.4296
Birhor	Pathan	Nyishi	0.0466783	0.00071207	65.5529	65.5529
Birhor	Jarawa	Jehai	0.0467414	0.00087528	53.4016	53.4016
Birhor	Onge	Kintaq	0.0469463	0.000881319	53.2682	53.2682
Birhor	Jarawa	Kintaq	0.0472498	0.000839287	56.2975	56.2975
Birhor	Balochi	Nyishi	0.04753	0.000733667	64.7841	64.7841
Birhor	Jarawa	Bateq	0.0477328	0.000867243	55.0397	55.0397
Birhor	Onge	Bateq	0.0477503	0.000922099	51.7844	51.7844
Birhor	Brahui	Nyishi	0.0478072	0.000743261	64.3209	64.3209
Birhor	Onge	Melanesians	0.0483711	0.00107075	45.1748	45.1748
Birhor	Jarawa	Melanesians	0.049125	0.00103837	47.3097	47.3097
Birhor	Palestinians	Nyishi	0.0492835	0.000792137	62.2159	62.2159
Birhor	Bedouins	Nyishi	0.0494582	0.000800886	61.7543	61.7543
Birhor	Onge	Papuans	0.0499212	0.00112716	44.2892	44.2892
Birhor	Armenians	Nyishi	0.0505896	0.000804858	62.8553	62.8553
Birhor	Jarawa	Papuans	0.0507947	0.00112391	45.1946	45.1946
Birhor	Georgians	Nyishi	0.0510818	0.000815693	62.6239	62.6239
Birhor	Adygei	Nyishi	0.0512212	0.00082511	62.078	62.078
Birhor	North_Italians	Nyishi	0.0512288	0.000848257	60.393	60.393
Birhor	French	Nyishi	0.0514162	0.00081901	62.7784	62.7784
Birhor	Russians	Nyishi	0.0514643	0.000792898	64.9066	64.9066

## Sheet: OG f3 SouthMunda
Target	Source 1	Outgroup	f3	se (weighted block jackknife standard error)	Z-score
SouthMunda	Lao	Yorubas	0.183474	0.00161878	113.34
SouthMunda	Murut	Yorubas	0.183153	0.00165772	110.485
SouthMunda	Dai	Yorubas	0.183092	0.00166338	110.072
SouthMunda	Vietnamese	Yorubas	0.183022	0.00163389	112.016
SouthMunda	Lahu	Yorubas	0.18288	0.00165383	110.58
SouthMunda	Kayah_Lebbo	Yorubas	0.182678	0.00161362	113.21
SouthMunda	Miaozu	Yorubas	0.182229	0.00169258	107.663
SouthMunda	Cambodians	Yorubas	0.181998	0.00162175	112.223
SouthMunda	Han	Yorubas	0.181936	0.00165646	109.834
SouthMunda	Kom	Yorubas	0.181896	0.00178149	102.103
SouthMunda	Ho	Yorubas	0.181827	0.00155455	116.964
SouthMunda	Korwa	Yorubas	0.181732	0.00157454	115.419
SouthMunda	Temuan	Yorubas	0.181638	0.00162237	111.958
SouthMunda	She	Yorubas	0.181561	0.00166834	108.827
SouthMunda	Tujia	Yorubas	0.181521	0.00165335	109.789
SouthMunda	Jakun	Yorubas	0.181387	0.00160114	113.286
SouthMunda	MahMeri	Yorubas	0.181321	0.00168148	107.834
SouthMunda	Mizo	Yorubas	0.181175	0.0016834	107.624
SouthMunda	CheWong	Yorubas	0.180958	0.0016301	111.01
SouthMunda	Birhor	Yorubas	0.180942	0.00158328	114.283
SouthMunda	Kuki	Yorubas	0.180921	0.00162381	111.417
SouthMunda	Garo	Yorubas	0.180747	0.0016808	107.537
SouthMunda	Santhal	Yorubas	0.180696	0.00154584	116.892
SouthMunda	Hmar	Yorubas	0.180672	0.00168986	106.916
SouthMunda	Yizu	Yorubas	0.180653	0.00165962	108.852
SouthMunda	Naga	Yorubas	0.180371	0.00173006	104.257
SouthMunda	Japanese	Yorubas	0.180194	0.00166523	108.21
SouthMunda	Naxi	Yorubas	0.180176	0.00165076	109.147
SouthMunda	Seletar	Yorubas	0.179923	0.00164918	109.099
SouthMunda	Tripuri	Yorubas	0.179189	0.00159632	112.251
SouthMunda	Mendriq	Yorubas	0.179063	0.00160953	111.252
SouthMunda	Burmese	Yorubas	0.178725	0.00157151	113.728
SouthMunda	Jehai	Yorubas	0.178051	0.00161361	110.343
SouthMunda	Khasi	Yorubas	0.177574	0.00168911	105.129
SouthMunda	Gond	Yorubas	0.177567	0.00155277	114.355
SouthMunda	Tu	Yorubas	0.177359	0.00163366	108.566
SouthMunda	Kintaq	Yorubas	0.177316	0.00161614	109.716
SouthMunda	Mongola	Yorubas	0.176934	0.00164998	107.234
SouthMunda	Bateq	Yorubas	0.176649	0.00163958	107.74
SouthMunda	Batak	Yorubas	0.176441	0.00163092	108.185
SouthMunda	Nihali	Yorubas	0.175768	0.00164722	106.706
SouthMunda	Paniya	Yorubas	0.175295	0.00153821	113.961
SouthMunda	Pulliyar	Yorubas	0.172752	0.00159327	108.426
SouthMunda	Aeta	Yorubas	0.17175	0.00161271	106.498
SouthMunda	Nyishi	Yorubas	0.170951	0.00156071	109.534
SouthMunda	Jarawa	Yorubas	0.170816	0.0016219	105.318
SouthMunda	Onge	Yorubas	0.170377	0.00165726	102.807
SouthMunda	Chamar	Yorubas	0.170048	0.00149801	113.516
SouthMunda	Halakipikki	Yorubas	0.169969	0.00161029	105.551
SouthMunda	North_Kannadi	Yorubas	0.169945	0.00151465	112.201
SouthMunda	Chenchus	Yorubas	0.169298	0.00157509	107.485
SouthMunda	Sakilli	Yorubas	0.169219	0.0015747	107.461
SouthMunda	Kol	Yorubas	0.168255	0.00146465	114.877
SouthMunda	Piramalai_Kallars	Yorubas	0.166592	0.00150807	110.467
SouthMunda	Melanesians	Yorubas	0.166524	0.00165845	100.409
SouthMunda	Kurumba	Yorubas	0.166115	0.00149724	110.948
SouthMunda	Velmas	Yorubas	0.165155	0.00147529	111.948
SouthMunda	Dharkars	Yorubas	0.164868	0.00148247	111.212
SouthMunda	Papuans	Yorubas	0.162743	0.00174136	93.4578
SouthMunda	Iyer	Yorubas	0.161941	0.00143191	113.094
SouthMunda	Khatri	Yorubas	0.155405	0.00141272	110.004
SouthMunda	Pathan	Yorubas	0.154071	0.00138854	110.959
SouthMunda	Sindhi	Yorubas	0.14928	0.00138083	108.109
SouthMunda	Russians	Yorubas	0.146393	0.00140567	104.145
SouthMunda	Balochi	Yorubas	0.145622	0.00134192	108.518
SouthMunda	Adygei	Yorubas	0.144754	0.00135198	107.068
SouthMunda	Brahui	Yorubas	0.144628	0.00132283	109.332
SouthMunda	French	Yorubas	0.142466	0.00139245	102.313
SouthMunda	Georgians	Yorubas	0.141479	0.00134021	105.565
SouthMunda	North_Italians	Yorubas	0.141165	0.00135308	104.329
SouthMunda	Armenians	Yorubas	0.139966	0.00134366	104.167
SouthMunda	Palestinians	Yorubas	0.127912	0.00124332	102.88
SouthMunda	Bedouins	Yorubas	0.125515	0.00123398	101.716
SouthMunda	Bantus	Yorubas	0.00840459	0.000309006	27.1988
SouthMunda	Mandenkas	Yorubas	0.00554423	0.000295469	18.7642

## Sheet: OG f3 NorthMunda-Ho
Target	Source 1	Outgroup	f3	se (weighted block jackknife standard error)	Z-score
Ho	Santhal	Yorubas	0.183749	0.0014946	122.942
Ho	Birhor	Yorubas	0.183457	0.00153822	119.265
Ho	Korwa	Yorubas	0.183318	0.00149735	122.428
Ho	SouthMunda	Yorubas	0.181827	0.00155455	116.964
Ho	Lao	Yorubas	0.179093	0.00155392	115.253
Ho	Dai	Yorubas	0.179055	0.00159027	112.594
Ho	Murut	Yorubas	0.178934	0.00157742	113.434
Ho	Vietnamese	Yorubas	0.178688	0.00157157	113.7
Ho	Lahu	Yorubas	0.178657	0.00158049	113.039
Ho	Kayah_Lebbo	Yorubas	0.1783	0.00155209	114.878
Ho	Miaozu	Yorubas	0.178161	0.0016072	110.852
Ho	Kom	Yorubas	0.178116	0.00171897	103.618
Ho	Han	Yorubas	0.177852	0.00158408	112.275
Ho	Garo	Yorubas	0.177842	0.00162577	109.39
Ho	Cambodians	Yorubas	0.177803	0.00155578	114.285
Ho	Mizo	Yorubas	0.177691	0.00159731	111.244
Ho	She	Yorubas	0.177632	0.00159601	111.298
Ho	Temuan	Yorubas	0.177453	0.00154679	114.724
Ho	Jakun	Yorubas	0.177444	0.00154262	115.028
Ho	Tujia	Yorubas	0.177322	0.0015846	111.903
Ho	Hmar	Yorubas	0.177267	0.00161016	110.093
Ho	MahMeri	Yorubas	0.177204	0.00159117	111.367
Ho	Gond	Yorubas	0.177201	0.00150946	117.393
Ho	Kuki	Yorubas	0.177185	0.00154336	114.804
Ho	Yizu	Yorubas	0.177084	0.00159429	111.074
Ho	CheWong	Yorubas	0.176925	0.00157389	112.413
Ho	Naga	Yorubas	0.176487	0.00164107	107.544
Ho	Japanese	Yorubas	0.176459	0.00159179	110.856
Ho	Naxi	Yorubas	0.176395	0.00159175	110.818
Ho	Tripuri	Yorubas	0.176282	0.00152909	115.286
Ho	Seletar	Yorubas	0.176247	0.0015553	113.32
Ho	Nihali	Yorubas	0.176019	0.00160725	109.516
Ho	Khasi	Yorubas	0.175703	0.00161097	109.067
Ho	Burmese	Yorubas	0.175652	0.00150967	116.351
Ho	Mendriq	Yorubas	0.175517	0.00155717	112.715
Ho	Paniya	Yorubas	0.175245	0.00150628	116.342
Ho	Jehai	Yorubas	0.174659	0.00155569	112.271
Ho	Tu	Yorubas	0.173798	0.00156297	111.197
Ho	Kintaq	Yorubas	0.173726	0.00154715	112.288
Ho	Mongola	Yorubas	0.173631	0.00157906	109.958
Ho	Bateq	Yorubas	0.173314	0.00158745	109.177
Ho	Pulliyar	Yorubas	0.173006	0.00153571	112.655
Ho	Batak	Yorubas	0.17291	0.00156191	110.704
Ho	Chamar	Yorubas	0.171151	0.00145339	117.76
Ho	Halakipikki	Yorubas	0.171039	0.00155282	110.147
Ho	North_Kannadi	Yorubas	0.170639	0.00148343	115.03
Ho	Chenchus	Yorubas	0.170043	0.00153676	110.651
Ho	Sakilli	Yorubas	0.170003	0.00152534	111.453
Ho	Nyishi	Yorubas	0.16992	0.00153219	110.9
Ho	Kol	Yorubas	0.169475	0.0014304	118.481
Ho	Jarawa	Yorubas	0.169458	0.00157535	107.569
Ho	Onge	Yorubas	0.168894	0.0016052	105.217
Ho	Aeta	Yorubas	0.168772	0.00153686	109.816
Ho	Piramalai_Kallars	Yorubas	0.167919	0.00147655	113.724
Ho	Kurumba	Yorubas	0.16691	0.00147957	112.81
Ho	Velmas	Yorubas	0.166342	0.00145864	114.039
Ho	Dharkars	Yorubas	0.165874	0.00146242	113.424
Ho	Melanesians	Yorubas	0.164778	0.00160885	102.42
Ho	Iyer	Yorubas	0.162997	0.00140679	115.864
Ho	Papuans	Yorubas	0.161733	0.00168903	95.7546
Ho	Khatri	Yorubas	0.156662	0.00140182	111.756
Ho	Pathan	Yorubas	0.155155	0.00137797	112.597
Ho	Sindhi	Yorubas	0.15064	0.00137337	109.686
Ho	Russians	Yorubas	0.147231	0.00141255	104.231
Ho	Balochi	Yorubas	0.14684	0.0013364	109.878
Ho	Adygei	Yorubas	0.145857	0.0013606	107.201
Ho	Brahui	Yorubas	0.145751	0.00131838	110.553
Ho	French	Yorubas	0.143671	0.00140234	102.451
Ho	Georgians	Yorubas	0.143007	0.00134653	106.204
Ho	North_Italians	Yorubas	0.142544	0.00135922	104.872
Ho	Armenians	Yorubas	0.141406	0.00135509	104.352
Ho	Palestinians	Yorubas	0.12892	0.00125424	102.787
Ho	Bedouins	Yorubas	0.126793	0.0012524	101.24
Ho	Bantus	Yorubas	0.00849186	0.000310889	27.3148
Ho	Mandenkas	Yorubas	0.00583985	0.000285456	20.4579
