# Supplementary material for: The genetic legacy of continental scale admixture in Indian Austroasiatic speakers
Source: Sci Rep. 2019 Mar 7;9:3818. doi: 10.1038/s41598-019-40399-8 (PMC6405872; doi:10.1038/s41598-019-40399-8)
Supplement: Supplementary file 4 — Supplementary Table S5 [file 41598_2019_40399_MOESM4_ESM.xlsx]

## Sheet: Sheet1
Supplementary Table S5. Outgroup f4 analysis to determine if the Munda speakers could be grouped into meta-populations for qpGraph analysis. Pairs of all Munda populations are tested (Munda1, Munda2). If |Z| score is less than 3 for all the references of a pair, two Munda populations could be treated as one.
Munda1	Munda2	Reference	Outgroup	f4	Z score
Asur	Birhor	French	Yorubas	0.00143	3.221
Asur	Birhor	Adygei	Yorubas	0.001686	3.769
Asur	Birhor	Dharkars	Yorubas	0.001538	3.543
Asur	Birhor	Khatri	Yorubas	0.002174	4.952
Asur	Birhor	Velmas	Yorubas	0.001754	3.815
Asur	Birhor	Sakilli	Yorubas	0.00201	3.57
Asur	Birhor	Paniya	Yorubas	0.0005	1.028
Asur	Birhor	Onge	Yorubas	-0.001647	-3.177
Asur	Birhor	Kuki	Yorubas	-0.001197	-2.177
Asur	Birhor	Burmese	Yorubas	-0.0004	-0.844
Asur	Birhor	Lao	Yorubas	-0.001553	-3.022
Asur	Birhor	Cambodians	Yorubas	-0.001196	-2.258
Asur	Birhor	MahMeri	Yorubas	-0.001491	-2.859
Asur	Ho	French	Yorubas	0.000394	0.97
Asur	Ho	Adygei	Yorubas	0.00053	1.314
Asur	Ho	Dharkars	Yorubas	-3.2e-05	-0.08
Asur	Ho	Khatri	Yorubas	0.00074	1.925
Asur	Ho	Velmas	Yorubas	0.000175	0.428
Asur	Ho	Sakilli	Yorubas	0.000186	0.365
Asur	Ho	Paniya	Yorubas	-0.000895	-2.054
Asur	Ho	Onge	Yorubas	-0.002169	-4.639
Asur	Ho	Kuki	Yorubas	-0.002776	-5.469
Asur	Ho	Burmese	Yorubas	-0.00219	-5.096
Asur	Ho	Lao	Yorubas	-0.003391	-7.184
Asur	Ho	Cambodians	Yorubas	-0.003041	-6.186
Asur	Ho	MahMeri	Yorubas	-0.002896	-5.943
Asur	Mawasi	French	Yorubas	-0.000627	-1.083
Asur	Mawasi	Adygei	Yorubas	-0.000848	-1.442
Asur	Mawasi	Dharkars	Yorubas	-0.000445	-0.727
Asur	Mawasi	Khatri	Yorubas	-0.000146	-0.253
Asur	Mawasi	Velmas	Yorubas	-0.000141	-0.23
Asur	Mawasi	Sakilli	Yorubas	0.000255	0.364
Asur	Mawasi	Paniya	Yorubas	-0.000652	-1.045
Asur	Mawasi	Onge	Yorubas	-0.000859	-1.17
Asur	Mawasi	Kuki	Yorubas	-0.001649	-2.226
Asur	Mawasi	Burmese	Yorubas	-0.001302	-2.073
Asur	Mawasi	Lao	Yorubas	-0.002023	-2.943
Asur	Mawasi	Cambodians	Yorubas	-0.001491	-2.106
Asur	Mawasi	MahMeri	Yorubas	-0.001169	-1.639
Asur	Korwa	French	Yorubas	0.000912	2.145
Asur	Korwa	Adygei	Yorubas	0.001094	2.455
Asur	Korwa	Dharkars	Yorubas	0.000951	2.273
Asur	Korwa	Khatri	Yorubas	0.001545	3.712
Asur	Korwa	Velmas	Yorubas	0.001026	2.327
Asur	Korwa	Sakilli	Yorubas	0.001453	2.761
Asur	Korwa	Paniya	Yorubas	-2e-06	-0.005
Asur	Korwa	Onge	Yorubas	-0.001957	-3.827
Asur	Korwa	Kuki	Yorubas	-0.001935	-3.556
Asur	Korwa	Burmese	Yorubas	-0.001198	-2.595
Asur	Korwa	Lao	Yorubas	-0.002253	-4.455
Asur	Korwa	Cambodians	Yorubas	-0.00201	-3.905
Asur	Korwa	MahMeri	Yorubas	-0.001995	-3.856
Asur	Santhal	French	Yorubas	-0.000189	-0.446
Asur	Santhal	Adygei	Yorubas	-8.8e-05	-0.206
Asur	Santhal	Dharkars	Yorubas	-0.000408	-1
Asur	Santhal	Khatri	Yorubas	0.000157	0.397
Asur	Santhal	Velmas	Yorubas	-0.000352	-0.823
Asur	Santhal	Sakilli	Yorubas	0.000293	0.579
Asur	Santhal	Paniya	Yorubas	-0.00091	-1.97
Asur	Santhal	Onge	Yorubas	-0.001673	-3.429
Asur	Santhal	Kuki	Yorubas	-0.001823	-3.619
Asur	Santhal	Burmese	Yorubas	-0.001356	-3.11
Asur	Santhal	Lao	Yorubas	-0.002121	-4.487
Asur	Santhal	Cambodians	Yorubas	-0.001942	-3.92
Asur	Santhal	MahMeri	Yorubas	-0.001744	-3.477
Asur	Bonda	French	Yorubas	0.00147	3.064
Asur	Bonda	Adygei	Yorubas	0.001524	3.104
Asur	Bonda	Dharkars	Yorubas	0.001223	2.483
Asur	Bonda	Khatri	Yorubas	0.001963	4.15
Asur	Bonda	Velmas	Yorubas	0.001286	2.542
Asur	Bonda	Sakilli	Yorubas	0.001109	1.832
Asur	Bonda	Paniya	Yorubas	4.6e-05	0.087
Asur	Bonda	Onge	Yorubas	-0.002884	-5.014
Asur	Bonda	Kuki	Yorubas	-0.004757	-8.104
Asur	Bonda	Burmese	Yorubas	-0.003923	-7.536
Asur	Bonda	Lao	Yorubas	-0.005839	-10.321
Asur	Bonda	Cambodians	Yorubas	-0.005507	-9.544
Asur	Bonda	MahMeri	Yorubas	-0.005192	-8.891
Asur	Gadaba	French	Yorubas	0.001419	2.438
Asur	Gadaba	Adygei	Yorubas	0.001148	1.966
Asur	Gadaba	Dharkars	Yorubas	0.000684	1.2
Asur	Gadaba	Khatri	Yorubas	0.001428	2.534
Asur	Gadaba	Velmas	Yorubas	0.000927	1.541
Asur	Gadaba	Sakilli	Yorubas	0.000469	0.692
Asur	Gadaba	Paniya	Yorubas	0.000201	0.338
Asur	Gadaba	Onge	Yorubas	-0.001814	-2.669
Asur	Gadaba	Kuki	Yorubas	-0.003006	-4.372
Asur	Gadaba	Burmese	Yorubas	-0.002546	-4.288
Asur	Gadaba	Lao	Yorubas	-0.003819	-5.914
Asur	Gadaba	Cambodians	Yorubas	-0.003479	-5.263
Asur	Gadaba	MahMeri	Yorubas	-0.003213	-4.838
Asur	Kharia	French	Yorubas	0.001335	2.634
Asur	Kharia	Adygei	Yorubas	0.001408	2.746
Asur	Kharia	Dharkars	Yorubas	0.001087	2.045
Asur	Kharia	Khatri	Yorubas	0.001629	3.232
Asur	Kharia	Velmas	Yorubas	0.001141	2.114
Asur	Kharia	Sakilli	Yorubas	0.00138	2.142
Asur	Kharia	Paniya	Yorubas	-0.000514	-0.939
Asur	Kharia	Onge	Yorubas	-0.00158	-2.491
Asur	Kharia	Kuki	Yorubas	-0.002029	-3.075
Asur	Kharia	Burmese	Yorubas	-0.001878	-3.323
Asur	Kharia	Lao	Yorubas	-0.003343	-5.227
Asur	Kharia	Cambodians	Yorubas	-0.003253	-4.962
Asur	Kharia	MahMeri	Yorubas	-0.002814	-4.547
Asur	Juang	French	Yorubas	0.001212	2.343
Asur	Juang	Adygei	Yorubas	0.001121	2.101
Asur	Juang	Dharkars	Yorubas	0.000398	0.725
Asur	Juang	Khatri	Yorubas	0.001401	2.743
Asur	Juang	Velmas	Yorubas	0.001091	1.971
Asur	Juang	Sakilli	Yorubas	0.000678	1.086
Asur	Juang	Paniya	Yorubas	-0.001278	-2.227
Asur	Juang	Onge	Yorubas	-0.003004	-4.802
Asur	Juang	Kuki	Yorubas	-0.00529	-7.976
Asur	Juang	Burmese	Yorubas	-0.004179	-7.429
Asur	Juang	Lao	Yorubas	-0.005941	-9.679
Asur	Juang	Cambodians	Yorubas	-0.005382	-8.196
Asur	Juang	MahMeri	Yorubas	-0.004981	-7.619
Asur	Savara	French	Yorubas	0.000389	0.762
Asur	Savara	Adygei	Yorubas	0.000564	1.082
Asur	Savara	Dharkars	Yorubas	0.000203	0.393
Asur	Savara	Khatri	Yorubas	0.000844	1.715
Asur	Savara	Velmas	Yorubas	0.000439	0.833
Asur	Savara	Sakilli	Yorubas	-0.000342	-0.541
Asur	Savara	Paniya	Yorubas	-0.000754	-1.326
Asur	Savara	Onge	Yorubas	-0.002097	-3.356
Asur	Savara	Kuki	Yorubas	-0.003158	-4.921
Asur	Savara	Burmese	Yorubas	-0.002551	-4.753
Asur	Savara	Lao	Yorubas	-0.003817	-6.353
Asur	Savara	Cambodians	Yorubas	-0.00355	-5.691
Asur	Savara	MahMeri	Yorubas	-0.003171	-5.253
Birhor	Ho	French	Yorubas	-0.001118	-4.173
Birhor	Ho	Adygei	Yorubas	-0.001289	-5.015
Birhor	Ho	Dharkars	Yorubas	-0.001584	-6.364
Birhor	Ho	Khatri	Yorubas	-0.001476	-5.82
Birhor	Ho	Velmas	Yorubas	-0.001566	-6.214
Birhor	Ho	Sakilli	Yorubas	-0.001843	-5.971
Birhor	Ho	Paniya	Yorubas	-0.0014	-5.381
Birhor	Ho	Onge	Yorubas	-0.000554	-1.835
Birhor	Ho	Kuki	Yorubas	-0.001732	-5.923
Birhor	Ho	Burmese	Yorubas	-0.001911	-7.374
Birhor	Ho	Lao	Yorubas	-0.002026	-7.04
Birhor	Ho	Cambodians	Yorubas	-0.002083	-7.029
Birhor	Ho	MahMeri	Yorubas	-0.001511	-5.222
Birhor	Mawasi	French	Yorubas	-0.002081	-4.057
Birhor	Mawasi	Adygei	Yorubas	-0.002363	-4.591
Birhor	Mawasi	Dharkars	Yorubas	-0.001869	-3.468
Birhor	Mawasi	Khatri	Yorubas	-0.00225	-4.435
Birhor	Mawasi	Velmas	Yorubas	-0.001635	-3.152
Birhor	Mawasi	Sakilli	Yorubas	-0.001295	-2.299
Birhor	Mawasi	Paniya	Yorubas	-0.000972	-1.791
Birhor	Mawasi	Onge	Yorubas	3e-06	0.004
Birhor	Mawasi	Kuki	Yorubas	-0.000504	-0.796
Birhor	Mawasi	Burmese	Yorubas	-0.001052	-1.93
Birhor	Mawasi	Lao	Yorubas	-0.000677	-1.142
Birhor	Mawasi	Cambodians	Yorubas	-0.000694	-1.118
Birhor	Mawasi	MahMeri	Yorubas	-0.000326	-0.525
Birhor	Korwa	French	Yorubas	-0.00064	-2.269
Birhor	Korwa	Adygei	Yorubas	-0.000709	-2.597
Birhor	Korwa	Dharkars	Yorubas	-0.000613	-2.152
Birhor	Korwa	Khatri	Yorubas	-0.000749	-2.831
Birhor	Korwa	Velmas	Yorubas	-0.000722	-2.642
Birhor	Korwa	Sakilli	Yorubas	-0.000508	-1.568
Birhor	Korwa	Paniya	Yorubas	-0.000656	-2.346
Birhor	Korwa	Onge	Yorubas	-0.00034	-1.029
Birhor	Korwa	Kuki	Yorubas	-0.000828	-2.469
Birhor	Korwa	Burmese	Yorubas	-0.00083	-2.835
Birhor	Korwa	Lao	Yorubas	-0.000813	-2.533
Birhor	Korwa	Cambodians	Yorubas	-0.000931	-2.843
Birhor	Korwa	MahMeri	Yorubas	-0.000538	-1.629
Birhor	Santhal	French	Yorubas	-0.001707	-6.778
Birhor	Santhal	Adygei	Yorubas	-0.001852	-7.726
Birhor	Santhal	Dharkars	Yorubas	-0.001976	-8.004
Birhor	Santhal	Khatri	Yorubas	-0.002055	-8.591
Birhor	Santhal	Velmas	Yorubas	-0.002107	-8.713
Birhor	Santhal	Sakilli	Yorubas	-0.00176	-5.979
Birhor	Santhal	Paniya	Yorubas	-0.001416	-5.529
Birhor	Santhal	Onge	Yorubas	6.5e-05	0.228
Birhor	Santhal	Kuki	Yorubas	-0.000563	-1.903
Birhor	Santhal	Burmese	Yorubas	-0.000934	-3.729
Birhor	Santhal	Lao	Yorubas	-0.000557	-2.065
Birhor	Santhal	Cambodians	Yorubas	-0.000732	-2.519
Birhor	Santhal	MahMeri	Yorubas	-0.000181	-0.642
Birhor	Bonda	French	Yorubas	-8.9e-05	-0.22
Birhor	Bonda	Adygei	Yorubas	-0.00033	-0.846
Birhor	Bonda	Dharkars	Yorubas	-0.000432	-1.083
Birhor	Bonda	Khatri	Yorubas	-0.000294	-0.768
Birhor	Bonda	Velmas	Yorubas	-0.000352	-0.9
Birhor	Bonda	Sakilli	Yorubas	-0.000925	-2.001
Birhor	Bonda	Paniya	Yorubas	-0.000509	-1.269
Birhor	Bonda	Onge	Yorubas	-0.001508	-3.263
Birhor	Bonda	Kuki	Yorubas	-0.004001	-8.591
Birhor	Bonda	Burmese	Yorubas	-0.004081	-10.184
Birhor	Bonda	Lao	Yorubas	-0.005006	-11.255
Birhor	Bonda	Cambodians	Yorubas	-0.005002	-11.25
Birhor	Bonda	MahMeri	Yorubas	-0.004228	-9.319
Birhor	Gadaba	French	Yorubas	-1.8e-05	-0.036
Birhor	Gadaba	Adygei	Yorubas	-0.000545	-1.115
Birhor	Gadaba	Dharkars	Yorubas	-0.000717	-1.412
Birhor	Gadaba	Khatri	Yorubas	-0.000443	-0.923
Birhor	Gadaba	Velmas	Yorubas	-0.000468	-0.906
Birhor	Gadaba	Sakilli	Yorubas	-0.001054	-1.69
Birhor	Gadaba	Paniya	Yorubas	-0.000377	-0.714
Birhor	Gadaba	Onge	Yorubas	-0.000595	-0.985
Birhor	Gadaba	Kuki	Yorubas	-0.002607	-4.2
Birhor	Gadaba	Burmese	Yorubas	-0.002458	-4.691
Birhor	Gadaba	Lao	Yorubas	-0.003123	-5.443
Birhor	Gadaba	Cambodians	Yorubas	-0.002965	-4.951
Birhor	Gadaba	MahMeri	Yorubas	-0.002023	-3.473
Birhor	Kharia	French	Yorubas	-0.000208	-0.473
Birhor	Kharia	Adygei	Yorubas	-0.000255	-0.598
Birhor	Kharia	Dharkars	Yorubas	6.7e-05	0.145
Birhor	Kharia	Khatri	Yorubas	-0.000368	-0.85
Birhor	Kharia	Velmas	Yorubas	-0.00024	-0.529
Birhor	Kharia	Sakilli	Yorubas	-0.000216	-0.408
Birhor	Kharia	Paniya	Yorubas	-0.001241	-2.681
Birhor	Kharia	Onge	Yorubas	0.000253	0.477
Birhor	Kharia	Kuki	Yorubas	-0.001052	-1.797
Birhor	Kharia	Burmese	Yorubas	-0.001551	-3.174
Birhor	Kharia	Lao	Yorubas	-0.002061	-3.831
Birhor	Kharia	Cambodians	Yorubas	-0.002175	-3.961
Birhor	Kharia	MahMeri	Yorubas	-0.00131	-2.451
Birhor	Juang	French	Yorubas	-0.000293	-0.644
Birhor	Juang	Adygei	Yorubas	-0.000547	-1.262
Birhor	Juang	Dharkars	Yorubas	-0.000974	-2.155
Birhor	Juang	Khatri	Yorubas	-0.000388	-0.92
Birhor	Juang	Velmas	Yorubas	-0.000465	-1.012
Birhor	Juang	Sakilli	Yorubas	-0.001296	-2.524
Birhor	Juang	Paniya	Yorubas	-0.001722	-3.673
Birhor	Juang	Onge	Yorubas	-0.001558	-3.066
Birhor	Juang	Kuki	Yorubas	-0.004646	-8.297
Birhor	Juang	Burmese	Yorubas	-0.003988	-8.263
Birhor	Juang	Lao	Yorubas	-0.004803	-9.103
Birhor	Juang	Cambodians	Yorubas	-0.004771	-8.481
Birhor	Juang	MahMeri	Yorubas	-0.003946	-7.35
Birhor	Savara	French	Yorubas	-0.000835	-1.977
Birhor	Savara	Adygei	Yorubas	-0.000774	-1.783
Birhor	Savara	Dharkars	Yorubas	-0.000806	-1.814
Birhor	Savara	Khatri	Yorubas	-0.000776	-1.792
Birhor	Savara	Velmas	Yorubas	-0.000808	-1.788
Birhor	Savara	Sakilli	Yorubas	-0.001706	-3.238
Birhor	Savara	Paniya	Yorubas	-0.00117	-2.428
Birhor	Savara	Onge	Yorubas	-0.000532	-1.001
Birhor	Savara	Kuki	Yorubas	-0.00216	-4.007
Birhor	Savara	Burmese	Yorubas	-0.002219	-5.048
Birhor	Savara	Lao	Yorubas	-0.002635	-5.322
Birhor	Savara	Cambodians	Yorubas	-0.00268	-5.234
Birhor	Savara	MahMeri	Yorubas	-0.002062	-3.884
Ho	Mawasi	French	Yorubas	-0.000846	-1.796
Ho	Mawasi	Adygei	Yorubas	-0.000837	-1.774
Ho	Mawasi	Dharkars	Yorubas	-9.9e-05	-0.206
Ho	Mawasi	Khatri	Yorubas	-0.000564	-1.222
Ho	Mawasi	Velmas	Yorubas	2.3e-05	0.047
Ho	Mawasi	Sakilli	Yorubas	0.000637	1.192
Ho	Mawasi	Paniya	Yorubas	0.000562	1.097
Ho	Mawasi	Onge	Yorubas	0.000858	1.426
Ho	Mawasi	Kuki	Yorubas	0.001157	1.833
Ho	Mawasi	Burmese	Yorubas	0.000862	1.656
Ho	Mawasi	Lao	Yorubas	0.001298	2.278
Ho	Mawasi	Cambodians	Yorubas	0.001331	2.277
Ho	Mawasi	MahMeri	Yorubas	0.001347	2.285
Ho	Korwa	French	Yorubas	0.000478	2.116
Ho	Korwa	Adygei	Yorubas	0.00058	2.602
Ho	Korwa	Dharkars	Yorubas	0.000971	4.161
Ho	Korwa	Khatri	Yorubas	0.000727	3.321
Ho	Korwa	Velmas	Yorubas	0.000844	3.719
Ho	Korwa	Sakilli	Yorubas	0.001335	4.876
Ho	Korwa	Paniya	Yorubas	0.000743	3.102
Ho	Korwa	Onge	Yorubas	0.000214	0.794
Ho	Korwa	Kuki	Yorubas	0.000903	3.327
Ho	Korwa	Burmese	Yorubas	0.001081	4.731
Ho	Korwa	Lao	Yorubas	0.001213	4.799
Ho	Korwa	Cambodians	Yorubas	0.001152	4.509
Ho	Korwa	MahMeri	Yorubas	0.000974	3.597
Ho	Santhal	French	Yorubas	-0.000589	-3.22
Ho	Santhal	Adygei	Yorubas	-0.000564	-3.16
Ho	Santhal	Dharkars	Yorubas	-0.000392	-2.145
Ho	Santhal	Khatri	Yorubas	-0.000578	-3.434
Ho	Santhal	Velmas	Yorubas	-0.000541	-2.996
Ho	Santhal	Sakilli	Yorubas	8.3e-05	0.411
Ho	Santhal	Paniya	Yorubas	-1.6e-05	-0.086
Ho	Santhal	Onge	Yorubas	0.000619	2.972
Ho	Santhal	Kuki	Yorubas	0.001168	5.587
Ho	Santhal	Burmese	Yorubas	0.000977	5.68
Ho	Santhal	Lao	Yorubas	0.00147	7.736
Ho	Santhal	Cambodians	Yorubas	0.001351	6.795
Ho	Santhal	MahMeri	Yorubas	0.00133	6.504
Ho	Bonda	French	Yorubas	0.00101	2.911
Ho	Bonda	Adygei	Yorubas	0.000967	2.864
Ho	Bonda	Dharkars	Yorubas	0.001171	3.304
Ho	Bonda	Khatri	Yorubas	0.00122	3.783
Ho	Bonda	Velmas	Yorubas	0.001168	3.355
Ho	Bonda	Sakilli	Yorubas	0.000942	2.26
Ho	Bonda	Paniya	Yorubas	0.0009	2.538
Ho	Bonda	Onge	Yorubas	-0.000938	-2.36
Ho	Bonda	Kuki	Yorubas	-0.00231	-5.549
Ho	Bonda	Burmese	Yorubas	-0.002151	-6.12
Ho	Bonda	Lao	Yorubas	-0.002968	-7.478
Ho	Bonda	Cambodians	Yorubas	-0.002897	-7.287
Ho	Bonda	MahMeri	Yorubas	-0.002675	-6.39
Ho	Gadaba	French	Yorubas	0.000971	2.037
Ho	Gadaba	Adygei	Yorubas	0.000491	1.052
Ho	Gadaba	Dharkars	Yorubas	0.000804	1.698
Ho	Gadaba	Khatri	Yorubas	0.00083	1.805
Ho	Gadaba	Velmas	Yorubas	0.000915	1.856
Ho	Gadaba	Sakilli	Yorubas	0.000502	0.894
Ho	Gadaba	Paniya	Yorubas	0.000856	1.786
Ho	Gadaba	Onge	Yorubas	-0.000153	-0.269
Ho	Gadaba	Kuki	Yorubas	-0.00106	-1.784
Ho	Gadaba	Burmese	Yorubas	-0.000857	-1.748
Ho	Gadaba	Lao	Yorubas	-0.001428	-2.618
Ho	Gadaba	Cambodians	Yorubas	-0.001211	-2.18
Ho	Gadaba	MahMeri	Yorubas	-0.000908	-1.654
Ho	Kharia	French	Yorubas	0.000936	2.388
Ho	Kharia	Adygei	Yorubas	0.000996	2.66
Ho	Kharia	Dharkars	Yorubas	0.001525	3.66
Ho	Kharia	Khatri	Yorubas	0.001063	2.772
Ho	Kharia	Velmas	Yorubas	0.001215	2.983
Ho	Kharia	Sakilli	Yorubas	0.001432	3.032
Ho	Kharia	Paniya	Yorubas	0.000227	0.53
Ho	Kharia	Onge	Yorubas	0.000683	1.423
Ho	Kharia	Kuki	Yorubas	0.000546	1.018
Ho	Kharia	Burmese	Yorubas	0.000234	0.527
Ho	Kharia	Lao	Yorubas	-0.000166	-0.33
Ho	Kharia	Cambodians	Yorubas	-0.000277	-0.54
Ho	Kharia	MahMeri	Yorubas	9.8e-05	0.197
Ho	Juang	French	Yorubas	0.00065	1.621
Ho	Juang	Adygei	Yorubas	0.000605	1.54
Ho	Juang	Dharkars	Yorubas	0.000419	0.998
Ho	Juang	Khatri	Yorubas	0.000901	2.332
Ho	Juang	Velmas	Yorubas	0.000949	2.219
Ho	Juang	Sakilli	Yorubas	0.000411	0.869
Ho	Juang	Paniya	Yorubas	-0.000436	-1.017
Ho	Juang	Onge	Yorubas	-0.00114	-2.439
Ho	Juang	Kuki	Yorubas	-0.003088	-6.287
Ho	Juang	Burmese	Yorubas	-0.002178	-5.207
Ho	Juang	Lao	Yorubas	-0.002891	-6.166
Ho	Juang	Cambodians	Yorubas	-0.002751	-5.489
Ho	Juang	MahMeri	Yorubas	-0.002538	-5.241
Ho	Savara	French	Yorubas	1.1e-05	0.028
Ho	Savara	Adygei	Yorubas	0.000178	0.466
Ho	Savara	Dharkars	Yorubas	0.000454	1.135
Ho	Savara	Khatri	Yorubas	0.000394	1.033
Ho	Savara	Velmas	Yorubas	0.000452	1.107
Ho	Savara	Sakilli	Yorubas	-0.000165	-0.349
Ho	Savara	Paniya	Yorubas	1e-05	0.021
Ho	Savara	Onge	Yorubas	-0.00013	-0.27
Ho	Savara	Kuki	Yorubas	-0.000651	-1.303
Ho	Savara	Burmese	Yorubas	-0.000522	-1.3
Ho	Savara	Lao	Yorubas	-0.00079	-1.75
Ho	Savara	Cambodians	Yorubas	-0.000933	-2.007
Ho	Savara	MahMeri	Yorubas	-0.000699	-1.471
Mawasi	Korwa	French	Yorubas	0.00141	2.9
Mawasi	Korwa	Adygei	Yorubas	0.001495	3.017
Mawasi	Korwa	Dharkars	Yorubas	0.001193	2.396
Mawasi	Korwa	Khatri	Yorubas	0.001398	2.924
Mawasi	Korwa	Velmas	Yorubas	0.000951	1.946
Mawasi	Korwa	Sakilli	Yorubas	0.000726	1.274
Mawasi	Korwa	Paniya	Yorubas	0.000278	0.525
Mawasi	Korwa	Onge	Yorubas	-0.0006	-0.959
Mawasi	Korwa	Kuki	Yorubas	-0.00048	-0.761
Mawasi	Korwa	Burmese	Yorubas	0.000223	0.419
Mawasi	Korwa	Lao	Yorubas	-0.000178	-0.303
Mawasi	Korwa	Cambodians	Yorubas	-0.000245	-0.406
Mawasi	Korwa	MahMeri	Yorubas	-0.000457	-0.75
Mawasi	Santhal	French	Yorubas	0.000256	0.543
Mawasi	Santhal	Adygei	Yorubas	0.000293	0.614
Mawasi	Santhal	Dharkars	Yorubas	-0.000338	-0.695
Mawasi	Santhal	Khatri	Yorubas	-3.1e-05	-0.066
Mawasi	Santhal	Velmas	Yorubas	-0.000558	-1.142
Mawasi	Santhal	Sakilli	Yorubas	-0.000682	-1.273
Mawasi	Santhal	Paniya	Yorubas	-0.000633	-1.234
Mawasi	Santhal	Onge	Yorubas	-0.000382	-0.617
Mawasi	Santhal	Kuki	Yorubas	-0.000263	-0.434
Mawasi	Santhal	Burmese	Yorubas	-0.000117	-0.229
Mawasi	Santhal	Lao	Yorubas	-0.000187	-0.335
Mawasi	Santhal	Cambodians	Yorubas	-0.000326	-0.568
Mawasi	Santhal	MahMeri	Yorubas	-0.000291	-0.494
Mawasi	Bonda	French	Yorubas	0.001679	3.108
Mawasi	Bonda	Adygei	Yorubas	0.001539	2.781
Mawasi	Bonda	Dharkars	Yorubas	0.001326	2.396
Mawasi	Bonda	Khatri	Yorubas	0.001597	2.983
Mawasi	Bonda	Velmas	Yorubas	0.001022	1.791
Mawasi	Bonda	Sakilli	Yorubas	2.4e-05	0.036
Mawasi	Bonda	Paniya	Yorubas	0.000292	0.502
Mawasi	Bonda	Onge	Yorubas	-0.001513	-2.159
Mawasi	Bonda	Kuki	Yorubas	-0.003213	-4.727
Mawasi	Bonda	Burmese	Yorubas	-0.002484	-4.396
Mawasi	Bonda	Lao	Yorubas	-0.003667	-5.801
Mawasi	Bonda	Cambodians	Yorubas	-0.003582	-5.562
Mawasi	Bonda	MahMeri	Yorubas	-0.003351	-5.107
Mawasi	Gadaba	French	Yorubas	0.001163	1.741
Mawasi	Gadaba	Adygei	Yorubas	0.000737	1.106
Mawasi	Gadaba	Dharkars	Yorubas	0.000271	0.4
Mawasi	Gadaba	Khatri	Yorubas	0.001072	1.666
Mawasi	Gadaba	Velmas	Yorubas	0.000306	0.452
Mawasi	Gadaba	Sakilli	Yorubas	1.9e-05	0.026
Mawasi	Gadaba	Paniya	Yorubas	-0.00027	-0.395
Mawasi	Gadaba	Onge	Yorubas	-0.000983	-1.219
Mawasi	Gadaba	Kuki	Yorubas	-0.001732	-2.099
Mawasi	Gadaba	Burmese	Yorubas	-0.00161	-2.376
Mawasi	Gadaba	Lao	Yorubas	-0.002356	-3.161
Mawasi	Gadaba	Cambodians	Yorubas	-0.002257	-2.948
Mawasi	Gadaba	MahMeri	Yorubas	-0.002336	-3.082
Mawasi	Kharia	French	Yorubas	0.001187	2.076
Mawasi	Kharia	Adygei	Yorubas	0.001276	2.233
Mawasi	Kharia	Dharkars	Yorubas	0.001027	1.663
Mawasi	Kharia	Khatri	Yorubas	0.001116	1.963
Mawasi	Kharia	Velmas	Yorubas	0.000837	1.421
Mawasi	Kharia	Sakilli	Yorubas	0.000486	0.688
Mawasi	Kharia	Paniya	Yorubas	-0.000393	-0.628
Mawasi	Kharia	Onge	Yorubas	-0.00023	-0.309
Mawasi	Kharia	Kuki	Yorubas	-0.001128	-1.47
Mawasi	Kharia	Burmese	Yorubas	-0.000832	-1.305
Mawasi	Kharia	Lao	Yorubas	-0.001423	-1.98
Mawasi	Kharia	Cambodians	Yorubas	-0.001522	-2.126
Mawasi	Kharia	MahMeri	Yorubas	-0.001291	-1.78
Mawasi	Juang	French	Yorubas	0.001574	2.682
Mawasi	Juang	Adygei	Yorubas	0.001715	2.876
Mawasi	Juang	Dharkars	Yorubas	0.000338	0.534
Mawasi	Juang	Khatri	Yorubas	0.00131	2.197
Mawasi	Juang	Velmas	Yorubas	0.00091	1.429
Mawasi	Juang	Sakilli	Yorubas	-0.000311	-0.442
Mawasi	Juang	Paniya	Yorubas	-0.00074	-1.135
Mawasi	Juang	Onge	Yorubas	-0.001732	-2.319
Mawasi	Juang	Kuki	Yorubas	-0.004002	-5.306
Mawasi	Juang	Burmese	Yorubas	-0.002971	-4.649
Mawasi	Juang	Lao	Yorubas	-0.004028	-5.776
Mawasi	Juang	Cambodians	Yorubas	-0.003848	-5.28
Mawasi	Juang	MahMeri	Yorubas	-0.003661	-5.044
Mawasi	Savara	French	Yorubas	0.001149	1.996
Mawasi	Savara	Adygei	Yorubas	0.001209	2.136
Mawasi	Savara	Dharkars	Yorubas	0.000637	1.104
Mawasi	Savara	Khatri	Yorubas	0.001013	1.849
Mawasi	Savara	Velmas	Yorubas	0.000483	0.82
Mawasi	Savara	Sakilli	Yorubas	0.000115	0.169
Mawasi	Savara	Paniya	Yorubas	-0.000196	-0.323
Mawasi	Savara	Onge	Yorubas	-0.000375	-0.534
Mawasi	Savara	Kuki	Yorubas	-0.00117	-1.615
Mawasi	Savara	Burmese	Yorubas	-0.000654	-1.121
Mawasi	Savara	Lao	Yorubas	-0.001079	-1.673
Mawasi	Savara	Cambodians	Yorubas	-0.001572	-2.31
Mawasi	Savara	MahMeri	Yorubas	-0.001197	-1.785
Korwa	Santhal	French	Yorubas	-0.001067	-5.05
Korwa	Santhal	Adygei	Yorubas	-0.001143	-5.497
Korwa	Santhal	Dharkars	Yorubas	-0.001364	-6.46
Korwa	Santhal	Khatri	Yorubas	-0.001306	-6.665
Korwa	Santhal	Velmas	Yorubas	-0.001385	-6.705
Korwa	Santhal	Sakilli	Yorubas	-0.001252	-4.934
Korwa	Santhal	Paniya	Yorubas	-0.000759	-3.453
Korwa	Santhal	Onge	Yorubas	0.000405	1.626
Korwa	Santhal	Kuki	Yorubas	0.000265	1.028
Korwa	Santhal	Burmese	Yorubas	-0.000104	-0.487
Korwa	Santhal	Lao	Yorubas	0.000256	1.082
Korwa	Santhal	Cambodians	Yorubas	0.0002	0.803
Korwa	Santhal	MahMeri	Yorubas	0.000356	1.405
Korwa	Bonda	French	Yorubas	0.000515	1.409
Korwa	Bonda	Adygei	Yorubas	0.000386	1.069
Korwa	Bonda	Dharkars	Yorubas	0.000211	0.569
Korwa	Bonda	Khatri	Yorubas	0.000476	1.35
Korwa	Bonda	Velmas	Yorubas	0.00031	0.857
Korwa	Bonda	Sakilli	Yorubas	-0.000401	-0.868
Korwa	Bonda	Paniya	Yorubas	0.000137	0.365
Korwa	Bonda	Onge	Yorubas	-0.001155	-2.604
Korwa	Bonda	Kuki	Yorubas	-0.0032	-7.261
Korwa	Bonda	Burmese	Yorubas	-0.003235	-8.725
Korwa	Bonda	Lao	Yorubas	-0.004225	-10.146
Korwa	Bonda	Cambodians	Yorubas	-0.004097	-9.976
Korwa	Bonda	MahMeri	Yorubas	-0.003737	-8.569
Korwa	Gadaba	French	Yorubas	0.000486	0.955
Korwa	Gadaba	Adygei	Yorubas	-1.2e-05	-0.026
Korwa	Gadaba	Dharkars	Yorubas	-0.000121	-0.24
Korwa	Gadaba	Khatri	Yorubas	0.000203	0.423
Korwa	Gadaba	Velmas	Yorubas	0.000138	0.272
Korwa	Gadaba	Sakilli	Yorubas	-0.000458	-0.772
Korwa	Gadaba	Paniya	Yorubas	0.000316	0.618
Korwa	Gadaba	Onge	Yorubas	-0.000245	-0.412
Korwa	Gadaba	Kuki	Yorubas	-0.001804	-2.945
Korwa	Gadaba	Burmese	Yorubas	-0.001734	-3.365
Korwa	Gadaba	Lao	Yorubas	-0.002452	-4.346
Korwa	Gadaba	Cambodians	Yorubas	-0.002193	-3.832
Korwa	Gadaba	MahMeri	Yorubas	-0.001768	-3.163
Korwa	Kharia	French	Yorubas	0.000297	0.737
Korwa	Kharia	Adygei	Yorubas	0.000315	0.802
Korwa	Kharia	Dharkars	Yorubas	0.000525	1.202
Korwa	Kharia	Khatri	Yorubas	0.000211	0.529
Korwa	Kharia	Velmas	Yorubas	0.000241	0.567
Korwa	Kharia	Sakilli	Yorubas	0.000187	0.378
Korwa	Kharia	Paniya	Yorubas	-0.000627	-1.415
Korwa	Kharia	Onge	Yorubas	0.000365	0.718
Korwa	Kharia	Kuki	Yorubas	-0.000441	-0.815
Korwa	Kharia	Burmese	Yorubas	-0.000879	-1.951
Korwa	Kharia	Lao	Yorubas	-0.00141	-2.767
Korwa	Kharia	Cambodians	Yorubas	-0.00146	-2.814
Korwa	Kharia	MahMeri	Yorubas	-0.000908	-1.781
Korwa	Juang	French	Yorubas	0.000172	0.422
Korwa	Juang	Adygei	Yorubas	2.3e-05	0.058
Korwa	Juang	Dharkars	Yorubas	-0.000466	-1.079
Korwa	Juang	Khatri	Yorubas	0.000233	0.594
Korwa	Juang	Velmas	Yorubas	0.000173	0.401
Korwa	Juang	Sakilli	Yorubas	-0.000804	-1.606
Korwa	Juang	Paniya	Yorubas	-0.001175	-2.624
Korwa	Juang	Onge	Yorubas	-0.001333	-2.675
Korwa	Juang	Kuki	Yorubas	-0.003885	-7.24
Korwa	Juang	Burmese	Yorubas	-0.003209	-7.187
Korwa	Juang	Lao	Yorubas	-0.004068	-8.187
Korwa	Juang	Cambodians	Yorubas	-0.003895	-7.345
Korwa	Juang	MahMeri	Yorubas	-0.003437	-6.719
Korwa	Savara	French	Yorubas	-0.000369	-0.906
Korwa	Savara	Adygei	Yorubas	-0.000245	-0.586
Korwa	Savara	Dharkars	Yorubas	-0.000296	-0.674
Korwa	Savara	Khatri	Yorubas	-0.000172	-0.421
Korwa	Savara	Velmas	Yorubas	-0.000241	-0.556
Korwa	Savara	Sakilli	Yorubas	-0.001305	-2.599
Korwa	Savara	Paniya	Yorubas	-0.00065	-1.365
Korwa	Savara	Onge	Yorubas	-0.000411	-0.815
Korwa	Savara	Kuki	Yorubas	-0.001456	-2.71
Korwa	Savara	Burmese	Yorubas	-0.00149	-3.362
Korwa	Savara	Lao	Yorubas	-0.00187	-3.856
Korwa	Savara	Cambodians	Yorubas	-0.00194	-3.861
Korwa	Savara	MahMeri	Yorubas	-0.001624	-3.107
Santhal	Bonda	French	Yorubas	0.001585	4.606
Santhal	Bonda	Adygei	Yorubas	0.001513	4.522
Santhal	Bonda	Dharkars	Yorubas	0.001515	4.349
Santhal	Bonda	Khatri	Yorubas	0.001756	5.485
Santhal	Bonda	Velmas	Yorubas	0.001671	4.865
Santhal	Bonda	Sakilli	Yorubas	0.000822	1.966
Santhal	Bonda	Paniya	Yorubas	0.000885	2.463
Santhal	Bonda	Onge	Yorubas	-0.001543	-3.749
Santhal	Bonda	Kuki	Yorubas	-0.003494	-8.392
Santhal	Bonda	Burmese	Yorubas	-0.00314	-8.689
Santhal	Bonda	Lao	Yorubas	-0.004454	-11.133
Santhal	Bonda	Cambodians	Yorubas	-0.004255	-10.734
Santhal	Bonda	MahMeri	Yorubas	-0.004034	-9.595
Santhal	Gadaba	French	Yorubas	0.001536	3.229
Santhal	Gadaba	Adygei	Yorubas	0.001014	2.187
Santhal	Gadaba	Dharkars	Yorubas	0.001063	2.247
Santhal	Gadaba	Khatri	Yorubas	0.001273	2.803
Santhal	Gadaba	Velmas	Yorubas	0.00132	2.704
Santhal	Gadaba	Sakilli	Yorubas	0.000408	0.726
Santhal	Gadaba	Paniya	Yorubas	0.000901	1.858
Santhal	Gadaba	Onge	Yorubas	-0.000698	-1.209
Santhal	Gadaba	Kuki	Yorubas	-0.002048	-3.485
Santhal	Gadaba	Burmese	Yorubas	-0.001684	-3.42
Santhal	Gadaba	Lao	Yorubas	-0.002594	-4.821
Santhal	Gadaba	Cambodians	Yorubas	-0.002374	-4.381
Santhal	Gadaba	MahMeri	Yorubas	-0.002029	-3.752
Santhal	Kharia	French	Yorubas	0.001547	3.895
Santhal	Kharia	Adygei	Yorubas	0.001587	4.154
Santhal	Kharia	Dharkars	Yorubas	0.001902	4.496
Santhal	Kharia	Khatri	Yorubas	0.001625	4.248
Santhal	Kharia	Velmas	Yorubas	0.001835	4.48
Santhal	Kharia	Sakilli	Yorubas	0.00148	3.199
Santhal	Kharia	Paniya	Yorubas	0.000283	0.653
Santhal	Kharia	Onge	Yorubas	0.000281	0.587
Santhal	Kharia	Kuki	Yorubas	-0.000576	-1.097
Santhal	Kharia	Burmese	Yorubas	-0.000638	-1.47
Santhal	Kharia	Lao	Yorubas	-0.001486	-3.023
Santhal	Kharia	Cambodians	Yorubas	-0.001433	-2.831
Santhal	Kharia	MahMeri	Yorubas	-0.001085	-2.171
Santhal	Juang	French	Yorubas	0.00119	2.969
Santhal	Juang	Adygei	Yorubas	0.001109	2.815
Santhal	Juang	Dharkars	Yorubas	0.000787	1.933
Santhal	Juang	Khatri	Yorubas	0.001405	3.666
Santhal	Juang	Velmas	Yorubas	0.001394	3.361
Santhal	Juang	Sakilli	Yorubas	0.000325	0.689
Santhal	Juang	Paniya	Yorubas	-0.000454	-1.057
Santhal	Juang	Onge	Yorubas	-0.00161	-3.527
Santhal	Juang	Kuki	Yorubas	-0.004156	-8.424
Santhal	Juang	Burmese	Yorubas	-0.003064	-7.501
Santhal	Juang	Lao	Yorubas	-0.004209	-9.237
Santhal	Juang	Cambodians	Yorubas	-0.003965	-8.188
Santhal	Juang	MahMeri	Yorubas	-0.003695	-7.689
Santhal	Savara	French	Yorubas	0.000681	1.73
Santhal	Savara	Adygei	Yorubas	0.000863	2.165
Santhal	Savara	Dharkars	Yorubas	0.000952	2.345
Santhal	Savara	Khatri	Yorubas	0.001021	2.658
Santhal	Savara	Velmas	Yorubas	0.001034	2.485
Santhal	Savara	Sakilli	Yorubas	-0.000129	-0.274
Santhal	Savara	Paniya	Yorubas	0.0001	0.221
Santhal	Savara	Onge	Yorubas	-0.000602	-1.231
Santhal	Savara	Kuki	Yorubas	-0.001692	-3.363
Santhal	Savara	Burmese	Yorubas	-0.001369	-3.336
Santhal	Savara	Lao	Yorubas	-0.002075	-4.479
Santhal	Savara	Cambodians	Yorubas	-0.002111	-4.45
Santhal	Savara	MahMeri	Yorubas	-0.001865	-3.74
Bonda	Gadaba	French	Yorubas	5e-06	0.009
Bonda	Gadaba	Adygei	Yorubas	-0.000328	-0.61
Bonda	Gadaba	Dharkars	Yorubas	-5.8e-05	-0.107
Bonda	Gadaba	Khatri	Yorubas	-1e-05	-0.02
Bonda	Gadaba	Velmas	Yorubas	0.000156	0.289
Bonda	Gadaba	Sakilli	Yorubas	-2.3e-05	-0.036
Bonda	Gadaba	Paniya	Yorubas	0.000236	0.437
Bonda	Gadaba	Onge	Yorubas	0.00043	0.676
Bonda	Gadaba	Kuki	Yorubas	0.001143	1.751
Bonda	Gadaba	Burmese	Yorubas	0.001133	2.09
Bonda	Gadaba	Lao	Yorubas	0.001253	2.071
Bonda	Gadaba	Cambodians	Yorubas	0.001386	2.286
Bonda	Gadaba	MahMeri	Yorubas	0.001632	2.593
Bonda	Kharia	French	Yorubas	-4e-05	-0.082
Bonda	Kharia	Adygei	Yorubas	7.8e-05	0.163
Bonda	Kharia	Dharkars	Yorubas	0.00026	0.502
Bonda	Kharia	Khatri	Yorubas	-0.000114	-0.243
Bonda	Kharia	Velmas	Yorubas	9e-06	0.019
Bonda	Kharia	Sakilli	Yorubas	0.000406	0.682
Bonda	Kharia	Paniya	Yorubas	-0.000691	-1.281
Bonda	Kharia	Onge	Yorubas	0.001297	2.168
Bonda	Kharia	Kuki	Yorubas	0.002448	4.002
Bonda	Kharia	Burmese	Yorubas	0.002053	3.871
Bonda	Kharia	Lao	Yorubas	0.002394	4.017
Bonda	Kharia	Cambodians	Yorubas	0.002334	3.889
Bonda	Kharia	MahMeri	Yorubas	0.002206	3.747
Bonda	Juang	French	Yorubas	-0.000213	-0.423
Bonda	Juang	Adygei	Yorubas	-0.000256	-0.53
Bonda	Juang	Dharkars	Yorubas	-0.00063	-1.289
Bonda	Juang	Khatri	Yorubas	-0.000197	-0.426
Bonda	Juang	Velmas	Yorubas	-0.000206	-0.403
Bonda	Juang	Sakilli	Yorubas	-0.000175	-0.308
Bonda	Juang	Paniya	Yorubas	-0.001231	-2.409
Bonda	Juang	Onge	Yorubas	4.3e-05	0.075
Bonda	Juang	Kuki	Yorubas	-0.001001	-1.691
Bonda	Juang	Burmese	Yorubas	-0.000212	-0.418
Bonda	Juang	Lao	Yorubas	-0.000195	-0.346
Bonda	Juang	Cambodians	Yorubas	2.7e-05	0.047
Bonda	Juang	MahMeri	Yorubas	0.000117	0.195
Bonda	Savara	French	Yorubas	-0.000894	-1.914
Bonda	Savara	Adygei	Yorubas	-0.000726	-1.596
Bonda	Savara	Dharkars	Yorubas	-0.000575	-1.189
Bonda	Savara	Khatri	Yorubas	-0.000745	-1.689
Bonda	Savara	Velmas	Yorubas	-0.000443	-0.944
Bonda	Savara	Sakilli	Yorubas	-0.001173	-2.051
Bonda	Savara	Paniya	Yorubas	-0.000824	-1.666
Bonda	Savara	Onge	Yorubas	0.000658	1.147
Bonda	Savara	Kuki	Yorubas	0.001301	2.272
Bonda	Savara	Burmese	Yorubas	0.001334	2.807
Bonda	Savara	Lao	Yorubas	0.00194	3.783
Bonda	Savara	Cambodians	Yorubas	0.00187	3.571
Bonda	Savara	MahMeri	Yorubas	0.001601	2.861
Gadaba	Kharia	French	Yorubas	-0.000686	-1.123
Gadaba	Kharia	Adygei	Yorubas	0.000119	0.203
Gadaba	Kharia	Dharkars	Yorubas	0.000141	0.229
Gadaba	Kharia	Khatri	Yorubas	-0.000233	-0.406
Gadaba	Kharia	Velmas	Yorubas	-1.4e-05	-0.023
Gadaba	Kharia	Sakilli	Yorubas	0.000167	0.25
Gadaba	Kharia	Paniya	Yorubas	-0.001063	-1.742
Gadaba	Kharia	Onge	Yorubas	0.000591	0.851
Gadaba	Kharia	Kuki	Yorubas	0.001244	1.718
Gadaba	Kharia	Burmese	Yorubas	0.000815	1.358
Gadaba	Kharia	Lao	Yorubas	0.00103	1.544
Gadaba	Kharia	Cambodians	Yorubas	0.000634	0.934
Gadaba	Kharia	MahMeri	Yorubas	0.000913	1.322
Gadaba	Juang	French	Yorubas	-0.000348	-0.633
Gadaba	Juang	Adygei	Yorubas	0.00015	0.272
Gadaba	Juang	Dharkars	Yorubas	-7.2e-05	-0.127
Gadaba	Juang	Khatri	Yorubas	0.000217	0.403
Gadaba	Juang	Velmas	Yorubas	2.9e-05	0.049
Gadaba	Juang	Sakilli	Yorubas	2.1e-05	0.03
Gadaba	Juang	Paniya	Yorubas	-0.000833	-1.397
Gadaba	Juang	Onge	Yorubas	-0.000562	-0.794
Gadaba	Juang	Kuki	Yorubas	-0.001424	-1.993
Gadaba	Juang	Burmese	Yorubas	-0.000723	-1.261
Gadaba	Juang	Lao	Yorubas	-0.000755	-1.173
Gadaba	Juang	Cambodians	Yorubas	-0.000651	-0.972
Gadaba	Juang	MahMeri	Yorubas	-0.000864	-1.279
Gadaba	Savara	French	Yorubas	-0.001034	-1.787
Gadaba	Savara	Adygei	Yorubas	-0.000375	-0.659
Gadaba	Savara	Dharkars	Yorubas	-0.000613	-1.027
Gadaba	Savara	Khatri	Yorubas	-0.000576	-1.024
Gadaba	Savara	Velmas	Yorubas	-0.000567	-0.961
Gadaba	Savara	Sakilli	Yorubas	-0.000771	-1.16
Gadaba	Savara	Paniya	Yorubas	-0.001007	-1.71
Gadaba	Savara	Onge	Yorubas	-0.00055	-0.811
Gadaba	Savara	Kuki	Yorubas	0.000476	0.685
Gadaba	Savara	Burmese	Yorubas	0.000158	0.267
Gadaba	Savara	Lao	Yorubas	0.000557	0.869
Gadaba	Savara	Cambodians	Yorubas	0.000274	0.413
Gadaba	Savara	MahMeri	Yorubas	0.000371	0.573
Kharia	Juang	French	Yorubas	-0.000357	-0.701
Kharia	Juang	Adygei	Yorubas	-0.000399	-0.791
Kharia	Juang	Dharkars	Yorubas	-0.001041	-1.87
Kharia	Juang	Khatri	Yorubas	-0.000266	-0.546
Kharia	Juang	Velmas	Yorubas	-0.000198	-0.365
Kharia	Juang	Sakilli	Yorubas	-0.000399	-0.666
Kharia	Juang	Paniya	Yorubas	-0.000683	-1.243
Kharia	Juang	Onge	Yorubas	-0.001691	-2.745
Kharia	Juang	Kuki	Yorubas	-0.003071	-4.701
Kharia	Juang	Burmese	Yorubas	-0.002075	-3.905
Kharia	Juang	Lao	Yorubas	-0.0026	-4.264
Kharia	Juang	Cambodians	Yorubas	-0.002185	-3.43
Kharia	Juang	MahMeri	Yorubas	-0.002284	-3.561
Kharia	Savara	French	Yorubas	-0.000688	-1.318
Kharia	Savara	Adygei	Yorubas	-0.00058	-1.152
Kharia	Savara	Dharkars	Yorubas	-0.000764	-1.396
Kharia	Savara	Khatri	Yorubas	-0.000319	-0.618
Kharia	Savara	Velmas	Yorubas	-0.000411	-0.767
Kharia	Savara	Sakilli	Yorubas	-0.001664	-2.788
Kharia	Savara	Paniya	Yorubas	4e-05	0.071
Kharia	Savara	Onge	Yorubas	-0.000635	-1.002
Kharia	Savara	Kuki	Yorubas	-0.001008	-1.545
Kharia	Savara	Burmese	Yorubas	-0.000679	-1.245
Kharia	Savara	Lao	Yorubas	-0.000475	-0.784
Kharia	Savara	Cambodians	Yorubas	-0.000565	-0.911
Kharia	Savara	MahMeri	Yorubas	-0.000738	-1.213
Juang	Savara	French	Yorubas	-0.000628	-1.223
Juang	Savara	Adygei	Yorubas	-0.000524	-1.02
Juang	Savara	Dharkars	Yorubas	-0.000142	-0.254
Juang	Savara	Khatri	Yorubas	-0.000739	-1.451
Juang	Savara	Velmas	Yorubas	-0.0006	-1.088
Juang	Savara	Sakilli	Yorubas	-0.001223	-1.93
Juang	Savara	Paniya	Yorubas	1.5e-05	0.026
Juang	Savara	Onge	Yorubas	0.000619	0.954
Juang	Savara	Kuki	Yorubas	0.002139	3.147
Juang	Savara	Burmese	Yorubas	0.00139	2.477
Juang	Savara	Lao	Yorubas	0.001782	2.884
Juang	Savara	Cambodians	Yorubas	0.001507	2.329
Juang	Savara	MahMeri	Yorubas	0.00149	2.205
