# Supplementary material for: The genetic legacy of continental scale admixture in Indian Austroasiatic speakers
Source: Sci Rep. 2019 Mar 7;9:3818. doi: 10.1038/s41598-019-40399-8 (PMC6405872; doi:10.1038/s41598-019-40399-8)
Supplement: Supplementary file 5 — Supplementary Table S7 [file 41598_2019_40399_MOESM5_ESM.xlsx]

## Sheet: Santhal
Table S7. ALDER results for Munda speaking populations. Note that there is a separate sheet for each population. Successfully fitted admixture dates are reported in generations before present (GBP) and in years before present (YBP). For conversion, generation length of 30 years is used (Fenner, 2005). For choosing the most accurate pair, decay status and LD decay curve amplitude were used. On Fig…
Admixed population: Santhal (North Mundas)
Source A	Source B	Admixture time (GBP)	Admixture time (YBP)	LD decay curve amplitude	Decay	p-value
French	She	75,3 +/- 12,5	2258 (1884-2633)	0.00015737	decay ok	1.8e-06
North_Italians	She	70,9 +/- 16,3	2128 (1640-2616)	0.00014845	decay ok	0.014
Han	North_Italians	73,9 +/- 15,3	2217 (1760-2675)	0.00014682	decay ok	0.0014
French	Japanese	77,2 +/- 9,6	2316 (2029-2603)	0.00013552	decay ok	7.7e-13
French	Miaozu	64,6 +/- 12,8	1938 (1555-2321)	0.00012422	decay ok	0.00046
North_Italians	Miaozu	62,1 +/- 13,8	1864 (1451-2277)	0.00012397	decay ok	0.007
Japanese	North_Italians	70 +/- 12,9	2099 (1713-2485)	0.00012371	decay ok	5.9e-05
Brahui	Han	71,6 +/- 12,6	2147 (1768-2525)	0.00012203	decay ok	1.5e-05
French	Temuan	62,1 +/- 13,9	1864 (1447-2282)	0.00012097	decay ok	0.0086
Khatri	Temuan	67,8 +/- 9,4	2034 (1751-2317)	0.00011449	decay ok	7e-10
French	Tu	78,4 +/- 17,4	2351 (1828-2873)	0.00010976	decay ok	0.0075
Brahui	Miaozu	61,2 +/- 10,6	1837 (1518-2155)	0.00010713	decay ok	8.6e-06
Brahui	Temuan	62,4 +/- 14,2	1871 (1444-2297)	0.00010327	decay ok	0.012
Brahui	Yizu	66,5 +/- 11	1994 (1664-2324)	0.00010257	decay ok	3.3e-06
Brahui	Japanese	68 +/- 10	2040 (1739-2341)	9.884e-05	decay ok	2.5e-07
Burmese	Brahui	75,6 +/- 14	2267 (1846-2688)	9.098e-05	decay ok	0.045
Brahui	Tu	68,5 +/- 15,5	2054 (1588-2520)	8.011e-05	decay ok	0.011
French	Lahu	94,7 +/- 17,7	2842 (2312-3372)	0.00020354	decay rates inconsistent	0.018
Brahui	Lahu	95,8 +/- 17,1	2874 (2362-3386)	0.00019273	decay rates inconsistent	0.028
North_Italians	Lahu	86,2 +/- 16	2585 (2104-3066)	0.00018386	decay rates inconsistent	0.0035
Lahu	Khatri	95,1 +/- 18,3	2852 (2302-3401)	0.00018003	decay rates inconsistent	0.031
Brahui	Murut	91,1 +/- 15,7	2733 (2262-3204)	0.00017343	decay rates inconsistent	0.048
Lahu	Iyer	96,3 +/- 16,3	2889 (2401-3377)	0.0001715	decay rates inconsistent	0.033
Khatri	Murut	93,7 +/- 15,6	2811 (2344-3278)	0.00016801	decay rates inconsistent	0.018
French	Kayah_Lebbo	74,9 +/- 10,8	2246 (1922-2570)	0.00016742	decay rates inconsistent	4.5e-09
North_Italians	Kayah_Lebbo	73,8 +/- 13	2214 (1824-2604)	0.00016086	decay rates inconsistent	1.5e-05
Khatri	Kayah_Lebbo	83,7 +/- 8,2	2512 (2267-2756)	0.00015888	decay rates inconsistent	3.7e-16
Brahui	Kayah_Lebbo	80,8 +/- 9,8	2424 (2131-2717)	0.00015609	decay rates inconsistent	6.8e-12
Dai	Iyer	80,8 +/- 8,6	2423 (2166-2681)	0.00015601	decay rates inconsistent	0.00024
Sindhi	Lahu	86,1 +/- 17	2583 (2074-3092)	0.00015589	decay rates inconsistent	0.013
French	Murut	80,3 +/- 15,7	2409 (1937-2881)	0.00015562	decay rates inconsistent	0.035
Brahui	Jakun	87 +/- 13,7	2609 (2197-3020)	0.00015475	decay rates inconsistent	0.00019
North_Italians	Naxi	81,2 +/- 15,7	2437 (1966-2908)	0.00015444	decay rates inconsistent	0.00025
Brahui	Vietnamese	85,3 +/- 16,4	2558 (2068-3049)	0.00015374	decay rates inconsistent	0.03
French	Naxi	84,5 +/- 15,7	2535 (2064-3007)	0.00015361	decay rates inconsistent	8.2e-05
French	Tujia	77,5 +/- 14,6	2325 (1886-2765)	0.00015259	decay rates inconsistent	0.00013
French	Jakun	75,4 +/- 18,3	2262 (1714-2810)	0.00015141	decay rates inconsistent	0.04
French	Dai	67,3 +/- 10	2018 (1717-2319)	0.00015116	decay rates inconsistent	2.2e-08
Brahui	Lao	77,1 +/- 11,7	2314 (1963-2665)	0.00015099	decay rates inconsistent	0.0001
French	Han	76,9 +/- 12,2	2306 (1942-2671)	0.00015054	decay rates inconsistent	2.7e-07
Iyer	Lao	82 +/- 8,9	2459 (2193-2725)	0.00014855	decay rates inconsistent	1.6e-05
French	Lao	69,6 +/- 12,6	2087 (1708-2467)	0.00014788	decay rates inconsistent	0.00013
Pathan	Lahu	78,9 +/- 13,6	2366 (1959-2772)	0.0001464	decay rates inconsistent	0.00086
Brahui	Dai	72,9 +/- 8,1	2186 (1944-2429)	0.00014512	decay rates inconsistent	2e-15
Tujia	Kurumba	98,8 +/- 20,3	2963 (2354-3572)	0.00014486	decay rates inconsistent	0.0012
Jakun	Khatri	83,6 +/- 13,6	2507 (2099-2916)	0.0001446	decay rates inconsistent	0.00034
North_Italians	Lao	66,6 +/- 11,8	1999 (1647-2352)	0.00014448	decay rates inconsistent	2.7e-05
Iyer	Vietnamese	87,7 +/- 14,5	2631 (2198-3065)	0.00014446	decay rates inconsistent	0.018
North_Italians	Dai	64 +/- 9,7	1920 (1631-2210)	0.00014353	decay rates inconsistent	3.6e-08
Dai	Khatri	73,8 +/- 7,2	2213 (1996-2430)	0.00014226	decay rates inconsistent	1.3e-13
Tujia	North_Italians	70,6 +/- 16,5	2118 (1624-2612)	0.00014136	decay rates inconsistent	0.02
Kayah_Lebbo	Piramalai_Kallars	87,9 +/- 15,9	2637 (2159-3115)	0.00014131	decay rates inconsistent	3.8e-05
French	Seletar	71,3 +/- 9,7	2139 (1847-2431)	0.00014047	decay rates inconsistent	4.6e-10
She	Kurumba	85,6 +/- 18,7	2567 (2005-3128)	0.00014003	decay rates inconsistent	0.0053
Balochi	Dai	69,4 +/- 12,7	2082 (1703-2462)	0.00013962	decay rates inconsistent	0.042
North_Italians	Seletar	69,7 +/- 12	2090 (1730-2450)	0.00013938	decay rates inconsistent	6.9e-06
Khatri	Lao	74 +/- 9,4	2219 (1939-2500)	0.00013662	decay rates inconsistent	3.5e-07
Mizo	French	72,6 +/- 15,8	2177 (1702-2651)	0.00013656	decay rates inconsistent	0.0048
Han	Kurumba	86,7 +/- 21,2	2601 (1965-3237)	0.00013602	decay rates inconsistent	0.047
Sindhi	Dai	70,2 +/- 8,9	2105 (1837-2373)	0.00013456	decay rates inconsistent	3.6e-06
Brahui	Kintaq	91,1 +/- 10,5	2732 (2417-3048)	0.00013251	decay rates inconsistent	1.2e-06
Khatri	Vietnamese	79,4 +/- 13,3	2381 (1981-2780)	0.0001325	decay rates inconsistent	0.0008
Iyer	MahMeri	84,5 +/- 8,4	2536 (2285-2786)	0.00013239	decay rates inconsistent	3.5e-08
She	Khatri	75,8 +/- 11,8	2273 (1919-2627)	0.00013191	decay rates inconsistent	1.5e-07
French	Cambodians	67,3 +/- 13	2018 (1629-2407)	0.00013171	decay rates inconsistent	0.00023
Sindhi	Kayah_Lebbo	74,1 +/- 9,7	2222 (1930-2513)	0.0001317	decay rates inconsistent	8.9e-07
Pathan	Murut	76,8 +/- 12,7	2305 (1925-2684)	0.00013154	decay rates inconsistent	0.0069
Brahui	MahMeri	73,1 +/- 11,7	2192 (1843-2542)	0.00013144	decay rates inconsistent	0.011
Sindhi	Lao	71,3 +/- 10	2138 (1838-2437)	0.00013058	decay rates inconsistent	0.00028
Pathan	Kayah_Lebbo	71,3 +/- 9,3	2138 (1860-2415)	0.00013031	decay rates inconsistent	1.4e-11
Iyer	Kayah_Lebbo	77,8 +/- 9,1	2334 (2061-2608)	0.00013021	decay rates inconsistent	9.3e-05
French	Kintaq	77,2 +/- 9,2	2315 (2039-2591)	0.00012911	decay rates inconsistent	3.5e-10
Dharkars	Kayah_Lebbo	81,6 +/- 17,3	2447 (1928-2966)	0.0001282	decay rates inconsistent	0.0066
Khatri	Seletar	76,1 +/- 12,1	2282 (1918-2645)	0.00012802	decay rates inconsistent	5e-05
Brahui	Cambodians	73,5 +/- 11,5	2206 (1862-2549)	0.00012766	decay rates inconsistent	4.1e-06
Khatri	Kintaq	92,6 +/- 11,4	2778 (2436-3121)	0.00012714	decay rates inconsistent	2e-06
Pathan	Dai	66,8 +/- 6,2	2005 (1820-2190)	0.00012586	decay rates inconsistent	9.6e-22
North_Italians	Kintaq	76,8 +/- 12,4	2304 (1933-2675)	0.00012557	decay rates inconsistent	6.7e-06
Pathan	Jakun	72 +/- 13,2	2160 (1763-2557)	0.00012516	decay rates inconsistent	5.7e-05
Pathan	Lao	68,3 +/- 8,3	2049 (1800-2298)	0.00012458	decay rates inconsistent	6.7e-08
Naxi	Khatri	80,4 +/- 14,6	2413 (1976-2851)	0.00012325	decay rates inconsistent	0.00014
Cambodians	Halakipikki	85,5 +/- 16,7	2566 (2065-3067)	0.00012263	decay rates inconsistent	0.0089
Tujia	Khatri	76 +/- 14,1	2280 (1857-2702)	0.00012171	decay rates inconsistent	0.0034
Dai	Kurumba	70,1 +/- 14,9	2102 (1654-2549)	0.00012148	decay rates inconsistent	0.0036
Kol	Vietnamese	88,8 +/- 15,7	2664 (2194-3134)	0.00012131	decay rates inconsistent	0.0068
Han	Khatri	72,7 +/- 11,3	2182 (1843-2520)	0.00012128	decay rates inconsistent	1.2e-07
Brahui	Tujia	72,4 +/- 15	2173 (1724-2622)	0.00012094	decay rates inconsistent	0.0048
Cambodians	North_Italians	60,9 +/- 13,6	1828 (1419-2237)	0.00012068	decay rates inconsistent	0.0086
Kol	Dai	75,3 +/- 10,2	2260 (1954-2565)	0.00012038	decay rates inconsistent	1.3e-05
Kol	Kayah_Lebbo	82,5 +/- 11	2476 (2147-2804)	0.00011982	decay rates inconsistent	9.6e-06
Han	Iyer	77,8 +/- 11,8	2334 (1979-2688)	0.00011974	decay rates inconsistent	0.00088
Brahui	Seletar	70,1 +/- 13	2103 (1715-2492)	0.00011967	decay rates inconsistent	0.0037
Cambodians	Khatri	71,1 +/- 11,4	2132 (1791-2472)	0.00011942	decay rates inconsistent	3.8e-06
Sindhi	MahMeri	72 +/- 11,1	2160 (1827-2493)	0.00011847	decay rates inconsistent	0.024
French	MahMeri	60,4 +/- 11,8	1813 (1460-2166)	0.0001176	decay rates inconsistent	0.0015
Miaozu	Khatri	68,6 +/- 10,7	2057 (1737-2377)	0.00011685	decay rates inconsistent	1.4e-07
Kol	Lao	78,3 +/- 8,9	2349 (2083-2615)	0.00011631	decay rates inconsistent	1.9e-06
Dharkars	Dai	67,9 +/- 10,1	2036 (1733-2339)	0.00011583	decay rates inconsistent	6.4e-08
Pathan	Vietnamese	70,7 +/- 14,1	2121 (1700-2543)	0.00011583	decay rates inconsistent	0.015
Dai	Piramalai_Kallars	72,1 +/- 10,1	2164 (1861-2467)	0.00011581	decay rates inconsistent	5.6e-08
French	Mongola	80 +/- 17,4	2399 (1876-2922)	0.00011529	decay rates inconsistent	0.0048
Dharkars	Cambodians	75,1 +/- 16,5	2252 (1758-2745)	0.00011369	decay rates inconsistent	0.0055
Lao	Velmas	68,1 +/- 11,2	2044 (1709-2379)	0.00011367	decay rates inconsistent	0.0056
Piramalai_Kallars	Vietnamese	81,1 +/- 16,4	2432 (1940-2924)	0.00011168	decay rates inconsistent	0.0034
Brahui	Naxi	71,3 +/- 15,8	2140 (1666-2614)	0.00011165	decay rates inconsistent	0.011
Dharkars	Lao	70 +/- 11,7	2101 (1751-2452)	0.00011107	decay rates inconsistent	0.00029
Pathan	Kintaq	81,6 +/- 13,8	2447 (2034-2860)	0.00011029	decay rates inconsistent	0.0014
Batak	French	68,6 +/- 12,2	2059 (1694-2424)	0.00010986	decay rates inconsistent	0.0004
Pathan	Tujia	69,6 +/- 13,6	2088 (1679-2497)	0.00010863	decay rates inconsistent	0.001
Lao	Piramalai_Kallars	73,7 +/- 13,5	2210 (1806-2614)	0.00010816	decay rates inconsistent	0.0013
Batak	North_Italians	67 +/- 12,9	2011 (1624-2398)	0.0001079	decay rates inconsistent	0.00039
Tujia	Halakipikki	80 +/- 13,6	2399 (1991-2808)	0.00010747	decay rates inconsistent	0.00021
French	Yizu	61 +/- 12,7	1830 (1448-2212)	0.00010675	decay rates inconsistent	0.0018
Pathan	Cambodians	64,4 +/- 11,3	1933 (1595-2271)	0.00010629	decay rates inconsistent	1.2e-05
She	Piramalai_Kallars	72,1 +/- 13,6	2164 (1757-2571)	0.00010614	decay rates inconsistent	0.00011
Balochi	MahMeri	58,4 +/- 10,8	1751 (1428-2074)	0.00010594	decay rates inconsistent	0.012
Sindhi	Han	65,9 +/- 13	1977 (1589-2366)	0.0001056	decay rates inconsistent	0.0066
Miaozu	Iyer	68 +/- 9,9	2039 (1743-2336)	0.00010425	decay rates inconsistent	1.5e-06
Batak	Khatri	80,7 +/- 11,7	2421 (2069-2772)	0.0001037	decay rates inconsistent	0.0018
Tujia	Piramalai_Kallars	78,6 +/- 16,5	2359 (1864-2853)	0.0001032	decay rates inconsistent	0.0097
Dharkars	Tujia	76 +/- 18,4	2281 (1729-2834)	0.00010319	decay rates inconsistent	0.042
Han	Piramalai_Kallars	74,3 +/- 15,9	2229 (1751-2707)	0.00010305	decay rates inconsistent	0.0033
Bateq	Brahui	71,2 +/- 12,1	2135 (1773-2497)	0.00010276	decay rates inconsistent	0.0011
Miaozu	Piramalai_Kallars	71,9 +/- 13,5	2156 (1751-2560)	0.00010254	decay rates inconsistent	0.00011
Yizu	Iyer	76 +/- 10,7	2279 (1958-2600)	0.00010252	decay rates inconsistent	0.015
Pathan	MahMeri	61,8 +/- 11,7	1855 (1505-2206)	0.00010168	decay rates inconsistent	0.0016
Yizu	Khatri	69 +/- 10,8	2069 (1746-2391)	0.00010155	decay rates inconsistent	5.7e-06
North_Italians	Yizu	58,3 +/- 13,8	1749 (1335-2164)	0.00010131	decay rates inconsistent	0.026
Halakipikki	Temuan	72 +/- 16,2	2159 (1673-2644)	0.00010111	decay rates inconsistent	0.0094
Han	Halakipikki	74,1 +/- 15,6	2223 (1754-2692)	0.00010104	decay rates inconsistent	0.0023
Iyer	Temuan	68 +/- 10,2	2039 (1733-2344)	9.989e-05	decay rates inconsistent	0.00038
French	Tripuri	73,9 +/- 14,6	2218 (1780-2656)	9.894e-05	decay rates inconsistent	0.00044
Sindhi	Miaozu	60,1 +/- 11,6	1802 (1456-2149)	9.89e-05	decay rates inconsistent	0.0028
Japanese	Khatri	67,7 +/- 9,7	2031 (1739-2323)	9.715e-05	decay rates inconsistent	2.2e-07
Pathan	Seletar	58,6 +/- 13,7	1759 (1348-2170)	9.669e-05	decay rates inconsistent	0.02
Pathan	Han	60,2 +/- 11,2	1805 (1471-2140)	9.66e-05	decay rates inconsistent	7.4e-05
Pathan	She	57,6 +/- 12,1	1728 (1365-2091)	9.656e-05	decay rates inconsistent	0.0021
Mizo	Piramalai_Kallars	83,1 +/- 19,8	2493 (1898-3088)	9.614e-05	decay rates inconsistent	0.037
Sindhi	Temuan	59,9 +/- 10,6	1798 (1478-2117)	9.5e-05	decay rates inconsistent	0.00016
Kol	Han	75,1 +/- 14,3	2254 (1826-2683)	9.471e-05	decay rates inconsistent	0.0082
Kol	MahMeri	73,3 +/- 10,4	2199 (1887-2511)	9.453e-05	decay rates inconsistent	0.0017
Pathan	Miaozu	57,6 +/- 9,4	1727 (1445-2010)	9.405e-05	decay rates inconsistent	1.5e-06
Dharkars	Han	65,6 +/- 15,2	1968 (1512-2424)	9.35e-05	decay rates inconsistent	0.017
Brahui	Mongola	75,2 +/- 14,7	2255 (1814-2696)	9.343e-05	decay rates inconsistent	0.0064
Dharkars	Miaozu	64,3 +/- 13	1928 (1539-2317)	9.285e-05	decay rates inconsistent	0.00076
North_Italians	Tripuri	68,8 +/- 15,3	2064 (1605-2522)	9.258e-05	decay rates inconsistent	0.0073
Batak	Brahui	72,6 +/- 13,7	2177 (1766-2587)	9.243e-05	decay rates inconsistent	0.04
Pathan	Naxi	62,2 +/- 13,2	1866 (1469-2263)	9.212e-05	decay rates inconsistent	0.0029
Kol	Miaozu	70,9 +/- 11,6	2128 (1780-2476)	9.185e-05	decay rates inconsistent	2.4e-05
Kuki	Iyer	68,8 +/- 11,2	2063 (1727-2398)	9.182e-05	decay rates inconsistent	0.0098
Piramalai_Kallars	Temuan	70,1 +/- 12,9	2102 (1717-2488)	9.129e-05	decay rates inconsistent	5.5e-05
Tu	Khatri	76,8 +/- 16,5	2304 (1808-2800)	9.084e-05	decay rates inconsistent	0.0036
Bateq	French	56,7 +/- 12,5	1701 (1325-2076)	8.982e-05	decay rates inconsistent	0.0063
Sindhi	Yizu	61,6 +/- 11,9	1848 (1490-2206)	8.699e-05	decay rates inconsistent	0.039
Japanese	Iyer	70,9 +/- 10,8	2126 (1803-2450)	8.679e-05	decay rates inconsistent	0.0066
Khatri	Tripuri	82,3 +/- 12,8	2468 (2085-2851)	8.662e-05	decay rates inconsistent	1.3e-07
Dharkars	MahMeri	63,6 +/- 11,2	1907 (1572-2241)	8.537e-05	decay rates inconsistent	0.0065
Yizu	Piramalai_Kallars	74,7 +/- 14,4	2241 (1808-2674)	8.484e-05	decay rates inconsistent	0.0008
Pathan	Yizu	57,6 +/- 9,9	1728 (1431-2024)	8.404e-05	decay rates inconsistent	6.3e-06
Pathan	Temuan	52,6 +/- 11,2	1578 (1241-1915)	8.35e-05	decay rates inconsistent	0.0031
Mongola	Khatri	70,8 +/- 14,6	2125 (1687-2563)	8.213e-05	decay rates inconsistent	0.0061
Dharkars	Temuan	61 +/- 12,4	1829 (1459-2200)	8.209e-05	decay rates inconsistent	0.00087
Bateq	Pathan	61,8 +/- 14,1	1855 (1433-2277)	8.07e-05	decay rates inconsistent	0.012
Bateq	Khatri	66,6 +/- 15,7	1999 (1528-2469)	8.062e-05	decay rates inconsistent	0.024
Batak	Pathan	63,9 +/- 11,9	1918 (1562-2274)	7.944e-05	decay rates inconsistent	0.002
Brahui	Tripuri	72 +/- 15	2159 (1709-2609)	7.917e-05	decay rates inconsistent	0.0017
Miaozu	Velmas	53,9 +/- 10,6	1617 (1300-1935)	7.897e-05	decay rates inconsistent	0.00039
Burmese	Iyer	77,7 +/- 10,3	2330 (2020-2640)	7.756e-05	decay rates inconsistent	0.0015
Kol	Temuan	61,1 +/- 11,8	1832 (1479-2185)	7.598e-05	decay rates inconsistent	0.0021
Kol	Japanese	72,3 +/- 14,5	2168 (1733-2602)	7.483e-05	decay rates inconsistent	0.045
Bateq	Sindhi	60 +/- 12,5	1799 (1425-2174)	7.424e-05	decay rates inconsistent	0.035
Japanese	Piramalai_Kallars	66,7 +/- 12,2	2001 (1636-2367)	7.393e-05	decay rates inconsistent	0.00015
Pathan	Mongola	63,2 +/- 13,3	1895 (1497-2292)	7.374e-05	decay rates inconsistent	0.002
Tu	Piramalai_Kallars	72,1 +/- 15,4	2162 (1700-2624)	7.355e-05	decay rates inconsistent	0.0032
Pathan	Japanese	53,7 +/- 10,3	1610 (1302-1919)	7.199e-05	decay rates inconsistent	0.00019
Burmese	Khatri	65,7 +/- 10,7	1972 (1652-2291)	6.98e-05	decay rates inconsistent	0.00021
Japanese	Halakipikki	60,3 +/- 13,4	1810 (1409-2210)	6.969e-05	decay rates inconsistent	0.0092
Pathan	Tu	61,8 +/- 11,7	1855 (1504-2205)	6.922e-05	decay rates inconsistent	0.00013
Kuki	Piramalai_Kallars	64,7 +/- 14,3	1940 (1510-2369)	6.918e-05	decay rates inconsistent	0.0067
Pathan	Tripuri	67,7 +/- 13,5	2032 (1628-2435)	6.849e-05	decay rates inconsistent	0.00051
Burmese	Pathan	62,8 +/- 11,1	1883 (1549-2216)	6.777e-05	decay rates inconsistent	0.013
Iyer	Mendriq	57,2 +/- 10,9	1715 (1390-2041)	6.604e-05	decay rates inconsistent	0.014
Mongola	Piramalai_Kallars	68,4 +/- 14,3	2052 (1623-2482)	6.368e-05	decay rates inconsistent	0.0019
Aeta	Brahui	46,1 +/- 11,1	1383 (1050-1717)	6.288e-05	decay rates inconsistent	0.036
Dharkars	Kuki	53,6 +/- 10,7	1607 (1287-1926)	6.078e-05	decay rates inconsistent	0.00053
Pathan	Mendriq	41,3 +/- 9,8	1239 (945-1532)	5.864e-05	decay rates inconsistent	0.027
Dharkars	Mendriq	48,3 +/- 11,6	1449 (1103-1796)	5.212e-05	decay rates inconsistent	0.045
Aeta	Pathan	37,7 +/- 8,4	1132 (881-1383)	5.048e-05	decay rates inconsistent	0.0072
Burmese	Cambodians	10,6 +/- 2,3	318 (249-387)	1.82e-06	decay rates inconsistent	0.021

## Sheet: Ho
Admixed population: Ho (North Mundas)
Source A	Source B	Admixture time (GBP)	Admixture time (YBP)	LD decay curve amplitude	Decay	p-value
Mizo	Brahui	118,6 +/- 18,7	3559 (2997-4120)	0.00021909	decay ok	0.03
Mizo	Sindhi	128,3 +/- 17,9	3849 (3314-4385)	0.00021521	decay ok	0.0073
Brahui	Lahu	95,7 +/- 15,5	2872 (2407-3338)	0.0001921	decay ok	0.034
French	Lahu	97,4 +/- 19,3	2923 (2344-3501)	0.00018966	decay ok	0.042
Lahu	Khatri	96,7 +/- 10,2	2902 (2597-3206)	0.00018313	decay ok	4.6e-08
Chenchus	Lao	100,5 +/- 15,1	3015 (2561-3470)	0.00018311	decay ok	0.0025
Balochi	Jakun	110,3 +/- 12,6	3308 (2930-3685)	0.00018202	decay ok	3.4e-10
Mizo	Balochi	106 +/- 12,3	3181 (2811-3551)	0.00018184	decay ok	4.5e-11
Sindhi	Jakun	120 +/- 18,2	3601 (3056-4146)	0.00017922	decay ok	9.2e-07
Mizo	French	107,6 +/- 10,7	3228 (2906-3550)	0.00017625	decay ok	4.5e-14
Brahui	Lao	89,5 +/- 15,1	2685 (2231-3139)	0.00017167	decay ok	0.0058
Balochi	Han	106 +/- 14,9	3180 (2734-3626)	0.00016651	decay ok	1.7e-07
French	Vietnamese	94 +/- 14,4	2820 (2389-3251)	0.00016373	decay ok	6.6e-08
Sindhi	Vietnamese	99,6 +/- 18,4	2987 (2435-3540)	0.00016086	decay ok	0.037
Brahui	Vietnamese	91 +/- 17,6	2729 (2201-3256)	0.00015447	decay ok	0.0065
Dai	Khatri	94 +/- 12,4	2820 (2449-3191)	0.0001536	decay ok	5.3e-11
Piramalai_Kallars	Vietnamese	102,1 +/- 23,1	3064 (2372-3755)	0.00015248	decay ok	0.01
French	She	95,4 +/- 10,1	2861 (2557-3165)	0.00015198	decay ok	5.3e-18
French	Han	99,7 +/- 19,9	2990 (2393-3586)	0.00015101	decay ok	0.00057
Khatri	Vietnamese	90,3 +/- 9,9	2709 (2414-3005)	0.0001492	decay ok	1.2e-11
Kol	Vietnamese	102 +/- 15,3	3061 (2604-3519)	0.00014908	decay ok	0.00019
French	Tujia	94,6 +/- 12,3	2838 (2468-3208)	0.0001489	decay ok	1.8e-08
She	Khatri	98,9 +/- 10,7	2968 (2648-3288)	0.00014543	decay ok	3.2e-09
Tujia	Khatri	98,8 +/- 13,4	2963 (2563-3364)	0.00014315	decay ok	2e-05
Kol	Temuan	103,8 +/- 24,1	3113 (2390-3836)	0.00014285	decay ok	0.03
Khatri	Temuan	86,5 +/- 14,6	2594 (2156-3032)	0.00013902	decay ok	3.4e-06
Kol	Dai	97,6 +/- 14,9	2928 (2481-3375)	0.00013826	decay ok	0.00026
French	Naxi	93,7 +/- 18	2811 (2271-3351)	0.00013539	decay ok	0.00021
Naxi	Khatri	91,5 +/- 14,7	2746 (2306-3187)	0.00011987	decay ok	2.1e-06
Batak	Khatri	75,2 +/- 10,4	2257 (1944-2569)	9.812e-05	decay ok	1.4e-05
Kol	Batak	95,8 +/- 19,9	2874 (2276-3473)	9.714e-05	decay ok	0.047
North_Kannadi	Mendriq	84 +/- 15,6	2520 (2052-2988)	8.525e-05	decay ok	0.0054
Batak	Pathan	67,4 +/- 12,4	2023 (1653-2394)	8.342e-05	decay ok	0.017
Batak	Pulliyar	67,8 +/- 11,9	2033 (1677-2389)	6.609e-05	decay ok	3.2e-05
Batak	Velmas	67,1 +/- 13	2014 (1625-2402)	6.305e-05	decay ok	0.013
Balochi	Lahu	101,8 +/- 13,6	3053 (2644-3461)	0.00021169	decay rates inconsistent	0.0078
Jakun	North_Kannadi	131,7 +/- 18,3	3951 (3404-4499)	0.00020979	decay rates inconsistent	0.05
North_Kannadi	Lao	113,4 +/- 17,1	3401 (2887-3914)	0.00020631	decay rates inconsistent	0.0069
Brahui	Jakun	120,8 +/- 20,4	3625 (3012-4238)	0.00020344	decay rates inconsistent	0.0077
Balochi	Miaozu	112,6 +/- 13,1	3377 (2985-3770)	0.00018376	decay rates inconsistent	2.1e-10
Kol	Miaozu	132,2 +/- 22,2	3967 (3303-4632)	0.00018201	decay rates inconsistent	0.0032
French	Miaozu	111,4 +/- 19,2	3341 (2765-3917)	0.00017861	decay rates inconsistent	7.2e-06
Kol	Lahu	109,9 +/- 18	3296 (2756-3836)	0.00017544	decay rates inconsistent	0.0004
North_Kannadi	Temuan	109,5 +/- 20,9	3285 (2659-3911)	0.00017425	decay rates inconsistent	0.012
Balochi	Dai	96,7 +/- 11,5	2900 (2554-3246)	0.00017056	decay rates inconsistent	7.1e-09
Chamar	Lahu	103,5 +/- 16,2	3106 (2619-3593)	0.00017001	decay rates inconsistent	0.0047
Jakun	Khatri	109,7 +/- 16,5	3290 (2795-3785)	0.00016972	decay rates inconsistent	3.3e-08
Balochi	Vietnamese	95,2 +/- 9,5	2855 (2570-3140)	0.00016874	decay rates inconsistent	3.6e-15
Balochi	She	103,7 +/- 14,3	3112 (2684-3541)	0.00016739	decay rates inconsistent	4.8e-10
Balochi	Lao	87,5 +/- 13,4	2624 (2224-3025)	0.00016607	decay rates inconsistent	0.0059
North_Kannadi	Vietnamese	107 +/- 16,6	3210 (2711-3709)	0.00016516	decay rates inconsistent	0.00018
Kol	Lao	101,7 +/- 15,8	3050 (2576-3523)	0.00016364	decay rates inconsistent	0.029
Garo	Balochi	115,8 +/- 16,8	3475 (2970-3980)	0.00016298	decay rates inconsistent	0.024
Balochi	Tujia	101,8 +/- 15,2	3053 (2598-3509)	0.00016019	decay rates inconsistent	6.1e-07
Kol	Mizo	125,4 +/- 21,1	3761 (3130-4393)	0.00015959	decay rates inconsistent	1.1e-05
Balochi	Temuan	93,5 +/- 13,6	2804 (2395-3213)	0.00015958	decay rates inconsistent	7.8e-09
Mizo	North_Italians	96,7 +/- 13,1	2902 (2510-3293)	0.00015802	decay rates inconsistent	5.8e-05
French	Dai	88 +/- 13,8	2640 (2226-3054)	0.00015571	decay rates inconsistent	1.9e-07
Khatri	Lao	85,2 +/- 10,7	2556 (2235-2878)	0.00015562	decay rates inconsistent	0.00021
Miaozu	Khatri	104,1 +/- 16,5	3122 (2628-3617)	0.00015526	decay rates inconsistent	8.1e-05
Chamar	Lao	96,4 +/- 14,8	2892 (2448-3335)	0.00015446	decay rates inconsistent	0.038
French	Jakun	100,7 +/- 20,3	3020 (2412-3628)	0.00015333	decay rates inconsistent	0.00073
Mizo	Khatri	102,1 +/- 11,4	3064 (2722-3405)	0.00015237	decay rates inconsistent	2.2e-12
Dai	North_Kannadi	101,3 +/- 17,4	3039 (2516-3562)	0.00014845	decay rates inconsistent	0.00018
Jakun	Pulliyar	120,6 +/- 19,6	3618 (3031-4206)	0.000148	decay rates inconsistent	7.5e-06
Balochi	Naxi	96,4 +/- 12,7	2891 (2511-3271)	0.00014694	decay rates inconsistent	1.5e-05
Chamar	Jakun	113 +/- 19,2	3389 (2814-3964)	0.00014446	decay rates inconsistent	0.0043
Pathan	Jakun	105,1 +/- 21,3	3152 (2512-3791)	0.00014356	decay rates inconsistent	0.028
Lao	Velmas	89,6 +/- 12,2	2689 (2324-3055)	0.00013644	decay rates inconsistent	9.6e-05
Balochi	Japanese	101,4 +/- 16,2	3041 (2555-3527)	0.0001343	decay rates inconsistent	0.036
Balochi	Tu	111,6 +/- 16,3	3349 (2860-3838)	0.00013356	decay rates inconsistent	8.9e-06
Balochi	Yizu	87,2 +/- 13,4	2616 (2214-3017)	0.00013097	decay rates inconsistent	0.00029
Sindhi	Temuan	88,4 +/- 17,7	2652 (2121-3183)	0.0001305	decay rates inconsistent	0.024
Han	Khatri	93,9 +/- 15,2	2816 (2362-3271)	0.00013046	decay rates inconsistent	4.9e-06
Batak	Balochi	86,5 +/- 13,8	2595 (2180-3011)	0.00013022	decay rates inconsistent	0.00018
Brahui	Temuan	78,8 +/- 12,8	2364 (1980-2749)	0.00012856	decay rates inconsistent	0.0014
Lao	Pulliyar	85,5 +/- 11,9	2565 (2209-2921)	0.00012805	decay rates inconsistent	0.0022
Garo	Khatri	103,6 +/- 21,4	3107 (2466-3749)	0.00012684	decay rates inconsistent	0.038
Lahu	Pulliyar	84,9 +/- 13,9	2547 (2129-2965)	0.00012655	decay rates inconsistent	0.0015
French	Temuan	74,5 +/- 16,5	2236 (1742-2730)	0.0001262	decay rates inconsistent	0.0065
North_Italians	Vietnamese	75,4 +/- 14,5	2261 (1827-2696)	0.00012593	decay rates inconsistent	0.0019
North_Italians	Jakun	84,5 +/- 16,6	2534 (2035-3032)	0.000125	decay rates inconsistent	0.0052
North_Italians	Dai	71,3 +/- 14,3	2139 (1711-2566)	0.00012424	decay rates inconsistent	0.0021
Balochi	Mongola	99,8 +/- 12,6	2993 (2615-3371)	0.00012306	decay rates inconsistent	5e-06
North_Italians	She	80,3 +/- 16,7	2410 (1910-2910)	0.00012227	decay rates inconsistent	0.029
Tujia	North_Italians	80,8 +/- 15,7	2425 (1953-2896)	0.00012141	decay rates inconsistent	0.028
Batak	French	79,2 +/- 15,9	2375 (1898-2851)	0.00011976	decay rates inconsistent	0.015
Pulliyar	Temuan	88,2 +/- 13	2645 (2256-3034)	0.00011919	decay rates inconsistent	1.1e-08
Mizo	Piramalai_Kallars	93,2 +/- 20,4	2796 (2186-3407)	0.00011904	decay rates inconsistent	0.005
French	Yizu	82,8 +/- 17,8	2483 (1950-3016)	0.0001188	decay rates inconsistent	0.0034
French	Tu	98,9 +/- 16,5	2967 (2472-3463)	0.00011878	decay rates inconsistent	2.3e-06
Yizu	Khatri	86,7 +/- 14,1	2602 (2179-3025)	0.00011871	decay rates inconsistent	8.2e-07
Kol	Tu	121,4 +/- 20,7	3641 (3020-4263)	0.00011844	decay rates inconsistent	0.00085
Pathan	Vietnamese	80,9 +/- 17	2426 (1917-2935)	0.00011825	decay rates inconsistent	0.02
Brahui	Tu	100,6 +/- 19,7	3017 (2426-3608)	0.00011754	decay rates inconsistent	0.02
Japanese	Khatri	98,2 +/- 16,6	2945 (2449-3442)	0.00011732	decay rates inconsistent	0.0025
Jakun	Velmas	104,8 +/- 19	3145 (2576-3713)	0.00011648	decay rates inconsistent	0.0025
Pulliyar	Vietnamese	83,4 +/- 12,3	2501 (2134-2869)	0.00011322	decay rates inconsistent	7.7e-07
Dai	Pulliyar	84,4 +/- 14,9	2532 (2084-2980)	0.00011098	decay rates inconsistent	1.7e-05
Miaozu	Pulliyar	88,9 +/- 15	2667 (2218-3116)	0.00010969	decay rates inconsistent	6.5e-06
Batak	North_Kannadi	93 +/- 19	2791 (2220-3361)	0.0001082	decay rates inconsistent	0.032
Tujia	Pulliyar	91 +/- 19,1	2730 (2159-3302)	0.00010779	decay rates inconsistent	0.0019
Tu	Piramalai_Kallars	104,4 +/- 21,7	3133 (2482-3783)	0.00010696	decay rates inconsistent	0.0016
Balochi	Mendriq	87,6 +/- 14,1	2629 (2206-3052)	0.00010686	decay rates inconsistent	0.0021
Han	Pulliyar	91,7 +/- 16,2	2750 (2264-3236)	0.00010653	decay rates inconsistent	0.00012
Batak	Brahui	74,7 +/- 13,7	2240 (1831-2650)	0.00010648	decay rates inconsistent	0.018
North_Italians	Temuan	62,7 +/- 13,5	1881 (1475-2288)	0.00010586	decay rates inconsistent	0.021
She	Pulliyar	85 +/- 15,6	2550 (2082-3018)	0.00010507	decay rates inconsistent	5.4e-05
Tu	Khatri	95,7 +/- 13,4	2870 (2467-3272)	0.00010462	decay rates inconsistent	7.5e-05
French	Mongola	87,6 +/- 16,4	2628 (2136-3120)	9.92e-05	decay rates inconsistent	0.00019
Chenchus	Tu	91,2 +/- 17	2737 (2226-3248)	9.506e-05	decay rates inconsistent	0.0045
Mizo	Pulliyar	88,1 +/- 20,1	2644 (2040-3248)	9.501e-05	decay rates inconsistent	0.013
Mongola	Khatri	90,8 +/- 15,6	2723 (2255-3191)	9.298e-05	decay rates inconsistent	0.0006
Pathan	Tu	92,7 +/- 17,1	2780 (2267-3292)	8.996e-05	decay rates inconsistent	0.016
Japanese	Pulliyar	89,7 +/- 15,8	2690 (2215-3165)	8.911e-05	decay rates inconsistent	0.016
North_Italians	Yizu	62 +/- 15	1860 (1411-2310)	8.518e-05	decay rates inconsistent	0.038
Temuan	Velmas	63,6 +/- 9,8	1909 (1616-2201)	8.13e-05	decay rates inconsistent	0.0018
North_Italians	Tu	72,3 +/- 16,5	2170 (1674-2666)	8.097e-05	decay rates inconsistent	0.027
Tu	Pulliyar	89,2 +/- 16,3	2677 (2189-3164)	8.07e-05	decay rates inconsistent	4.3e-05
Batak	Piramalai_Kallars	80,3 +/- 13,9	2409 (1993-2826)	7.711e-05	decay rates inconsistent	0.049

## Sheet: Korwa
Admixed population: Korwa (North Mundas)
Source A	Source B	Admixture time (GBP)	Admixture time (YBP)	LD decay curve amplitude	Decay	p-value
Murut	Piramalai_Kallars	125,6 +/- 25,2	3768 (3011-4525)	0.00018478	decay rates inconsistent	0.019
Iyer	Murut	112,5 +/- 16,7	3375 (2873-3876)	0.00017197	decay rates inconsistent	0.019
North_Kannadi	Murut	108,5 +/- 14,6	3255 (2818-3693)	0.00016606	decay rates inconsistent	0.00011
Tujia	Iyer	118,8 +/- 16,5	3565 (3070-4060)	0.00015985	decay rates inconsistent	0.0013
French	Tujia	107,8 +/- 18,2	3235 (2687-3782)	0.00015794	decay rates inconsistent	0.017
Hmar	Velmas	121,2 +/- 24,9	3637 (2889-4385)	0.00015469	decay rates inconsistent	0.04
Tujia	North_Kannadi	112 +/- 18,1	3361 (2816-3905)	0.00014835	decay rates inconsistent	0.0032
Chamar	Murut	112,7 +/- 16,6	3381 (2884-3878)	0.00014787	decay rates inconsistent	0.00034
Jakun	North_Kannadi	110,5 +/- 27	3316 (2507-4125)	0.00014529	decay rates inconsistent	0.045
Chamar	Lahu	118,6 +/- 19,5	3557 (2972-4142)	0.00014441	decay rates inconsistent	0.016
Chamar	Tujia	125 +/- 16,7	3751 (3249-4253)	0.00014123	decay rates inconsistent	0.00035
French	She	95,9 +/- 22,3	2876 (2209-3544)	0.00014098	decay rates inconsistent	0.018
Balochi	Murut	87 +/- 12,8	2610 (2227-2992)	0.00013953	decay rates inconsistent	0.00024
Chamar	Dai	108,5 +/- 21	3255 (2625-3884)	0.00013697	decay rates inconsistent	0.0014
Chamar	Cambodians	112,6 +/- 16,6	3379 (2881-3876)	0.00013509	decay rates inconsistent	0.0088
Chamar	She	115,8 +/- 17,7	3473 (2943-4003)	0.00013434	decay rates inconsistent	0.0038
Kom	French	87 +/- 18,5	2610 (2054-3166)	0.00013366	decay rates inconsistent	0.037
Chamar	Vietnamese	108,8 +/- 14,4	3264 (2832-3695)	0.00013322	decay rates inconsistent	3.4e-05
Cambodians	North_Kannadi	97,4 +/- 14,2	2923 (2496-3350)	0.00013245	decay rates inconsistent	9.7e-05
North_Kannadi	Vietnamese	104,2 +/- 20,8	3126 (2503-3750)	0.00013197	decay rates inconsistent	0.0074
Khatri	Murut	89,5 +/- 17,3	2684 (2165-3203)	0.00013093	decay rates inconsistent	0.025
Cambodians	Velmas	108,9 +/- 20,5	3267 (2652-3882)	0.00013072	decay rates inconsistent	0.00043
Mongola	North_Kannadi	119,2 +/- 20,9	3576 (2950-4202)	0.00013023	decay rates inconsistent	0.00012
Mizo	Balochi	99,5 +/- 15,8	2986 (2510-3461)	0.00012909	decay rates inconsistent	5e-07
Han	North_Kannadi	101,8 +/- 21	3055 (2425-3684)	0.00012812	decay rates inconsistent	0.0013
Dharkars	Cambodians	94,2 +/- 18,1	2826 (2283-3369)	0.00012571	decay rates inconsistent	0.028
North_Kannadi	Temuan	96,9 +/- 12,7	2906 (2525-3287)	0.00012491	decay rates inconsistent	8.8e-10
North_Italians	Murut	77 +/- 14,3	2310 (1883-2738)	0.00012479	decay rates inconsistent	0.014
Chamar	Han	108 +/- 18,6	3240 (2681-3800)	0.00012392	decay rates inconsistent	0.0033
North_Italians	She	82,6 +/- 18,9	2479 (1912-3046)	0.00012349	decay rates inconsistent	0.023
Balochi	Tujia	90,1 +/- 13,4	2704 (2302-3106)	0.00012318	decay rates inconsistent	0.00059
Japanese	North_Kannadi	102,3 +/- 15,8	3069 (2595-3542)	0.00012154	decay rates inconsistent	0.0043
Balochi	Dai	83,7 +/- 18	2510 (1970-3049)	0.00011984	decay rates inconsistent	0.0035
Balochi	She	80,3 +/- 16,7	2410 (1910-2910)	0.00011369	decay rates inconsistent	0.0017
Balochi	Han	84,7 +/- 17,4	2541 (2018-3064)	0.00011363	decay rates inconsistent	0.0013
Kom	North_Italians	67,6 +/- 14,7	2027 (1587-2467)	0.00011323	decay rates inconsistent	0.0045
Chamar	Temuan	98,5 +/- 18,3	2956 (2407-3504)	0.00010869	decay rates inconsistent	0.0016
Cambodians	Khatri	79,9 +/- 16,9	2398 (1892-2903)	0.0001081	decay rates inconsistent	0.014
Chamar	Naxi	113,5 +/- 18,3	3406 (2857-3955)	0.00010583	decay rates inconsistent	0.00058
Balochi	Japanese	81,3 +/- 13,6	2439 (2031-2847)	0.00010554	decay rates inconsistent	0.00013
Balochi	Cambodians	76,7 +/- 14,1	2301 (1878-2723)	0.00010376	decay rates inconsistent	0.0074
Chamar	Mongola	120,7 +/- 16,5	3620 (3125-4114)	0.00010358	decay rates inconsistent	0.0012
Garo	Balochi	76,6 +/- 16,5	2298 (1804-2792)	0.00010338	decay rates inconsistent	0.0036
Miaozu	North_Kannadi	90,5 +/- 17,5	2714 (2190-3237)	0.00010294	decay rates inconsistent	0.0058
Dharkars	Vietnamese	87,7 +/- 17,9	2631 (2096-3167)	0.00010288	decay rates inconsistent	0.039
Chamar	Tu	108,3 +/- 16,6	3249 (2750-3748)	0.00010189	decay rates inconsistent	9.5e-06
Balochi	Naxi	79 +/- 13,9	2370 (1954-2787)	0.00010063	decay rates inconsistent	0.00011
Dharkars	Japanese	90,5 +/- 16,9	2714 (2208-3220)	0.00010054	decay rates inconsistent	0.011
Balochi	Yizu	76,1 +/- 15	2282 (1831-2732)	0.00010023	decay rates inconsistent	0.0084
Dharkars	Han	86,1 +/- 14,2	2583 (2157-3009)	9.917e-05	decay rates inconsistent	0.00027
Garo	French	76,1 +/- 16,7	2282 (1781-2783)	9.916e-05	decay rates inconsistent	0.0057
Dharkars	Tu	94,3 +/- 17,2	2830 (2314-3345)	9.863e-05	decay rates inconsistent	0.0005
French	Yizu	74,6 +/- 18	2237 (1697-2777)	9.815e-05	decay rates inconsistent	0.037
Iyer	Temuan	80,9 +/- 18,1	2426 (1883-2968)	9.75e-05	decay rates inconsistent	0.039
Cambodians	North_Italians	65,5 +/- 13,5	1964 (1560-2367)	9.493e-05	decay rates inconsistent	0.04
Chamar	Garo	88,6 +/- 20	2657 (2058-3255)	9.472e-05	decay rates inconsistent	0.015
Dharkars	Naxi	93 +/- 20,7	2789 (2170-3409)	9.468e-05	decay rates inconsistent	0.021
Chamar	Japanese	101,3 +/- 13,8	3040 (2627-3452)	9.423e-05	decay rates inconsistent	8.8e-05
North_Italians	Yizu	68,8 +/- 15,4	2063 (1599-2526)	9.418e-05	decay rates inconsistent	0.0092
Balochi	Miaozu	66,8 +/- 13,3	2004 (1606-2403)	9.394e-05	decay rates inconsistent	0.00083
Chamar	Yizu	98,7 +/- 14,4	2961 (2529-3394)	9.254e-05	decay rates inconsistent	0.00048
Garo	North_Italians	63,4 +/- 13,2	1903 (1506-2300)	9.032e-05	decay rates inconsistent	0.0018
Tu	North_Kannadi	97,1 +/- 22,1	2912 (2250-3573)	8.902e-05	decay rates inconsistent	0.012
Balochi	Temuan	68,9 +/- 13,1	2066 (1674-2458)	8.816e-05	decay rates inconsistent	0.00015
Dharkars	Temuan	77,2 +/- 13,3	2315 (1917-2712)	8.807e-05	decay rates inconsistent	0.0037
Kuki	Balochi	65,6 +/- 12,9	1969 (1582-2356)	8.755e-05	decay rates inconsistent	0.00039
North_Italians	Temuan	62,7 +/- 13,7	1881 (1472-2291)	8.352e-05	decay rates inconsistent	0.0048
Balochi	Mongola	81,5 +/- 16,8	2444 (1939-2949)	8.307e-05	decay rates inconsistent	0.011
Chamar	Kuki	84,3 +/- 20,3	2528 (1919-3138)	8.194e-05	decay rates inconsistent	0.036
Balochi	Tu	70,2 +/- 16	2106 (1626-2587)	7.652e-05	decay rates inconsistent	0.013
Sindhi	MahMeri	59,6 +/- 13	1787 (1399-2176)	7.486e-05	decay rates inconsistent	0.037
Naga	Balochi	49,4 +/- 10,4	1483 (1172-1793)	6.385e-05	decay rates inconsistent	0.0022
Chamar	North_Italians	63 +/- 9,8	1890 (1595-2185)	3.37e-05	decay rates inconsistent	0.0028

## Sheet: Birhor
Admixed population: Birhor (North Mundas)
Source A	Source B	Admixture time (GBP)	Admixture time (YBP)	LD decay curve amplitude	Decay	p-value
French	She	99,6 +/- 24,4	2987 (2257-3718)	0.00014498	decay rates inconsistent	0.047
Miaozu	Piramalai_Kallars	88,4 +/- 21,3	2651 (2013-3288)	0.00012298	decay rates inconsistent	0.035
Iyer	Jakun	81,5 +/- 16,5	2445 (1950-2940)	9.011e-05	decay rates inconsistent	0.029
Pathan	Han	40,4 +/- 9,8	1211 (917-1506)	5.146e-05	decay rates inconsistent	0.043
Pathan	Naxi	33,2 +/- 7,1	997 (783-1211)	3.904e-05	decay rates inconsistent	0.0035
Pathan	Yizu	42,5 +/- 10,2	1274 (970-1579)	3.875e-05	decay rates inconsistent	0.039
Burmese	Iyer	51,3 +/- 11,4	1538 (1197-1879)	3.789e-05	decay rates inconsistent	0.007
Burmese	Pathan	38,8 +/- 7,4	1163 (943-1384)	3.167e-05	decay rates inconsistent	0.0052

## Sheet: SouthMunda
Admixed populations: Bonda, Gaddaba, Juang, Kharia, Savara (South Mundas)
Source A	Source B	Admixture time (GBP)	Admixture time (YBP)	LD decay curve amplitude	Decay	p-value
Kol	Lao	128,2 +/- 20,4	3846 (3235-4457)	0.00020625	decay ok	0.0027
Aeta	Kurumba	105,9 +/- 19,8	3178 (2583-3772)	0.00014738	decay ok	8.2e-05
Tu	Khatri	95,7 +/- 17,8	2871 (2337-3405)	0.00011703	decay ok	0.0036
Dharkars	Tu	104,2 +/- 16,7	3126 (2624-3628)	0.00011304	decay ok	1.1e-05
Pathan	Tu	98,3 +/- 19	2949 (2380-3518)	0.0001101	decay ok	0.00087
Aeta	Dharkars	93,8 +/- 19,6	2813 (2225-3401)	0.00010565	decay ok	0.0016
Han	North_Italians	154,4 +/- 27	4632 (3823-5441)	0.00026666	decay rates inconsistent	0.023
North_Italians	Dai	143,9 +/- 23,8	4316 (3602-5030)	0.00025616	decay rates inconsistent	2.9e-05
Lao	Sakilli	121,3 +/- 14,8	3640 (3196-4085)	0.00024917	decay rates inconsistent	0.021
Dai	Iyer	130,6 +/- 23	3919 (3229-4608)	0.00023936	decay rates inconsistent	0.0017
Cambodians	North_Italians	121,2 +/- 19,4	3635 (3052-4217)	0.00022309	decay rates inconsistent	8e-05
North_Italians	Lao	120,4 +/- 20,1	3613 (3011-4215)	0.00022205	decay rates inconsistent	0.0011
Dharkars	Cambodians	122,8 +/- 20,3	3683 (3074-4293)	0.00022168	decay rates inconsistent	0.0095
Pathan	Tujia	132,8 +/- 23,8	3985 (3271-4699)	0.00022025	decay rates inconsistent	0.00031
Brahui	Cambodians	122,1 +/- 23,2	3664 (2967-4361)	0.00021962	decay rates inconsistent	0.008
Balochi	Cambodians	120 +/- 15,6	3600 (3132-4068)	0.00021955	decay rates inconsistent	2.5e-06
Lahu	Khatri	118,8 +/- 23,6	3563 (2857-4270)	0.00021654	decay rates inconsistent	0.0014
Iyer	Lao	116,7 +/- 19,6	3501 (2913-4090)	0.00021628	decay rates inconsistent	0.00052
Sindhi	Murut	118,7 +/- 23,2	3562 (2866-4259)	0.0002138	decay rates inconsistent	0.008
Sindhi	Cambodians	120,7 +/- 19,3	3620 (3040-4200)	0.00021093	decay rates inconsistent	0.00056
Balochi	Tujia	132,6 +/- 24,4	3978 (3247-4710)	0.00020846	decay rates inconsistent	0.0028
Tujia	Khatri	119,4 +/- 22,4	3581 (2909-4254)	0.00020602	decay rates inconsistent	0.0066
French	She	121 +/- 21,7	3631 (2980-4281)	0.00020388	decay rates inconsistent	0.0044
Miaozu	Iyer	126,6 +/- 22,2	3797 (3131-4463)	0.00020149	decay rates inconsistent	0.003
Cambodians	Khatri	104,6 +/- 15,7	3138 (2668-3609)	0.00020046	decay rates inconsistent	1.7e-06
Han	Khatri	116 +/- 23,5	3479 (2775-4184)	0.00020031	decay rates inconsistent	0.019
Sindhi	Lao	112,3 +/- 16,5	3369 (2873-3864)	0.0001991	decay rates inconsistent	3.2e-06
French	Han	123,6 +/- 20,1	3709 (3107-4312)	0.00019742	decay rates inconsistent	0.0017
Sindhi	Dai	124,9 +/- 21,4	3746 (3104-4389)	0.00019737	decay rates inconsistent	0.0001
Han	Sakilli	110,7 +/- 14,8	3320 (2877-3764)	0.00019685	decay rates inconsistent	0.014
French	Dai	119,3 +/- 16,2	3579 (3092-4066)	0.00019668	decay rates inconsistent	1.8e-08
French	Miaozu	129,4 +/- 25,2	3882 (3125-4638)	0.0001963	decay rates inconsistent	0.038
Sindhi	Vietnamese	120,9 +/- 22	3627 (2968-4286)	0.00019595	decay rates inconsistent	0.00017
Dharkars	Lao	114,2 +/- 19,5	3427 (2843-4011)	0.00019587	decay rates inconsistent	0.00068
Sindhi	Han	128,9 +/- 17,8	3866 (3332-4401)	0.00019463	decay rates inconsistent	2e-05
Balochi	Lao	109,6 +/- 14,4	3288 (2855-3721)	0.00019405	decay rates inconsistent	5.6e-06
Balochi	Dai	124,1 +/- 19,1	3722 (3148-4295)	0.00019393	decay rates inconsistent	6.5e-07
Khatri	Lao	98,7 +/- 17,5	2962 (2437-3486)	0.00019247	decay rates inconsistent	3.1e-05
Dharkars	Murut	111,2 +/- 21,6	3336 (2689-3983)	0.00019196	decay rates inconsistent	0.023
Balochi	Miaozu	125 +/- 23,3	3751 (3052-4450)	0.00019066	decay rates inconsistent	0.0011
Pathan	Cambodians	105,4 +/- 14,7	3163 (2722-3603)	0.00019052	decay rates inconsistent	1.4e-06
She	Velmas	124 +/- 22,4	3721 (3050-4392)	0.0001898	decay rates inconsistent	0.024
Khatri	Murut	95,4 +/- 16,2	2863 (2376-3349)	0.00018839	decay rates inconsistent	3.7e-06
Khatri	Vietnamese	105,8 +/- 22,4	3173 (2501-3845)	0.0001881	decay rates inconsistent	0.0024
Kol	Han	142,8 +/- 25,3	4283 (3525-5042)	0.00018776	decay rates inconsistent	0.046
Dai	Sakilli	112,5 +/- 14,4	3376 (2943-3809)	0.00018693	decay rates inconsistent	4.8e-06
Balochi	She	118,8 +/- 16,9	3563 (3056-4070)	0.00018674	decay rates inconsistent	4.2e-05
North_Italians	Jakun	128,3 +/- 19,9	3848 (3251-4445)	0.00018662	decay rates inconsistent	0.011
Sakilli	Vietnamese	106 +/- 18,9	3179 (2611-3747)	0.00018646	decay rates inconsistent	0.034
Pathan	She	114,6 +/- 15,3	3439 (2981-3897)	0.00018619	decay rates inconsistent	1.8e-07
Balochi	Han	122,2 +/- 19,9	3666 (3068-4264)	0.00018557	decay rates inconsistent	0.00075
Iyer	Murut	108 +/- 20,4	3239 (2627-3852)	0.00018534	decay rates inconsistent	0.0032
Dharkars	Kom	129,9 +/- 20,2	3896 (3289-4503)	0.00018458	decay rates inconsistent	0.004
Brahui	Han	117,5 +/- 25,1	3526 (2774-4278)	0.0001844	decay rates inconsistent	0.016
Iyer	Jakun	117,8 +/- 19,4	3533 (2950-4116)	0.00018395	decay rates inconsistent	0.044
She	Khatri	105,5 +/- 19,2	3165 (2589-3741)	0.00018304	decay rates inconsistent	0.0027
Pathan	Lao	101,1 +/- 13,9	3034 (2616-3452)	0.00018296	decay rates inconsistent	3.1e-08
Pathan	Han	116,9 +/- 17,6	3507 (2979-4036)	0.00018262	decay rates inconsistent	3.1e-06
Dharkars	Han	122,4 +/- 17,9	3673 (3135-4211)	0.00018144	decay rates inconsistent	0.00073
Aeta	North_Italians	141,5 +/- 25,7	4245 (3475-5015)	0.00018123	decay rates inconsistent	0.0084
Sindhi	Jakun	118,2 +/- 17,8	3547 (3013-4082)	0.00018106	decay rates inconsistent	0.0003
Brahui	Lao	101,3 +/- 22,1	3038 (2375-3701)	0.00017983	decay rates inconsistent	0.038
Cambodians	Velmas	115,7 +/- 24,4	3470 (2739-4200)	0.00017959	decay rates inconsistent	0.028
Balochi	Murut	106 +/- 17,6	3179 (2651-3707)	0.00017907	decay rates inconsistent	0.00041
North_Italians	Lahu	127,4 +/- 27,9	3821 (2986-4657)	0.00017857	decay rates inconsistent	0.0044
Sindhi	Miaozu	121,4 +/- 19,3	3642 (3063-4220)	0.00017854	decay rates inconsistent	0.00019
Balochi	Vietnamese	112,4 +/- 20,4	3373 (2762-3984)	0.0001776	decay rates inconsistent	0.00014
Sindhi	She	115,6 +/- 14,8	3469 (3026-3912)	0.00017757	decay rates inconsistent	7.2e-08
Pathan	Murut	101,1 +/- 19,4	3033 (2451-3614)	0.00017702	decay rates inconsistent	0.00053
Pathan	Dai	110 +/- 17,8	3301 (2766-3836)	0.00017548	decay rates inconsistent	3.6e-06
Lao	Velmas	106,4 +/- 18,8	3191 (2627-3755)	0.00017545	decay rates inconsistent	1.4e-05
Pathan	Vietnamese	106,5 +/- 19,2	3196 (2621-3771)	0.00017486	decay rates inconsistent	2.5e-05
Dharkars	She	120 +/- 13,9	3600 (3183-4017)	0.00017477	decay rates inconsistent	1.8e-06
French	Vietnamese	110,4 +/- 22,5	3313 (2639-3987)	0.00017465	decay rates inconsistent	0.005
She	Sakilli	106 +/- 12,2	3179 (2813-3546)	0.00017413	decay rates inconsistent	0.00011
Balochi	Jakun	116 +/- 15,1	3479 (3026-3932)	0.00017392	decay rates inconsistent	0.00059
Dai	Khatri	100,8 +/- 24,4	3023 (2291-3756)	0.00017371	decay rates inconsistent	0.043
French	Cambodians	100 +/- 14,8	2999 (2555-3442)	0.00017024	decay rates inconsistent	1.2e-07
Brahui	She	109,6 +/- 21,1	3288 (2655-3922)	0.00016919	decay rates inconsistent	0.007
Dharkars	Dai	109,8 +/- 20,6	3294 (2675-3913)	0.00016907	decay rates inconsistent	9.3e-05
Jakun	Khatri	100,4 +/- 11,4	3012 (2670-3353)	0.00016749	decay rates inconsistent	8e-05
French	Lao	95 +/- 16	2850 (2371-3329)	0.00016625	decay rates inconsistent	0.0026
Dharkars	Vietnamese	108,5 +/- 17,9	3256 (2719-3793)	0.00016484	decay rates inconsistent	1.1e-05
North_Italians	Tu	137,5 +/- 30,4	4126 (3215-5037)	0.00016362	decay rates inconsistent	0.036
Brahui	Jakun	109,7 +/- 18,9	3290 (2722-3859)	0.00016351	decay rates inconsistent	0.01
Miaozu	Sakilli	97,8 +/- 14	2933 (2512-3354)	0.00016313	decay rates inconsistent	4.4e-05
Pathan	Lahu	105,3 +/- 19,2	3160 (2585-3735)	0.00016281	decay rates inconsistent	3.5e-05
Jakun	Velmas	119 +/- 22,2	3569 (2904-4234)	0.00016235	decay rates inconsistent	0.034
Pathan	Jakun	110,2 +/- 18,9	3305 (2738-3871)	0.0001616	decay rates inconsistent	0.0023
Pathan	Miaozu	108,9 +/- 20,4	3268 (2657-3878)	0.00016148	decay rates inconsistent	0.0013
Miaozu	Khatri	99,5 +/- 21,1	2984 (2350-3617)	0.00016033	decay rates inconsistent	0.035
Sindhi	Lahu	113,9 +/- 24,7	3418 (2677-4159)	0.00015862	decay rates inconsistent	0.0036
Dharkars	Miaozu	112,2 +/- 22,4	3366 (2694-4037)	0.00015681	decay rates inconsistent	0.0031
Tu	Iyer	119,6 +/- 19,8	3588 (2996-4181)	0.00015608	decay rates inconsistent	0.0047
Aeta	Khatri	116 +/- 22,5	3481 (2807-4155)	0.00015536	decay rates inconsistent	0.0021
Kuki	Khatri	107,1 +/- 21,5	3214 (2570-3859)	0.00015486	decay rates inconsistent	0.023
Balochi	Lahu	102,1 +/- 16,1	3062 (2579-3545)	0.00015301	decay rates inconsistent	2e-07
Balochi	Naxi	115,1 +/- 19,2	3454 (2877-4031)	0.00014629	decay rates inconsistent	0.0031
Balochi	Yizu	121,1 +/- 25	3632 (2883-4380)	0.00014445	decay rates inconsistent	0.0022
Dharkars	Naxi	120,3 +/- 14,2	3610 (3184-4035)	0.00014386	decay rates inconsistent	9.5e-05
Sindhi	Naxi	119,7 +/- 23,2	3590 (2892-4287)	0.00013951	decay rates inconsistent	0.0071
Pathan	Naxi	105,8 +/- 22,1	3175 (2513-3838)	0.00013929	decay rates inconsistent	0.028
Aeta	Balochi	105,8 +/- 18,4	3175 (2624-3725)	0.00013839	decay rates inconsistent	0.014
French	Lahu	101,4 +/- 20,4	3041 (2429-3654)	0.00013754	decay rates inconsistent	0.00062
Khatri	Kintaq	107,4 +/- 15	3222 (2772-3672)	0.00013578	decay rates inconsistent	0.011
Dharkars	Lahu	98,3 +/- 16,9	2950 (2444-3457)	0.00013518	decay rates inconsistent	5.2e-06
Brahui	Kintaq	112,7 +/- 16,6	3381 (2884-3878)	0.00013155	decay rates inconsistent	0.037
Dharkars	Kuki	109 +/- 21,9	3271 (2614-3927)	0.00013119	decay rates inconsistent	0.018
Aeta	Sindhi	115 +/- 19,2	3449 (2874-4025)	0.00013117	decay rates inconsistent	0.00012
Sindhi	Kintaq	121,7 +/- 16,1	3651 (3167-4135)	0.00012887	decay rates inconsistent	0.048
Murut	Velmas	86 +/- 19	2580 (2010-3150)	0.0001265	decay rates inconsistent	0.0054
Dharkars	Yizu	113,9 +/- 19,9	3418 (2821-4014)	0.00012496	decay rates inconsistent	9.1e-06
Sindhi	Yizu	114,7 +/- 22,9	3440 (2752-4129)	0.00012309	decay rates inconsistent	0.00095
Kuki	Pathan	98,4 +/- 21,6	2951 (2303-3599)	0.00012215	decay rates inconsistent	0.0066
Yizu	Khatri	98,3 +/- 23,3	2950 (2250-3650)	0.00012181	decay rates inconsistent	0.041
French	Tu	106,6 +/- 23,8	3197 (2485-3910)	0.00012136	decay rates inconsistent	0.01
Pathan	Yizu	102,3 +/- 21,7	3068 (2417-3718)	0.00011595	decay rates inconsistent	0.004
Sindhi	Tu	107,1 +/- 22,4	3212 (2539-3884)	0.00011499	decay rates inconsistent	0.0036
French	Kintaq	93,1 +/- 15,3	2794 (2337-3252)	0.0001098	decay rates inconsistent	0.043
Balochi	Tu	105,2 +/- 21,2	3155 (2520-3790)	0.00010852	decay rates inconsistent	0.00061
Tu	Sakilli	85,7 +/- 15	2572 (2124-3021)	0.00010714	decay rates inconsistent	0.00096
